# Supplementary material for: Rescue of neuropsychiatric phenotypes in a mouse model of 16p11.2 duplication syndrome by genetic correction of an epilepsy network hub
Source: Nat Commun. 2023 Feb 17;14:825. doi: 10.1038/s41467-023-36087-x (PMC9938216; doi:10.1038/s41467-023-36087-x)
Supplement: Supplementary file 4 — Supplementary Data 1-7 [file 41467_2023_36087_MOESM4_ESM.xlsx]

## Sheet: Info
Description of Supplementary tables
Supplementary Data 1	Annotated table of significantly altered proteins in 16p11.2 microduplication mouse model (upregulated = orange, downregulated = blue)
Supplementary Data 2	GO cluster analysis of dysregulated proteins in cortical membranes from 16p11.2 microduplication mice.
Supplementary Data 3	SynGO analysis of dysregulated proteins in 16p11.2 duplication cortical membrane proteome
Supplementary Data 4	GO cluster analysis of primary epilepsy-associated network
Supplementary Data 5	PRRT2 interactome dataset (IAP-MS)
Supplementary Data 6	GO cluster analysis of PRRT2 interactome dataset
Supplementary Data 7	SynGO analysis of PRRT2 interactome dataset
Note: All GO analysis is performed with the full membrane proteome as a background to account for a baseline enrichment of membrane proteins. All presented p-values are derived from a one-sided Fisher's Exact test.

## Sheet: Supplementary Data 1
				GO annotations			Disease associations											dup/+						+/+
Gene symbol	Locus	Uniprot Accession	Entrez ID	GO action potential	GO ion transport	GO synaptic signaling	EE (dnSNV)	ID (dnSNV)	ASD (dnSNV)	SZ (dn SNV)	Epilepsy (OMIM)	ID (OMIM)	Epilepsy Subnetwork	PRRT2 IAP-MS	Z Ratio	1	2	3	4	5	occurance	1	2	3	4	5	occurance	Description
Gpx4	tr|Q76LV0|Q76LV0_MOUSE	Q76LV0	625249	-	-	-	-	-	-	-	-	-	-	-	537.192	-0.232032	26.3957	NA	NA	1.40794	3	NA	8.04573	-0.0531997	-0.206349	NA	3	Glutathione peroxidase OS=Mus musculus GN=Gpx4 PE=2 SV=2
Gpx4	tr|S4R1E5|S4R1E5_MOUSE	S4R1E5	625249	-	-	-	-	-	-	-	-	-	-	-	537.192	-0.232032	26.3957	NA	NA	1.40794	3	NA	8.04573	-0.0531997	-0.206349	NA	3	Glutathione peroxidase OS=Mus musculus GN=Gpx4 PE=3 SV=1
Gpx4	O70325	O70325	625249	-	-	-	-	-	-	-	-	-	-	-	537.192	-0.232032	26.3957	NA	NA	1.40794	3	NA	8.04573	-0.0531997	-0.206349	NA	3	Phospholipid hydroperoxide glutathione peroxidase, mitochondrial OS=Mus musculus GN=Gpx4 PE=1 SV=4
Gpx4	O70325-2	O70325	625249	-	-	-	-	-	-	-	-	-	-	-	537.192	-0.232032	26.3957	NA	NA	1.40794	3	NA	8.04573	-0.0531997	-0.206349	NA	3	Isoform Cytoplasmic of Phospholipid hydroperoxide glutathione peroxidase, mitochondrial OS=Mus musculus GN=Gpx4
Enpp6	Q8BGN3	Q8BGN3	320981	-	-	-	-	-	-	-	-	-	-	-	259.821	7.18027	4.0479	-0.201343	6.10701	0.2138	5	1.25172	0.237176	0.221914	-0.0156202	-0.296744	5	Ectonucleotide pyrophosphatase/phosphodiesterase family member 6 OS=Mus musculus GN=Enpp6 PE=2 SV=1
Enpp6	tr|D3YU63|D3YU63_MOUSE	D3YU63	320981	-	-	-	-	-	-	-	-	-	-	-	259.821	7.18027	4.0479	-0.201343	6.10701	0.2138	5	1.25172	0.237176	0.221914	-0.0156202	-0.296744	5	Ectonucleotide pyrophosphatase/phosphodiesterase family member 6 OS=Mus musculus GN=Enpp6 PE=2 SV=1
Gatm	Q9D964	Q9D964	67092	-	-	-	-	-	-	-	-	-	-	-	185.396	1.77847	1.23346	0.687779	1.36138	5.63013	5	NA	NA	-0.0267502	-0.12661	-0.260275	3	Glycine amidinotransferase, mitochondrial OS=Mus musculus GN=Gatm PE=1 SV=1
Ddah2	Q99LD8	Q99LD8	51793	-	-	-	-	-	-	-	-	-	-	-	161.046	5.85283	NA	-0.160496	0.3539	NA	3	0.105903	0.00547489	0.0205449	NA	0.0210342	4	N(G),N(G)-dimethylarginine dimethylaminohydrolase 2 OS=Mus musculus GN=Ddah2 PE=1 SV=1
Rras2	P62071	P62071	66922	-	-	-	-	-	-	-	-	-	-	-	151.895	3.6312	NA	NA	1.04873	2.99392	3	NA	0.8431	0.00387413	1.23241	NA	3	Ras-related protein R-Ras2 OS=Mus musculus GN=Rras2 PE=1 SV=1
Pip4k2b	Q80XI4	Q80XI4	108083	-	-	-	-	-	Y	-	-	-	-	-	151.562	-0.102053	-0.21039	0.0090554	-0.180273	9.2487	5	-0.211794	-0.080003	NA	NA	-0.031394	3	Phosphatidylinositol 5-phosphate 4-kinase type-2 beta OS=Mus musculus GN=Pip4k2b PE=1 SV=1
Fxyd6	Q9D164	Q9D164	59095	-	Y	-	-	-	-	-	-	-	-	-	142.78	0.558565	4.53191	0.184683	1.76402	1.14397	5	-0.304047	-0.120847	-0.0289179	-0.0276033	-0.100048	5	FXYD domain-containing ion transport regulator 6 OS=Mus musculus GN=Fxyd6 PE=1 SV=2
Fxyd6	Q9D164-2	Q9D164	59095	-	Y	-	-	-	-	-	-	-	-	-	142.78	0.558565	4.53191	0.184683	1.76402	1.14397	5	-0.304047	-0.120847	-0.0289179	-0.0276033	-0.100048	5	Isoform 2 of FXYD domain-containing ion transport regulator 6 OS=Mus musculus GN=Fxyd6
Spr	Q64105	Q64105	20751	-	-	-	-	-	-	-	-	-	-	-	132.668	6.78504	NA	-0.217792	-0.356537	-0.280315	4	-0.119799	-0.119805	NA	NA	-0.198935	3	Sepiapterin reductase OS=Mus musculus GN=Spr PE=1 SV=1
Spr	tr|G3UXX3|G3UXX3_MOUSE	G3UXX3	20751	-	-	-	-	-	-	-	-	-	-	-	132.668	6.78504	NA	-0.217792	-0.356537	-0.280315	4	-0.119799	-0.119805	NA	NA	-0.198935	3	Sepiapterin reductase OS=Mus musculus GN=Spr PE=2 SV=1
Spr	tr|Q91XH5|Q91XH5_MOUSE	Q91XH5	20751	-	-	-	-	-	-	-	-	-	-	-	132.668	6.78504	NA	-0.217792	-0.356537	-0.280315	4	-0.119799	-0.119805	NA	NA	-0.198935	3	Sepiapterin reductase OS=Mus musculus GN=Spr PE=2 SV=1
Cdh6	P97326	P97326	12563	-	-	-	-	-	Y	-	-	-	-	-	124.644	5.54662	NA	0.373244	-0.0103506	-0.0470676	4	-0.109252	-0.140241	NA	NA	0.055522	3	Cadherin-6 OS=Mus musculus GN=Cdh6 PE=1 SV=2
Nefh	P19246	P19246	380684	-	-	-	-	-	Y	-	-	-	-	-	122.612	0.832566	0.415706	NA	5.0638	-0.229687	4	0.429485	-0.214817	-0.0296134	0.0332727	-0.141938	5	Neurofilament heavy polypeptide OS=Mus musculus GN=Nefh PE=1 SV=3
Prrt2	E9PUL5	E9PUL5	69017	-	-	Y	-	-	-	-	Y	-	Y	Y	115.633	NA	3.69815	NA	1.38495	-0.0596174	3	-0.236984	0.164121	-0.0274953	0.377209	0.997463	5	Proline-rich transmembrane protein 2 OS=Mus musculus GN=Prrt2 PE=1 SV=1
Serpina1e	Q00898	Q00898	20704	-	-	-	-	-	-	-	-	-	-	-	115.04	0.371918	2.91133	3.86945	3.04561	1.01614	5	0.951153	0.132579	-0.00533674	NA	2.24375	4	Alpha-1-antitrypsin 1-5 OS=Mus musculus GN=Serpina1e PE=1 SV=1
Nlrx1	Q3TL44	Q3TL44	270151	-	-	-	-	-	Y	-	-	-	-	-	108.587	2.45091	NA	-0.0601769	2.61441	-0.406513	4	-0.156189	-0.285298	-0.0319879	NA	-0.260428	4	NLR family member X1 OS=Mus musculus GN=Nlrx1 PE=2 SV=1
Ly6h	Q9WUC3	Q9WUC3	23934	-	-	-	-	-	-	-	-	-	-	-	105.99	NA	0.109021	-0.0786149	4.73814	0.128273	4	-0.160907	-0.0906293	-0.0300223	-0.0677331	-0.0359119	5	Lymphocyte antigen 6H OS=Mus musculus GN=Ly6h PE=2 SV=2
Ly6h	tr|Q8K356|Q8K356_MOUSE	Q8K356	23934	-	-	-	-	-	-	-	-	-	-	-	105.99	NA	0.109021	-0.0786149	4.73814	0.128273	4	-0.160907	-0.0906293	-0.0300223	-0.0677331	-0.0359119	5	Lymphocyte antigen 6 complex, locus H OS=Mus musculus GN=Ly6h PE=2 SV=1
Mag	P20917	P20917	17136	-	-	-	-	-	-	-	-	-	-	Y	100.475	4.12183	0.33891	0.354628	NA	1.45004	4	0.70474	0.049585	0.0100272	0.171616	0.728099	5	Myelin-associated glycoprotein OS=Mus musculus GN=Mag PE=1 SV=2
Acbd5	Q5XG73	Q5XG73	74159	-	-	-	-	-	-	-	-	-	-	-	95.5163	2.02067	2.55319	-0.350524	NA	-0.130102	4	-0.381527	NA	NA	-0.0845548	0.0180332	3	Acyl-CoA-binding domain-containing protein 5 OS=Mus musculus GN=Acbd5 PE=1 SV=1
Acbd5	Q5XG73-2	Q5XG73	74159	-	-	-	-	-	-	-	-	-	-	-	95.5163	2.02067	2.55319	-0.350524	NA	-0.130102	4	-0.381527	NA	NA	-0.0845548	0.0180332	3	Isoform 2 of Acyl-CoA-binding domain-containing protein 5 OS=Mus musculus GN=Acbd5
Acbd5	Q5XG73-3	Q5XG73	74159	-	-	-	-	-	-	-	-	-	-	-	95.5163	2.02067	2.55319	-0.350524	NA	-0.130102	4	-0.381527	NA	NA	-0.0845548	0.0180332	3	Isoform 3 of Acyl-CoA-binding domain-containing protein 5 OS=Mus musculus GN=Acbd5
Acbd5	tr|E9QNH7|E9QNH7_MOUSE	E9QNH7	74159	-	-	-	-	-	-	-	-	-	-	-	95.5163	2.02067	2.55319	-0.350524	NA	-0.130102	4	-0.381527	NA	NA	-0.0845548	0.0180332	3	Acyl-CoA-binding domain-containing protein 5 OS=Mus musculus GN=Acbd5 PE=2 SV=1
Csde1	Q91W50	Q91W50	229663	-	-	-	-	-	Y	-	-	-	-	-	90.919	3.52669	NA	-0.264208	-0.202375	NA	3	-0.246566	0.00686583	-0.0488525	NA	NA	3	Cold shock domain-containing protein E1 OS=Mus musculus GN=Csde1 PE=2 SV=1
Hbb-bs	tr|E9Q223|E9Q223_MOUSE	E9Q223	100503605	-	-	-	-	-	-	-	-	-	-	-	90.5647	6.07661	-0.328893	-0.214885	-0.470895	-0.279413	5	-0.190852	-0.229703	-0.0356345	-0.116951	-0.20368	5	Protein Hbb-bs (Fragment) OS=Mus musculus GN=Hbb-bs PE=2 SV=1
Hbbt1	tr|A8DUK4|A8DUK4_MOUSE	A8DUK4	100503605	-	-	-	-	-	-	-	-	-	-	-	90.5647	6.07661	-0.328893	-0.214885	-0.470895	-0.279413	5	-0.190852	-0.229703	-0.0356345	-0.116951	-0.20368	5	Beta-globin OS=Mus musculus GN=Hbbt1 PE=3 SV=1
Snca	O55042	O55042	20617	-	Y	Y	-	-	Y	-	-	-	-	-	88.7438	0.913455	3.40007	-0.0823196	0.115352	1.84661	5	0.222291	0.00433455	0.0305682	0.0555706	0.432831	5	Alpha-synuclein OS=Mus musculus GN=Snca PE=1 SV=2
Mcat	Q8R3F5	Q8R3F5	223722	-	-	-	-	-	-	-	-	-	-	-	82.8225	2.98373	-0.242545	0.0630934	NA	NA	3	NA	-0.193159	-0.0324621	-0.020552	NA	3	Malonyl-CoA-acyl carrier protein transacylase, mitochondrial OS=Mus musculus GN=Mcat PE=1 SV=3
Sec22b	O08547	O08547	20333	-	-	-	-	-	-	-	-	-	-	-	82.7449	5.85636	-0.21199	-0.162538	-0.156129	-0.346186	5	NA	-0.11383	-0.0412503	0.0836242	-0.00838742	4	Vesicle-trafficking protein SEC22b OS=Mus musculus GN=Sec22b PE=1 SV=3
Gnb4	P29387	P29387	14696	-	-	-	-	-	Y	-	-	-	-	Y	78.3165	1.28731	0.1387	0.366458	3.36983	0.33558	5	0.155463	0.133435	-0.0378376	-0.120446	0.559776	5	Guanine nucleotide-binding protein subunit beta-4 OS=Mus musculus GN=Gnb4 PE=2 SV=4
Vezt	Q3ZK22	Q3ZK22	215008	-	-	-	-	-	Y	-	-	-	-	-	77.4962	0.550105	-0.137719	1.49722	1.4946	1.20529	5	NA	0.136575	-0.0166975	NA	-0.208457	3	Vezatin OS=Mus musculus GN=Vezt PE=1 SV=2
Vezt	Q3ZK22-3	Q3ZK22	215008	-	-	-	-	-	Y	-	-	-	-	-	77.4962	0.550105	-0.137719	1.49722	1.4946	1.20529	5	NA	0.136575	-0.0166975	NA	-0.208457	3	Isoform 3 of Vezatin OS=Mus musculus GN=Vezt
Vezt	Q3ZK22-4	Q3ZK22	215008	-	-	-	-	-	Y	-	-	-	-	-	77.4962	0.550105	-0.137719	1.49722	1.4946	1.20529	5	NA	0.136575	-0.0166975	NA	-0.208457	3	Isoform 4 of Vezatin OS=Mus musculus GN=Vezt
Vezt	tr|D3Z4E6|D3Z4E6_MOUSE	D3Z4E6	215008	-	-	-	-	-	Y	-	-	-	-	-	77.4962	0.550105	-0.137719	1.49722	1.4946	1.20529	5	NA	0.136575	-0.0166975	NA	-0.208457	3	Vezatin OS=Mus musculus GN=Vezt PE=2 SV=1
Sirt2	Q8VDQ8	Q8VDQ8	64383	-	-	-	-	-	-	-	-	-	-	-	77.2892	2.85039	1.09314	0.438367	0.971915	0.398807	5	0.255741	0.305227	0.0090335	0.0573319	0.380867	5	NAD-dependent protein deacetylase sirtuin-2 OS=Mus musculus GN=Sirt2 PE=1 SV=2
Sirt2	Q8VDQ8-2	Q8VDQ8	64383	-	-	-	-	-	-	-	-	-	-	-	77.2892	2.85039	1.09314	0.438367	0.971915	0.398807	5	0.255741	0.305227	0.0090335	0.0573319	0.380867	5	Isoform 2 of NAD-dependent protein deacetylase sirtuin-2 OS=Mus musculus GN=Sirt2
Aatk	Q80YE4	Q80YE4	11302	-	-	-	-	-	-	-	-	-	-	-	76.9938	-0.332929	-0.415228	4.55904	NA	-0.273614	4	NA	-0.0421661	-0.007925	-0.0335147	-0.160156	4	Serine/threonine-protein kinase LMTK1 OS=Mus musculus GN=Aatk PE=1 SV=1
Aatk	Q80YE4-2	Q80YE4	11302	-	-	-	-	-	-	-	-	-	-	-	76.9938	-0.332929	-0.415228	4.55904	NA	-0.273614	4	NA	-0.0421661	-0.007925	-0.0335147	-0.160156	4	Isoform 2 of Serine/threonine-protein kinase LMTK1 OS=Mus musculus GN=Aatk
Aatk	Q80YE4-3	Q80YE4	11302	-	-	-	-	-	-	-	-	-	-	-	76.9938	-0.332929	-0.415228	4.55904	NA	-0.273614	4	NA	-0.0421661	-0.007925	-0.0335147	-0.160156	4	Isoform 3 of Serine/threonine-protein kinase LMTK1 OS=Mus musculus GN=Aatk
Aatk	Q80YE4-4	Q80YE4	11302	-	-	-	-	-	-	-	-	-	-	-	76.9938	-0.332929	-0.415228	4.55904	NA	-0.273614	4	NA	-0.0421661	-0.007925	-0.0335147	-0.160156	4	Isoform 4 of Serine/threonine-protein kinase LMTK1 OS=Mus musculus GN=Aatk
Aatk	tr|B1AZF3|B1AZF3_MOUSE	B1AZF3	11302	-	-	-	-	-	-	-	-	-	-	-	76.9938	-0.332929	-0.415228	4.55904	NA	-0.273614	4	NA	-0.0421661	-0.007925	-0.0335147	-0.160156	4	Serine/threonine-protein kinase LMTK1 OS=Mus musculus GN=Aatk PE=2 SV=1
Aatk	tr|B1AZF9|B1AZF9_MOUSE	B1AZF9	11302	-	-	-	-	-	-	-	-	-	-	-	76.9938	-0.332929	-0.415228	4.55904	NA	-0.273614	4	NA	-0.0421661	-0.007925	-0.0335147	-0.160156	4	Apoptosis-associated tyrosine kinase OS=Mus musculus GN=Aatk PE=3 SV=1
Dlat	Q8BMF4	Q8BMF4	235339	-	-	-	-	-	Y	-	-	-	-	-	76.1199	2.48668	1.01576	0.869175	-0.13409	0.505945	5	0.390622	-0.121202	-0.0387701	0.00266002	-0.162477	5	Dihydrolipoyllysine-residue acetyltransferase component of pyruvate dehydrogenase complex, mitochondrial OS=Mus musculus GN=Dlat PE=1 SV=2
Rexo2	Q9D8S4	Q9D8S4	104444	-	-	-	-	-	-	-	-	-	-	-	73.824	3.04907	0.00713971	-0.0164764	0.743895	0.0824368	5	-0.273434	-0.166019	-0.0190773	-0.0418106	-0.165306	5	Oligoribonuclease, mitochondrial OS=Mus musculus GN=Rexo2 PE=1 SV=2
Slc4a3	P16283	P16283	20536	-	Y	-	-	-	-	-	-	-	-	-	72.6784	0.63717	-0.00628948	-0.0793381	2.72944	0.00630915	5	NA	-0.255244	NA	-0.129066	-0.320149	3	Anion exchange protein 3 OS=Mus musculus GN=Slc4a3 PE=1 SV=2
Tbc1d10b	Q8BHL3	Q8BHL3	68449	-	-	-	-	-	Y	Y	-	-	-	-	70.8761	0.25054	-0.472593	0.164076	4.11683	0.463905	5	0.045034	NA	-0.0130917	0.051553	0.0541111	4	TBC1 domain family member 10B OS=Mus musculus GN=Tbc1d10b PE=1 SV=2
Marcksl1	P28667	P28667	17357	-	-	-	-	-	-	-	-	-	-	-	70.8658	NA	0.517663	0.335914	2.69156	NA	3	NA	0.719834	-0.000640846	0.134137	0.393426	4	MARCKS-related protein OS=Mus musculus GN=Marcksl1 PE=1 SV=2
Dpysl5	Q9EQF6	Q9EQF6	65254	-	-	-	-	-	Y	-	-	-	-	-	70.4395	1.07541	1.25154	0.725588	4.05631	1.17721	5	1.13219	0.885301	0.0768969	0.721103	1.14663	5	Dihydropyrimidinase-related protein 5 OS=Mus musculus GN=Dpysl5 PE=1 SV=1
Abcb1a	P21447	P21447	18671	-	-	-	-	-	-	-	-	-	-	-	70.3108	NA	-0.168012	NA	2.47914	-0.149252	3	-0.251162	NA	-0.0346396	-0.0756563	-0.208881	4	Multidrug resistance protein 1A OS=Mus musculus GN=Abcb1a PE=1 SV=3
Serpini1	O35684	O35684	20713	-	-	-	-	-	Y	Y	-	-	-	-	65.4794	0.0826078	-0.170206	2.55449	NA	NA	3	NA	-0.106611	-0.012672	0.17449	NA	3	Neuroserpin OS=Mus musculus GN=Serpini1 PE=1 SV=1
Sod2	P09671	P09671	20656	-	-	-	-	-	-	-	-	-	-	-	65.2114	-0.323981	NA	NA	1.8925	1.06677	3	0.0211572	0.336844	NA	-0.0890208	0.0423081	4	Superoxide dismutase [Mn], mitochondrial OS=Mus musculus GN=Sod2 PE=1 SV=3
Fat3	Q8BNA6	Q8BNA6	270120	-	-	-	-	-	Y	Y	-	-	-	-	64.4899	0.93535	1.21902	-0.112222	1.76299	0.257332	5	-0.00930943	0.0948158	0.00747167	-0.00998972	NA	4	Protocadherin Fat 3 OS=Mus musculus GN=Fat3 PE=1 SV=2
Fat3	tr|E9QK16|E9QK16_MOUSE	E9QK16	270120	-	-	-	-	-	Y	Y	-	-	-	-	64.4899	0.93535	1.21902	-0.112222	1.76299	0.257332	5	-0.00930943	0.0948158	0.00747167	-0.00998972	NA	4	Protocadherin Fat 3 OS=Mus musculus GN=Fat3 PE=2 SV=1
Pygb	Q8CI94	Q8CI94	110078	-	-	-	-	-	-	Y	-	-	-	-	63.1609	-0.423591	4.14588	-0.28456	-0.300442	0.0540872	5	-0.357864	-0.185047	-0.0300178	0.0164568	-0.129305	5	Glycogen phosphorylase, brain form OS=Mus musculus GN=Pygb PE=1 SV=3
Synrg	Q5SV85	Q5SV85	217030	-	-	-	-	-	Y	-	-	-	-	-	62.4455	0.851083	1.13361	0.25371	NA	0.732091	4	NA	-0.379488	NA	0.313311	-0.0058945	3	Synergin gamma OS=Mus musculus GN=Synrg PE=1 SV=1
Synrg	Q5SV85-2	Q5SV85	217030	-	-	-	-	-	Y	-	-	-	-	-	62.4455	0.851083	1.13361	0.25371	NA	0.732091	4	NA	-0.379488	NA	0.313311	-0.0058945	3	Isoform 2 of Synergin gamma OS=Mus musculus GN=Synrg
Synrg	tr|V9GX40|V9GX40_MOUSE	V9GX40	217030	-	-	-	-	-	Y	-	-	-	-	-	62.4455	0.851083	1.13361	0.25371	NA	0.732091	4	NA	-0.379488	NA	0.313311	-0.0058945	3	Synergin gamma OS=Mus musculus GN=Synrg PE=4 SV=1
Synrg	tr|V9GXD9|V9GXD9_MOUSE	V9GXD9	217030	-	-	-	-	-	Y	-	-	-	-	-	62.4455	0.851083	1.13361	0.25371	NA	0.732091	4	NA	-0.379488	NA	0.313311	-0.0058945	3	Synergin gamma OS=Mus musculus GN=Synrg PE=4 SV=1
Aqp4	P55088	P55088	11829	-	Y	-	-	-	-	-	-	-	-	-	60.9906	-0.0681218	NA	NA	1.15249	1.21457	3	-0.0406695	NA	NA	0.000422662	0.0928354	3	Aquaporin-4 OS=Mus musculus GN=Aqp4 PE=2 SV=2
Aqp4	P55088-2	P55088	11829	-	Y	-	-	-	-	-	-	-	-	-	60.9906	-0.0681218	NA	NA	1.15249	1.21457	3	-0.0406695	NA	NA	0.000422662	0.0928354	3	Isoform 1 of Aquaporin-4 OS=Mus musculus GN=Aqp4
Aqp4	P55088-3	P55088	11829	-	Y	-	-	-	-	-	-	-	-	-	60.9906	-0.0681218	NA	NA	1.15249	1.21457	3	-0.0406695	NA	NA	0.000422662	0.0928354	3	Isoform 3 of Aquaporin-4 OS=Mus musculus GN=Aqp4
Bdh1	Q80XN0	Q80XN0	71911	-	-	-	-	-	Y	-	-	-	-	-	59.1866	1.06282	0.954508	0.0929715	1.03727	0.490468	5	-0.165402	0.0113906	-0.00754969	-0.00787609	0.174287	5	D-beta-hydroxybutyrate dehydrogenase, mitochondrial OS=Mus musculus GN=Bdh1 PE=1 SV=2
Gm10335	tr|D3Z1D6|D3Z1D6_MOUSE	D3Z1D6	-	-	-	-	-	-	-	-	-	-	-	-	58.3471	-0.542326	NA	0.0554998	2.66426	NA	3	-0.00979052	0.0419349	-0.00125095	-0.00240424	0.0189104	5	Uncharacterized protein OS=Mus musculus GN=Gm10335 PE=3 SV=1
Gm3940	tr|D3YU45|D3YU45_MOUSE	D3YU45	-	-	-	-	-	-	-	-	-	-	-	-	58.3471	-0.542326	NA	0.0554998	2.66426	NA	3	-0.00979052	0.0419349	-0.00125095	-0.00240424	0.0189104	5	Uncharacterized protein OS=Mus musculus GN=Gm3940 PE=3 SV=1
Rpl23a	P62751	P62751	268449	-	-	-	-	-	-	-	-	-	-	-	58.3471	-0.542326	NA	0.0554998	2.66426	NA	3	-0.00979052	0.0419349	-0.00125095	-0.00240424	0.0189104	5	60S ribosomal protein L23a OS=Mus musculus GN=Rpl23a PE=1 SV=1
Klc1	tr|E9Q7C9|E9Q7C9_MOUSE	E9Q7C9	16593	-	-	-	-	Y	Y	-	-	-	-	-	56.9296	2.08127	0.20466	NA	-0.376256	NA	3	NA	-0.055884	-0.0250757	NA	-0.106152	3	Kinesin light chain 1 OS=Mus musculus GN=Klc1 PE=2 SV=1
Klc1	tr|Q7TNF4|Q7TNF4_MOUSE	Q7TNF4	16593	-	-	-	-	Y	Y	-	-	-	-	-	56.9296	2.08127	0.20466	NA	-0.376256	NA	3	NA	-0.055884	-0.0250757	NA	-0.106152	3	Kinesin light chain 1 OS=Mus musculus GN=Klc1 PE=2 SV=1
Klc1	tr|Q8CD76|Q8CD76_MOUSE	Q8CD76	16593	-	-	-	-	Y	Y	-	-	-	-	-	56.9296	2.08127	0.20466	NA	-0.376256	NA	3	NA	-0.055884	-0.0250757	NA	-0.106152	3	Kinesin light chain 1 OS=Mus musculus GN=Klc1 PE=1 SV=1
Phactr1	Q2M3X8	Q2M3X8	218194	-	-	-	-	Y	-	-	-	-	-	-	55.8731	NA	NA	-0.10733	1.73256	0.221519	3	-0.0850394	-0.12745	-0.0179569	-0.0155635	-0.105871	5	Phosphatase and actin regulator 1 OS=Mus musculus GN=Phactr1 PE=1 SV=1
Phactr1	Q2M3X8-4	Q2M3X8	218194	-	-	-	-	Y	-	-	-	-	-	-	55.8731	NA	NA	-0.10733	1.73256	0.221519	3	-0.0850394	-0.12745	-0.0179569	-0.0155635	-0.105871	5	Isoform 4 of Phosphatase and actin regulator 1 OS=Mus musculus GN=Phactr1
Cnnm4	Q69ZF7	Q69ZF7	94220	-	Y	-	-	-	-	-	-	-	-	-	55.1709	0.721924	NA	-0.116877	0.830364	NA	3	NA	-0.208791	-0.0546706	NA	-0.333136	3	Metal transporter CNNM4 OS=Mus musculus GN=Cnnm4 PE=1 SV=2
Rgs7bp	Q8BQP9	Q8BQP9	52882	-	-	-	-	-	-	-	-	-	-	-	53.5805	1.3583	NA	0.203915	NA	-0.103327	3	-0.386714	-0.184394	-0.0226748	-0.110359	-0.153434	5	Regulator of G-protein signaling 7-binding protein OS=Mus musculus GN=Rgs7bp PE=1 SV=1
Fus	P56959	P56959	233908	-	-	-	-	-	-	-	-	-	-	-	53.4527	1.10754	1.09491	NA	0.0736885	NA	3	NA	0.237587	-0.00327563	0.123677	0.0518996	4	RNA-binding protein FUS OS=Mus musculus GN=Fus PE=2 SV=1
Fus	tr|Q8CFQ9|Q8CFQ9_MOUSE	Q8CFQ9	233908	-	-	-	-	-	-	-	-	-	-	-	53.4527	1.10754	1.09491	NA	0.0736885	NA	3	NA	0.237587	-0.00327563	0.123677	0.0518996	4	Fusion, derived from t(1216) malignant liposarcoma (Human) OS=Mus musculus GN=Fus PE=2 SV=1
Nhsl2	B1AXH1	B1AXH1	100042480	-	-	-	-	-	-	-	-	-	-	-	53.2364	-0.265737	2.04107	NA	NA	-0.175248	3	-0.288987	-0.10199	-0.0379374	-0.106803	-0.0654066	5	NHS-like protein 2 OS=Mus musculus GN=Nhsl2 PE=2 SV=1
Nhsl2	tr|E9Q0V6|E9Q0V6_MOUSE	E9Q0V6	100042480	-	-	-	-	-	-	-	-	-	-	-	53.2364	-0.265737	2.04107	NA	NA	-0.175248	3	-0.288987	-0.10199	-0.0379374	-0.106803	-0.0654066	5	NHS-like protein 2 OS=Mus musculus GN=Nhsl2 PE=2 SV=1
Arpc1a	Q9R0Q6	Q9R0Q6	56443	-	-	-	-	-	-	-	-	-	-	-	53.2168	-0.188242	2.10693	-0.0996019	0.198069	NA	4	NA	-0.215524	NA	-0.0154936	-0.216155	3	Actin-related protein 2/3 complex subunit 1A OS=Mus musculus GN=Arpc1a PE=1 SV=1
Dctn4	Q8CBY8	Q8CBY8	67665	-	-	-	-	-	-	Y	-	-	-	-	52.6047	NA	-0.0342445	NA	0.826723	1.15573	3	-0.142007	0.106667	NA	0.0460549	NA	3	Dynactin subunit 4 OS=Mus musculus GN=Dctn4 PE=1 SV=1
Dctn4	Q8CBY8-2	Q8CBY8	67665	-	-	-	-	-	-	Y	-	-	-	-	52.6047	NA	-0.0342445	NA	0.826723	1.15573	3	-0.142007	0.106667	NA	0.0460549	NA	3	Isoform 2 of Dynactin subunit 4 OS=Mus musculus GN=Dctn4
Cnksr2	Q80YA9	Q80YA9	245684	-	-	-	-	-	-	-	-	Y	Y	-	50.9031	-0.430016	3.37513	0.0973249	-0.614005	-0.163444	5	NA	-0.277395	-0.0168735	-0.0481588	-0.345341	4	Connector enhancer of kinase suppressor of ras 2 OS=Mus musculus GN=Cnksr2 PE=1 SV=1
Cnksr2	Q80YA9-2	Q80YA9	245684	-	-	-	-	-	-	-	-	Y	Y	-	50.9031	-0.430016	3.37513	0.0973249	-0.614005	-0.163444	5	NA	-0.277395	-0.0168735	-0.0481588	-0.345341	4	Isoform 2 of Connector enhancer of kinase suppressor of ras 2 OS=Mus musculus GN=Cnksr2
Shank2	Q80Z38-3	Q80Z38	210274	-	-	Y	-	-	Y	-	-	-	Y	-	50.6716	0.414874	0.549742	NA	NA	0.656976	3	-0.178157	0.0151917	NA	-0.0948347	-0.0684698	4	Isoform 3 of SH3 and multiple ankyrin repeat domains protein 2 OS=Mus musculus GN=Shank2
Dlgap2	Q8BJ42	Q8BJ42	244310	-	-	Y	-	-	Y	-	-	-	-	-	50.217	2.28041	0.245623	-0.151938	0.478312	0.0233278	5	NA	-0.0176924	-0.0239339	-0.0824863	NA	3	Disks large-associated protein 2 OS=Mus musculus GN=Dlgap2 PE=1 SV=2
Dlgap2	Q8BJ42-2	Q8BJ42	244310	-	-	Y	-	-	Y	-	-	-	-	-	50.217	2.28041	0.245623	-0.151938	0.478312	0.0233278	5	NA	-0.0176924	-0.0239339	-0.0824863	NA	3	Isoform 2 of Disks large-associated protein 2 OS=Mus musculus GN=Dlgap2
Dlgap2	tr|Q0VF59|Q0VF59_MOUSE	Q0VF59	244310	-	-	Y	-	-	Y	-	-	-	-	-	50.217	2.28041	0.245623	-0.151938	0.478312	0.0233278	5	NA	-0.0176924	-0.0239339	-0.0824863	NA	3	Disks large-associated protein 2 OS=Mus musculus GN=Dlgap2 PE=2 SV=1
Nlgn2	Q69ZK9	Q69ZK9	216856	-	Y	Y	Y	Y	Y	Y	-	-	-	-	49.8699	0.804805	1.6029	0.740601	-0.54697	0.0498019	5	NA	-0.12928	-0.0249459	-0.111706	-0.0621826	4	Neuroligin-2 OS=Mus musculus GN=Nlgn2 PE=1 SV=2
Vcan	Q62059	Q62059	13003	-	-	-	-	-	-	-	-	-	-	-	49.7253	0.255416	0.909371	0.423219	2.39561	0.328506	5	NA	0.420875	0.0198341	0.143992	0.423071	4	Versican core protein OS=Mus musculus GN=Vcan PE=1 SV=2
Vcan	Q62059-2	Q62059	13003	-	-	-	-	-	-	-	-	-	-	-	49.7253	0.255416	0.909371	0.423219	2.39561	0.328506	5	NA	0.420875	0.0198341	0.143992	0.423071	4	Isoform V1 of Versican core protein OS=Mus musculus GN=Vcan
Vcan	Q62059-3	Q62059	13003	-	-	-	-	-	-	-	-	-	-	-	49.7253	0.255416	0.909371	0.423219	2.39561	0.328506	5	NA	0.420875	0.0198341	0.143992	0.423071	4	Isoform V2 of Versican core protein OS=Mus musculus GN=Vcan
Vcan	Q62059-4	Q62059	13003	-	-	-	-	-	-	-	-	-	-	-	49.7253	0.255416	0.909371	0.423219	2.39561	0.328506	5	NA	0.420875	0.0198341	0.143992	0.423071	4	Isoform V3 of Versican core protein OS=Mus musculus GN=Vcan
Vcan	tr|E9PYH0|E9PYH0_MOUSE	E9PYH0	13003	-	-	-	-	-	-	-	-	-	-	-	49.7253	0.255416	0.909371	0.423219	2.39561	0.328506	5	NA	0.420875	0.0198341	0.143992	0.423071	4	Versican core protein OS=Mus musculus GN=Vcan PE=2 SV=1
Vcan	tr|E9QMK2|E9QMK2_MOUSE	E9QMK2	13003	-	-	-	-	-	-	-	-	-	-	-	49.7253	0.255416	0.909371	0.423219	2.39561	0.328506	5	NA	0.420875	0.0198341	0.143992	0.423071	4	Versican core protein OS=Mus musculus GN=Vcan PE=2 SV=1
Vcan	tr|E9QMK3|E9QMK3_MOUSE	E9QMK3	13003	-	-	-	-	-	-	-	-	-	-	-	49.7253	0.255416	0.909371	0.423219	2.39561	0.328506	5	NA	0.420875	0.0198341	0.143992	0.423071	4	Versican core protein OS=Mus musculus GN=Vcan PE=2 SV=1
Vcan	tr|G3XA35|G3XA35_MOUSE	G3XA35	13003	-	-	-	-	-	-	-	-	-	-	-	49.7253	0.255416	0.909371	0.423219	2.39561	0.328506	5	NA	0.420875	0.0198341	0.143992	0.423071	4	MCG116562, isoform CRA_a OS=Mus musculus GN=Vcan PE=4 SV=1
Vcan	tr|Q8BS97|Q8BS97_MOUSE	Q8BS97	13003	-	-	-	-	-	-	-	-	-	-	-	49.7253	0.255416	0.909371	0.423219	2.39561	0.328506	5	NA	0.420875	0.0198341	0.143992	0.423071	4	Versican core protein OS=Mus musculus GN=Vcan PE=2 SV=1
Utrn	tr|E9Q6R7|E9Q6R7_MOUSE	E9Q6R7	22288	-	Y	-	Y	-	Y	Y	-	-	-	-	49.55	-0.236223	2.43497	NA	-0.0132796	-0.0105314	4	0.0305567	-0.224545	0.0182992	-0.0826872	NA	4	Protein Utrn OS=Mus musculus GN=Utrn PE=2 SV=1
Vps45	P97390	P97390	22365	-	-	-	-	-	-	-	-	-	-	-	48.9109	0.756718	NA	NA	-0.0820086	0.99903	3	-0.0283147	-0.0609944	-0.0260149	-0.0232348	-0.074289	5	Vacuolar protein sorting-associated protein 45 OS=Mus musculus GN=Vps45 PE=1 SV=1
Rars	Q9D0I9	Q9D0I9	104458	-	-	-	Y	-	-	-	-	-	-	-	48.6208	0.627127	1.20772	0.0558188	NA	0.418781	4	0.155318	-0.00276374	-0.0164823	-0.0854617	-0.1484	5	Arginine--tRNA ligase, cytoplasmic OS=Mus musculus GN=Rars PE=2 SV=2
Clip1	Q922J3	Q922J3	56430	-	-	-	-	-	Y	-	-	-	-	-	46.6029	0.610497	NA	NA	0.778758	0.135402	3	-0.0608714	NA	-0.0352282	-0.0569874	-0.102625	4	CAP-Gly domain-containing linker protein 1 OS=Mus musculus GN=Clip1 PE=1 SV=1
Clip1	Q922J3-2	Q922J3	56430	-	-	-	-	-	Y	-	-	-	-	-	46.6029	0.610497	NA	NA	0.778758	0.135402	3	-0.0608714	NA	-0.0352282	-0.0569874	-0.102625	4	Isoform 2 of CAP-Gly domain-containing linker protein 1 OS=Mus musculus GN=Clip1
Clip1	tr|D3Z2Z1|D3Z2Z1_MOUSE	D3Z2Z1	56430	-	-	-	-	-	Y	-	-	-	-	-	46.6029	0.610497	NA	NA	0.778758	0.135402	3	-0.0608714	NA	-0.0352282	-0.0569874	-0.102625	4	CAP-Gly domain-containing linker protein 1 OS=Mus musculus GN=Clip1 PE=2 SV=1
Clip1	tr|D3Z3M7|D3Z3M7_MOUSE	D3Z3M7	56430	-	-	-	-	-	Y	-	-	-	-	-	46.6029	0.610497	NA	NA	0.778758	0.135402	3	-0.0608714	NA	-0.0352282	-0.0569874	-0.102625	4	CAP-Gly domain-containing linker protein 1 OS=Mus musculus GN=Clip1 PE=2 SV=1
Clip1	tr|F8WIA1|F8WIA1_MOUSE	F8WIA1	56430	-	-	-	-	-	Y	-	-	-	-	-	46.6029	0.610497	NA	NA	0.778758	0.135402	3	-0.0608714	NA	-0.0352282	-0.0569874	-0.102625	4	CAP-Gly domain-containing linker protein 1 OS=Mus musculus GN=Clip1 PE=2 SV=1
Palm	Q9Z0P4-2	Q9Z0P4	18483	-	-	-	-	-	-	-	-	-	-	-	45.3234	0.754018	0.79493	0.295294	0.630692	0.361926	5	-0.271611	0.163287	-0.0149101	0.00272553	0.175175	5	Isoform 2 of Paralemmin-1 OS=Mus musculus GN=Palm
Nit2	Q9JHW2	Q9JHW2	52633	-	-	-	-	-	-	-	-	-	-	-	44.3295	1.82067	NA	-0.0903067	NA	0.231231	3	-0.387636	0.701129	NA	0.0153884	NA	3	Omega-amidase NIT2 OS=Mus musculus GN=Nit2 PE=1 SV=1
Map7d1	A2AJI0	A2AJI0	245877	-	-	-	-	-	-	-	-	-	-	-	43.9772	NA	-0.248318	-0.148159	1.37566	0.362483	4	NA	-0.289789	NA	-0.163204	-0.160489	3	MAP7 domain-containing protein 1 OS=Mus musculus GN=Map7d1 PE=1 SV=1
Map7d1	A2AJI0-2	A2AJI0	245877	-	-	-	-	-	-	-	-	-	-	-	43.9772	NA	-0.248318	-0.148159	1.37566	0.362483	4	NA	-0.289789	NA	-0.163204	-0.160489	3	Isoform 2 of MAP7 domain-containing protein 1 OS=Mus musculus GN=Map7d1
Map7d1	tr|A2AJI1|A2AJI1_MOUSE	A2AJI1	245877	-	-	-	-	-	-	-	-	-	-	-	43.9772	NA	-0.248318	-0.148159	1.37566	0.362483	4	NA	-0.289789	NA	-0.163204	-0.160489	3	MAP7 domain-containing protein 1 OS=Mus musculus GN=Map7d1 PE=2 SV=1
Map7d1	tr|A8Y5P4|A8Y5P4_MOUSE	A8Y5P4	245877	-	-	-	-	-	-	-	-	-	-	-	43.9772	NA	-0.248318	-0.148159	1.37566	0.362483	4	NA	-0.289789	NA	-0.163204	-0.160489	3	MAP7 domain-containing protein 1 OS=Mus musculus GN=Map7d1 PE=2 SV=1
Map7d1	tr|F6WF36|F6WF36_MOUSE	F6WF36	245877	-	-	-	-	-	-	-	-	-	-	-	43.9772	NA	-0.248318	-0.148159	1.37566	0.362483	4	NA	-0.289789	NA	-0.163204	-0.160489	3	MAP7 domain-containing protein 1 (Fragment) OS=Mus musculus GN=Map7d1 PE=4 SV=1
Psmd4	O35226	O35226	19185	-	-	-	-	-	-	-	-	-	-	-	43.8339	0.697385	NA	-0.213471	1.74038	-0.257781	4	-0.293818	NA	-0.0154302	0.169677	NA	3	26S proteasome non-ATPase regulatory subunit 4 OS=Mus musculus GN=Psmd4 PE=1 SV=1
Psmd4	O35226-4	O35226	19185	-	-	-	-	-	-	-	-	-	-	-	43.8339	0.697385	NA	-0.213471	1.74038	-0.257781	4	-0.293818	NA	-0.0154302	0.169677	NA	3	Isoform Rpn10D of 26S proteasome non-ATPase regulatory subunit 4 OS=Mus musculus GN=Psmd4
Kctd16	Q5DTY9	Q5DTY9	383348	-	-	-	-	-	Y	-	-	-	-	-	43.4341	NA	-0.366608	-0.0294763	NA	1.69987	3	NA	-0.149516	-0.0330043	-0.123363	-0.0887129	4	BTB/POZ domain-containing protein KCTD16 OS=Mus musculus GN=Kctd16 PE=1 SV=2
Acot2	Q9QYR9	Q9QYR9	171210	-	-	-	-	-	-	-	-	-	-	-	43.2577	NA	2.33124	-0.063924	-0.785788	-0.0283181	4	-0.333709	-0.146202	0.0131866	NA	-0.204374	4	Acyl-coenzyme A thioesterase 2, mitochondrial OS=Mus musculus GN=Acot2 PE=1 SV=2
Phb2	O35129	O35129	12034	-	-	-	-	-	-	-	-	-	-	Y	42.9388	-0.128274	1.68643	-0.0744282	0.120941	0.236379	5	-0.388125	-0.157175	-0.0253926	-0.0550324	-0.169042	5	Prohibitin-2 OS=Mus musculus GN=Phb2 PE=1 SV=1
Hsd17b10	tr|A2AFQ2|A2AFQ2_MOUSE	A2AFQ2	15108	-	-	-	-	-	-	-	-	-	-	-	41.7344	-0.125736	-0.119041	0.360322	1.37892	-0.0414244	5	-0.331178	-0.275016	NA	-0.126576	-0.1543	4	3-hydroxyacyl-CoA dehydrogenase type-2 OS=Mus musculus GN=Hsd17b10 PE=2 SV=1
Hsd17b10	tr|Q99N15|Q99N15_MOUSE	Q99N15	15108	-	-	-	-	-	-	-	-	-	-	-	41.7344	-0.125736	-0.119041	0.360322	1.37892	-0.0414244	5	-0.331178	-0.275016	NA	-0.126576	-0.1543	4	17beta-hydroxysteroid dehydrogenase type 10/short chain L-3-hydroxyacyl-CoA dehydrogenase OS=Mus musculus GN=Hsd17b10 PE=2 SV=1
Snap29	Q9ERB0	Q9ERB0	67474	-	-	Y	-	-	Y	-	-	-	-	-	40.8996	0.772711	-0.180055	0.115696	1.13489	-0.102715	5	-0.320836	-0.0192325	NA	-0.104183	-0.171831	4	Synaptosomal-associated protein 29 OS=Mus musculus GN=Snap29 PE=2 SV=1
Tf	Q921I1	Q921I1	22041	-	Y	-	-	-	-	-	-	-	-	-	40.5137	2.44945	NA	-0.10476	-0.323629	-0.495981	4	0.0549834	-0.225012	NA	-0.101186	-0.193262	4	Serotransferrin OS=Mus musculus GN=Tf PE=1 SV=1
Plxna2	P70207	P70207	18845	-	-	-	-	-	Y	Y	-	-	-	-	40.2549	0.113196	0.175346	0.021442	-0.166538	1.93311	5	-0.27035	-0.135125	-0.0205301	NA	0.110399	4	Plexin-A2 OS=Mus musculus GN=Plxna2 PE=1 SV=2
Cacnb4	Q8R0S4	Q8R0S4	12298	Y	Y	Y	-	-	-	-	Y	-	Y	Y	40.2137	0.341146	-0.158018	-0.162822	0.853511	0.147534	5	-0.379975	-0.363506	NA	-0.124826	NA	3	Voltage-dependent L-type calcium channel subunit beta-4 OS=Mus musculus GN=Cacnb4 PE=1 SV=2
Cacnb4	tr|J3QK20|J3QK20_MOUSE	J3QK20	12298	Y	Y	Y	-	-	-	-	Y	-	Y	Y	40.2137	0.341146	-0.158018	-0.162822	0.853511	0.147534	5	-0.379975	-0.363506	NA	-0.124826	NA	3	Voltage-dependent L-type calcium channel subunit beta-4 OS=Mus musculus GN=Cacnb4 PE=2 SV=1
Lgi1	Q9JIA1	Q9JIA1	56839	-	-	Y	-	-	-	-	Y	-	Y	-	39.7326	-0.0905471	0.167283	0.333017	1.46155	-0.138016	5	-0.0165218	-0.237108	-0.0298619	-0.112933	-0.309285	5	Leucine-rich glioma-inactivated protein 1 OS=Mus musculus GN=Lgi1 PE=1 SV=1
Hexa	P29416	P29416	15211	-	-	-	-	-	-	-	-	-	-	-	39.5078	0.239006	2.30716	-0.251556	NA	-0.240812	4	0.345815	-0.192984	-0.0121694	-0.0157119	0.0170974	5	Beta-hexosaminidase subunit alpha OS=Mus musculus GN=Hexa PE=2 SV=2
Ist1	Q9CX00	Q9CX00	71955	-	-	-	-	-	-	-	-	-	-	-	39.3983	0.156414	2.62911	-0.172117	-0.410763	-0.323885	5	NA	-0.148181	NA	-0.0588259	-0.116826	3	IST1 homolog OS=Mus musculus GN=Ist1 PE=2 SV=1
Nlgn1	Q99K10	Q99K10	192167	-	Y	Y	-	-	Y	-	-	-	-	-	39.3287	1.40026	NA	-0.0781328	-0.595433	0.233724	4	-0.443879	NA	NA	-0.127903	-0.156428	3	Neuroligin-1 OS=Mus musculus GN=Nlgn1 PE=1 SV=2
Nlgn1	tr|E9QK34|E9QK34_MOUSE	E9QK34	192167	-	Y	Y	-	-	Y	-	-	-	-	-	39.3287	1.40026	NA	-0.0781328	-0.595433	0.233724	4	-0.443879	NA	NA	-0.127903	-0.156428	3	Neuroligin-1 OS=Mus musculus GN=Nlgn1 PE=2 SV=1
Gm20425	tr|E9Q035|E9Q035_MOUSE	E9Q035	-	-	-	-	-	-	-	-	-	-	-	-	39.1365	2.44945	NA	-0.10476	-0.323629	-0.495981	4	0.0549834	-0.225012	-0.031579	-0.101186	-0.193262	5	Protein Gm20425 OS=Mus musculus GN=Gm20425 PE=4 SV=1
Nrxn2	tr|E9PUM9|E9PUM9_MOUSE	E9PUM9	18190	-	-	Y	-	-	-	Y	-	-	-	-	39.0332	1.85665	NA	-0.180001	NA	-0.607009	3	-0.426143	NA	-0.0216334	-0.136061	0.093179	4	Protein Nrxn2 OS=Mus musculus GN=Nrxn2 PE=2 SV=1
Nrxn2	tr|E9Q5N7|E9Q5N7_MOUSE	E9Q5N7	18190	-	-	Y	-	-	-	Y	-	-	-	-	39.0332	1.85665	NA	-0.180001	NA	-0.607009	3	-0.426143	NA	-0.0216334	-0.136061	0.093179	4	Protein Nrxn2 OS=Mus musculus GN=Nrxn2 PE=2 SV=2
Nrxn2	tr|E9Q7X7|E9Q7X7_MOUSE	E9Q7X7	18190	-	-	Y	-	-	-	Y	-	-	-	-	39.0332	1.85665	NA	-0.180001	NA	-0.607009	3	-0.426143	NA	-0.0216334	-0.136061	0.093179	4	Protein Nrxn2 OS=Mus musculus GN=Nrxn2 PE=2 SV=1
Slc27a4	Q91VE0	Q91VE0	26569	-	Y	-	-	-	Y	Y	-	-	-	-	38.7451	2.17849	0.195493	-0.0699684	-0.196581	-0.103166	5	-0.102613	-0.0735185	-0.028556	-0.14538	-0.0240431	5	Long-chain fatty acid transport protein 4 OS=Mus musculus GN=Slc27a4 PE=1 SV=1
Pex1	Q5BL07	Q5BL07	71382	-	-	-	-	-	Y	Y	-	-	-	-	38.6426	NA	NA	0.104851	-0.788551	1.41449	3	-0.487052	NA	-0.0297998	NA	-0.175614	3	Peroxisome biogenesis factor 1 OS=Mus musculus GN=Pex1 PE=1 SV=2
Pex1	Q5BL07-2	Q5BL07	71382	-	-	-	-	-	Y	Y	-	-	-	-	38.6426	NA	NA	0.104851	-0.788551	1.41449	3	-0.487052	NA	-0.0297998	NA	-0.175614	3	Isoform 2 of Peroxisome biogenesis factor 1 OS=Mus musculus GN=Pex1
Slc1a1	P51906	P51906	20510	-	Y	-	-	-	-	-	-	-	-	-	38.6285	0.546091	0.443267	-0.206558	NA	0.808769	4	NA	NA	-0.00405103	-0.140064	-0.0849406	3	Excitatory amino acid transporter 3 OS=Mus musculus GN=Slc1a1 PE=1 SV=2
Gap43	P06837	P06837	14432	-	-	-	-	-	-	-	-	-	-	-	38.5839	0.817838	0.791067	0.229227	0.617638	0.489249	5	0.125874	0.143254	-0.00689184	0.0792193	0.235082	5	Neuromodulin OS=Mus musculus GN=Gap43 PE=1 SV=1
Kalrn	A2CG49-4	A2CG49	545156	-	-	Y	-	-	Y	Y	-	-	-	-	37.1166	0.852787	-0.114682	NA	-0.289874	0.724399	4	-0.447396	-0.0127255	-0.0274534	NA	NA	3	Isoform 4 of Kalirin OS=Mus musculus GN=Kalrn
Kalrn	tr|D3Z534|D3Z534_MOUSE	D3Z534	545156	-	-	Y	-	-	Y	Y	-	-	-	-	37.1166	0.852787	-0.114682	NA	-0.289874	0.724399	4	-0.447396	-0.0127255	-0.0274534	NA	NA	3	Kalirin OS=Mus musculus GN=Kalrn PE=2 SV=1
Kalrn	tr|D3Z535|D3Z535_MOUSE	D3Z535	545156	-	-	Y	-	-	Y	Y	-	-	-	-	37.1166	0.852787	-0.114682	NA	-0.289874	0.724399	4	-0.447396	-0.0127255	-0.0274534	NA	NA	3	Kalirin OS=Mus musculus GN=Kalrn PE=2 SV=1
Itpka	Q8R071	Q8R071	228550	-	-	Y	-	-	Y	-	-	-	-	-	36.9926	NA	1.61821	0.0590626	-0.0293892	0.143227	4	NA	0.0580461	-0.0114077	0.00252901	-0.0746948	4	Inositol-trisphosphate 3-kinase A OS=Mus musculus GN=Itpka PE=2 SV=1
Camk2d	tr|F6RWZ9|F6RWZ9_MOUSE	F6RWZ9	108058	Y	Y	-	-	Y	-	-	-	-	-	-	36.888	NA	-0.300973	0.12409	0.752175	NA	3	-0.418846	-0.311186	NA	-0.0533045	NA	3	Calcium/calmodulin-dependent protein kinase type II subunit delta (Fragment) OS=Mus musculus GN=Camk2d PE=4 SV=1
Camk2d	tr|F7A856|F7A856_MOUSE	F7A856	-	-	-	-	-	Y	-	-	-	-	-	-	36.888	NA	-0.300973	0.12409	0.752175	NA	3	-0.418846	-0.311186	NA	-0.0533045	NA	3	Calcium/calmodulin-dependent protein kinase type II subunit delta (Fragment) OS=Mus musculus GN=Camk2d PE=2 SV=1
Gnb1	P62874	P62874	14688	-	-	-	-	Y	Y	-	-	Y	-	Y	36.8419	0.607748	0.890438	-0.0169798	0.44143	0.0978972	5	-0.17616	-0.206004	-0.0228781	-0.0463057	0.210332	5	Guanine nucleotide-binding protein G(I)/G(S)/G(T) subunit beta-1 OS=Mus musculus GN=Gnb1 PE=1 SV=3
Cdh13	Q9WTR5	Q9WTR5	12554	-	-	-	-	Y	Y	-	-	-	-	-	36.8009	0.316734	NA	NA	0.553675	0.329286	3	-0.0859854	NA	-0.0229066	-0.0196277	-0.079114	4	Cadherin-13 OS=Mus musculus GN=Cdh13 PE=1 SV=2
Atp13a1	Q9EPE9	Q9EPE9	170759	-	Y	-	-	-	-	-	-	-	-	-	36.7719	-0.69302	-0.462399	NA	2.16545	NA	3	-0.215392	NA	-0.0082703	-0.081182	-0.154253	4	Probable cation-transporting ATPase 13A1 OS=Mus musculus GN=Atp13a1 PE=2 SV=2
Myadm	O35682	O35682	50918	-	-	-	-	-	-	-	-	-	-	-	36.5387	NA	0.748828	0.288353	0.671358	0.537216	4	NA	0.133092	-0.00564164	0.0191178	0.304833	4	Myeloid-associated differentiation marker OS=Mus musculus GN=Myadm PE=2 SV=2
Pelo	Q80X73	Q80X73	105083	-	-	-	-	-	-	-	-	-	-	-	36.5218	1.35108	-0.316092	0.00434396	NA	-0.113879	4	-0.24357	-0.175648	NA	NA	-0.231837	3	Protein pelota homolog OS=Mus musculus GN=Pelo PE=2 SV=3
Maoa	Q64133	Q64133	17161	-	-	-	-	-	Y	-	-	-	-	-	36.5119	-0.141405	-0.0965416	NA	0.303608	1.4344	4	NA	-0.225336	-0.020491	-0.110768	0.0636259	4	Amine oxidase [flavin-containing] A OS=Mus musculus GN=Maoa PE=1 SV=3
Sh3gl1	Q62419	Q62419	20405	-	-	-	-	-	Y	-	-	-	-	-	36.3557	1.76618	0.131051	-0.0981378	0.498079	-0.19068	5	-0.275751	NA	0.00701279	0.0589259	0.109643	4	Endophilin-A2 OS=Mus musculus GN=Sh3gl1 PE=1 SV=1
Kcnd2	Q9Z0V2	Q9Z0V2	16508	Y	Y	-	-	-	Y	-	-	-	-	-	36.0034	0.431815	0.65879	0.367125	-0.123434	NA	4	NA	-0.194682	-0.0314746	-0.10807	-0.0995436	4	Potassium voltage-gated channel subfamily D member 2 OS=Mus musculus GN=Kcnd2 PE=1 SV=1
Calb1	P12658	P12658	12307	-	-	Y	-	-	-	-	-	-	-	-	35.3918	-0.0174828	-0.432313	NA	1.63601	-0.0727626	4	-0.275318	-0.168395	NA	-0.0618639	-0.119001	4	Calbindin OS=Mus musculus GN=Calb1 PE=1 SV=2
Nefm	P08553	P08553	18040	-	-	-	-	-	Y	-	-	-	-	-	35.0771	0.49924	0.857848	0.400654	1.58899	0.553795	5	0.806886	0.408709	0.0352378	0.17855	0.317922	5	Neurofilament medium polypeptide OS=Mus musculus GN=Nefm PE=1 SV=4
Sh3glb1	Q9JK48	Q9JK48	54673	-	-	-	-	Y	-	-	-	-	-	-	34.3651	NA	0.0848317	NA	0.813653	0.409754	3	0.128599	-0.0353466	-0.00637817	-0.131646	0.115656	5	Endophilin-B1 OS=Mus musculus GN=Sh3glb1 PE=1 SV=1
Sh3glb1	Q9JK48-2	Q9JK48	54673	-	-	-	-	Y	-	-	-	-	-	-	34.3651	NA	0.0848317	NA	0.813653	0.409754	3	0.128599	-0.0353466	-0.00637817	-0.131646	0.115656	5	Isoform 2 of Endophilin-B1 OS=Mus musculus GN=Sh3glb1
Sipa1l1	Q8C0T5	Q8C0T5	217692	-	-	Y	-	-	-	-	-	-	-	-	34.2702	1.77529	-0.314388	0.0357855	-0.342002	0.114704	5	-0.449131	-0.173919	-0.0339508	-0.0888257	-0.088468	5	Signal-induced proliferation-associated 1-like protein 1 OS=Mus musculus GN=Sipa1l1 PE=1 SV=2
Sipa1l1	Q8C0T5-2	Q8C0T5	217692	-	-	Y	-	-	-	-	-	-	-	-	34.2702	1.77529	-0.314388	0.0357855	-0.342002	0.114704	5	-0.449131	-0.173919	-0.0339508	-0.0888257	-0.088468	5	Isoform 2 of Signal-induced proliferation-associated 1-like protein 1 OS=Mus musculus GN=Sipa1l1
Zw10	O54692	O54692	26951	-	-	-	-	-	Y	-	-	-	-	-	34.2012	0.958786	0.640843	0.08625	-0.168731	NA	4	NA	NA	-0.0456765	-0.074435	-0.0016982	3	Centromere/kinetochore protein zw10 homolog OS=Mus musculus GN=Zw10 PE=2 SV=3
Dnajc5	P60904	P60904	13002	-	-	-	-	-	Y	-	-	-	-	-	34.1269	0.0378349	-0.406944	NA	0.778544	0.946154	4	NA	-0.22361	-0.0354829	-0.0867092	0.025479	4	DnaJ homolog subfamily C member 5 OS=Mus musculus GN=Dnajc5 PE=1 SV=1
Kcnc1	tr|E9PVV3|E9PVV3_MOUSE	E9PVV3	16502	-	Y	-	-	-	Y	-	Y	-	Y	-	34.1262	NA	NA	-0.045408	0.688386	0.47907	3	-0.0311689	0.00882553	NA	NA	-0.112516	3	Potassium voltage-gated channel subfamily C member 1 OS=Mus musculus GN=Kcnc1 PE=2 SV=1
Clasp2	Q8BRT1	Q8BRT1	76499	-	-	-	-	-	Y	-	-	-	-	-	34.0596	0.808996	0.225159	-0.0146861	0.239874	0.0259491	5	-0.332027	-0.147734	-0.0275706	-0.10776	-0.190374	5	CLIP-associating protein 2 OS=Mus musculus GN=Clasp2 PE=1 SV=1
Clasp2	tr|E9Q8N5|E9Q8N5_MOUSE	E9Q8N5	76499	-	-	-	-	-	Y	-	-	-	-	-	34.0596	0.808996	0.225159	-0.0146861	0.239874	0.0259491	5	-0.332027	-0.147734	-0.0275706	-0.10776	-0.190374	5	CLIP-associating protein 2 OS=Mus musculus GN=Clasp2 PE=2 SV=1
Clasp2	tr|F7DCH5|F7DCH5_MOUSE	F7DCH5	76499	-	-	-	-	-	Y	-	-	-	-	-	34.0596	0.808996	0.225159	-0.0146861	0.239874	0.0259491	5	-0.332027	-0.147734	-0.0275706	-0.10776	-0.190374	5	CLIP-associating protein 2 OS=Mus musculus GN=Clasp2 PE=2 SV=1
Clasp2	tr|Q08EB6|Q08EB6_MOUSE	Q08EB6	76499	-	-	-	-	-	Y	-	-	-	-	-	34.0596	0.808996	0.225159	-0.0146861	0.239874	0.0259491	5	-0.332027	-0.147734	-0.0275706	-0.10776	-0.190374	5	CLIP associating protein 2 OS=Mus musculus GN=Clasp2 PE=2 SV=1
Serpina3k	P07759	P07759	20714	-	-	-	-	-	-	-	-	-	-	-	33.9884	2.33824	-0.234296	0.207205	-0.177249	-0.169966	5	-0.336377	0.226476	-0.00383124	-0.05352	0.0447937	5	Serine protease inhibitor A3K OS=Mus musculus GN=Serpina3k PE=1 SV=2
Trpv2	Q9WTR1	Q9WTR1	22368	-	Y	-	-	-	-	-	-	-	-	-	33.5355	0.263099	0.317059	0.55638	0.450257	0.259591	5	-0.208236	0.121244	NA	-0.0403273	NA	3	Transient receptor potential cation channel subfamily V member 2 OS=Mus musculus GN=Trpv2 PE=1 SV=2
Klc1	O88447	O88447	16593	-	-	-	-	Y	Y	-	-	-	-	-	32.449	2.08127	0.20466	-0.364272	-0.376256	0.197883	5	NA	-0.055884	-0.0250757	-0.0117758	-0.106152	4	Kinesin light chain 1 OS=Mus musculus GN=Klc1 PE=1 SV=3
Klc1	tr|Q5UE59|Q5UE59_MOUSE	Q5UE59	16593	-	-	-	-	Y	Y	-	-	-	-	-	32.449	2.08127	0.20466	-0.364272	-0.376256	0.197883	5	NA	-0.055884	-0.0250757	-0.0117758	-0.106152	4	Kinesin light chain 1 OS=Mus musculus GN=Klc1 PE=2 SV=1
Slc25a3	tr|G5E902|G5E902_MOUSE	G5E902	18674	-	-	-	-	-	-	-	-	-	-	Y	32.3438	-0.214809	-0.0475565	1.80753	-0.315277	-0.267721	5	-0.363759	-0.237424	-0.0414942	-0.175904	-0.204685	5	MCG10343, isoform CRA_b OS=Mus musculus GN=Slc25a3 PE=3 SV=1
Slc25a3	Q8VEM8	Q8VEM8	18674	-	-	-	-	-	-	-	-	-	-	Y	32.3438	-0.214809	-0.0475565	1.80753	-0.315277	-0.267721	5	-0.363759	-0.237424	-0.0414942	-0.175904	-0.204685	5	Phosphate carrier protein, mitochondrial OS=Mus musculus GN=Slc25a3 PE=1 SV=1
Rims1	Q99NE5	Q99NE5	116837	-	-	Y	-	-	Y	Y	-	-	-	-	31.9099	1.32265	0.264522	-0.234475	0.4235	0.33386	5	NA	NA	0.0449234	0.410733	-0.364901	3	Regulating synaptic membrane exocytosis protein 1 OS=Mus musculus GN=Rims1 PE=1 SV=2
Rims1	Q99NE5-3	Q99NE5	116837	-	-	Y	-	-	Y	Y	-	-	-	-	31.9099	1.32265	0.264522	-0.234475	0.4235	0.33386	5	NA	NA	0.0449234	0.410733	-0.364901	3	Isoform 3 of Regulating synaptic membrane exocytosis protein 1 OS=Mus musculus GN=Rims1
Rims1	Q99NE5-4	Q99NE5	116837	-	-	Y	-	-	Y	Y	-	-	-	-	31.9099	1.32265	0.264522	-0.234475	0.4235	0.33386	5	NA	NA	0.0449234	0.410733	-0.364901	3	Isoform 4 of Regulating synaptic membrane exocytosis protein 1 OS=Mus musculus GN=Rims1
Rims1	Q99NE5-5	Q99NE5	116837	-	-	Y	-	-	Y	Y	-	-	-	-	31.9099	1.32265	0.264522	-0.234475	0.4235	0.33386	5	NA	NA	0.0449234	0.410733	-0.364901	3	Isoform 5 of Regulating synaptic membrane exocytosis protein 1 OS=Mus musculus GN=Rims1
Rims1	tr|F6VBR4|F6VBR4_MOUSE	F6VBR4	116837	-	-	Y	-	-	Y	Y	-	-	-	-	31.9099	1.32265	0.264522	-0.234475	0.4235	0.33386	5	NA	NA	0.0449234	0.410733	-0.364901	3	Regulating synaptic membrane exocytosis protein 1 OS=Mus musculus GN=Rims1 PE=2 SV=2
Rims1	tr|F6VBT9|F6VBT9_MOUSE	F6VBT9	116837	-	-	Y	-	-	Y	Y	-	-	-	-	31.9099	1.32265	0.264522	-0.234475	0.4235	0.33386	5	NA	NA	0.0449234	0.410733	-0.364901	3	Regulating synaptic membrane exocytosis protein 1 OS=Mus musculus GN=Rims1 PE=2 SV=2
Rims1	tr|F6VBV0|F6VBV0_MOUSE	F6VBV0	116837	-	-	Y	-	-	Y	Y	-	-	-	-	31.9099	1.32265	0.264522	-0.234475	0.4235	0.33386	5	NA	NA	0.0449234	0.410733	-0.364901	3	Regulating synaptic membrane exocytosis protein 1 OS=Mus musculus GN=Rims1 PE=2 SV=2
Rims1	tr|F6Y0S3|F6Y0S3_MOUSE	F6Y0S3	116837	-	-	Y	-	-	Y	Y	-	-	-	-	31.9099	1.32265	0.264522	-0.234475	0.4235	0.33386	5	NA	NA	0.0449234	0.410733	-0.364901	3	Regulating synaptic membrane exocytosis protein 1 OS=Mus musculus GN=Rims1 PE=2 SV=2
Gm6793	tr|B2RXM2|B2RXM2_MOUSE	B2RXM2	627828	-	-	-	-	-	-	-	-	-	-	-	31.8969	0.599627	NA	-0.271366	NA	0.671696	3	NA	NA	-0.026824	-0.0318102	-0.116208	3	EG627828 protein OS=Mus musculus GN=Gm6793 PE=2 SV=1
Gm8991	tr|E9Q7H5|E9Q7H5_MOUSE	E9Q7H5	-	-	-	-	-	-	-	-	-	-	-	-	31.8969	0.599627	NA	-0.271366	NA	0.671696	3	NA	NA	-0.026824	-0.0318102	-0.116208	3	Uncharacterized protein OS=Mus musculus GN=Gm8991 PE=4 SV=1
Gm9242	tr|J3QNY1|J3QNY1_MOUSE	J3QNY1	668559	-	-	-	-	-	-	-	-	-	-	-	31.8969	0.599627	NA	-0.271366	NA	0.671696	3	NA	NA	-0.026824	-0.0318102	-0.116208	3	Uncharacterized protein OS=Mus musculus GN=Gm9242 PE=4 SV=1
Hnrnpa3	Q8BG05	Q8BG05	229279	-	-	-	-	-	Y	-	-	-	-	-	31.8969	0.599627	NA	-0.271366	NA	0.671696	3	NA	NA	-0.026824	-0.0318102	-0.116208	3	Heterogeneous nuclear ribonucleoprotein A3 OS=Mus musculus GN=Hnrnpa3 PE=1 SV=1
Hnrnpa3	Q8BG05-2	Q8BG05	229279	-	-	-	-	-	Y	-	-	-	-	-	31.8969	0.599627	NA	-0.271366	NA	0.671696	3	NA	NA	-0.026824	-0.0318102	-0.116208	3	Isoform 2 of Heterogeneous nuclear ribonucleoprotein A3 OS=Mus musculus GN=Hnrnpa3
Hnrnpa3	tr|A2AL12|A2AL12_MOUSE	A2AL12	229279	-	-	-	-	-	Y	-	-	-	-	-	31.8969	0.599627	NA	-0.271366	NA	0.671696	3	NA	NA	-0.026824	-0.0318102	-0.116208	3	Heterogeneous nuclear ribonucleoprotein A3 OS=Mus musculus GN=Hnrnpa3 PE=2 SV=1
Negr1	Q80Z24	Q80Z24	320840	-	-	-	-	-	-	-	-	-	-	-	31.8862	0.188713	0.924125	-0.0129207	0.493274	0.0200666	5	-0.159144	-0.104553	-0.0167137	-0.00898822	-0.0546856	5	Neuronal growth regulator 1 OS=Mus musculus GN=Negr1 PE=1 SV=1
Negr1	tr|A0A4W9|A0A4W9_MOUSE	A0A4W9	320840	-	-	-	-	-	-	-	-	-	-	-	31.8862	0.188713	0.924125	-0.0129207	0.493274	0.0200666	5	-0.159144	-0.104553	-0.0167137	-0.00898822	-0.0546856	5	Neuronal growth regulator 1 OS=Mus musculus GN=Negr1 PE=2 SV=1
Negr1	tr|D3Z4T6|D3Z4T6_MOUSE	D3Z4T6	320840	-	-	-	-	-	-	-	-	-	-	-	31.8862	0.188713	0.924125	-0.0129207	0.493274	0.0200666	5	-0.159144	-0.104553	-0.0167137	-0.00898822	-0.0546856	5	Neuronal growth regulator 1 OS=Mus musculus GN=Negr1 PE=4 SV=1
Eci1	P42125	P42125	13177	-	-	-	-	-	Y	Y	-	-	-	-	31.639	NA	NA	-0.0615984	0.910825	-0.376049	3	-0.469794	-0.249593	NA	-0.0678379	-0.135611	4	Enoyl-CoA delta isomerase 1, mitochondrial OS=Mus musculus GN=Eci1 PE=1 SV=2
Map9	Q3TRR0	Q3TRR0	213582	-	-	-	-	-	Y	-	-	-	-	-	31.4071	0.273919	0.983401	0.341887	-0.0279088	-0.081834	5	-0.0415306	-0.214851	-0.00670204	NA	NA	3	Microtubule-associated protein 9 OS=Mus musculus GN=Map9 PE=2 SV=2
Map9	Q3TRR0-2	Q3TRR0	213582	-	-	-	-	-	Y	-	-	-	-	-	31.4071	0.273919	0.983401	0.341887	-0.0279088	-0.081834	5	-0.0415306	-0.214851	-0.00670204	NA	NA	3	Isoform 2 of Microtubule-associated protein 9 OS=Mus musculus GN=Map9
Adcy1	O88444	O88444	432530	-	-	-	-	-	-	Y	-	-	-	-	31.311	0.0981281	-0.24527	-0.0011474	1.08801	0.229372	5	NA	NA	-0.0410868	-0.15651	-0.254171	3	Adenylate cyclase type 1 OS=Mus musculus GN=Adcy1 PE=2 SV=2
Plp1	P60202	P60202	18823	-	-	-	-	-	-	-	-	-	-	-	31.032	NA	-0.0763254	0.399722	0.73248	1.01739	4	0.193619	0.139957	-0.0114919	0.0937906	0.270798	5	Myelin proteolipid protein OS=Mus musculus GN=Plp1 PE=1 SV=2
Efr3b	Q6ZQ18	Q6ZQ18	668212	-	-	-	-	-	Y	-	-	-	-	-	31.0191	1.41654	NA	-0.0976415	-0.264993	0.0919145	4	NA	-0.125625	-0.0329516	NA	-0.124531	3	Protein EFR3 homolog B OS=Mus musculus GN=Efr3b PE=2 SV=2
Efr3b	Q6ZQ18-2	Q6ZQ18	668212	-	-	-	-	-	Y	-	-	-	-	-	31.0191	1.41654	NA	-0.0976415	-0.264993	0.0919145	4	NA	-0.125625	-0.0329516	NA	-0.124531	3	Isoform 2 of Protein EFR3 homolog B OS=Mus musculus GN=Efr3b
Gfm1	Q8K0D5	Q8K0D5	28030	-	-	-	-	-	-	-	-	-	-	-	30.8222	0.332431	NA	-0.122971	0.0380574	0.415481	4	-0.34553	-0.25652	-0.0360658	NA	-0.212511	4	Elongation factor G, mitochondrial OS=Mus musculus GN=Gfm1 PE=2 SV=1
Sfxn3	Q91V61	Q91V61	94280	-	Y	-	-	-	Y	-	-	-	-	Y	30.5378	0.608617	NA	0.12275	0.28628	-0.183206	4	-0.288203	-0.199029	-0.0409784	-0.135177	-0.168132	5	Sideroflexin-3 OS=Mus musculus GN=Sfxn3 PE=1 SV=1
Bcas3	tr|B1AR74|B1AR74_MOUSE	B1AR74	192197	-	-	-	-	-	-	-	-	-	-	-	30.5307	0.230814	NA	0.20684	NA	0.220434	3	-0.318342	NA	-0.0345995	-0.113454	NA	3	Breast carcinoma-amplified sequence 3 homolog OS=Mus musculus GN=Bcas3 PE=4 SV=1
Sh3gl3	Q62421	Q62421	20408	-	-	-	-	-	-	-	-	-	-	-	30.4573	1.13451	0.199783	0.0660535	0.247775	NA	4	0.199684	NA	0.000388945	0.141269	-0.18892	4	Endophilin-A3 OS=Mus musculus GN=Sh3gl3 PE=2 SV=1
Adcy6	Q01341	Q01341	11512	-	-	-	-	-	Y	-	-	-	-	-	30.4531	0.331852	NA	-0.1152	0.707623	NA	3	-0.178376	NA	NA	-0.0384291	0.0194551	3	Adenylate cyclase type 6 OS=Mus musculus GN=Adcy6 PE=1 SV=1
Adcy6	tr|F8VQ52|F8VQ52_MOUSE	F8VQ52	11512	-	-	-	-	-	Y	-	-	-	-	-	30.4531	0.331852	NA	-0.1152	0.707623	NA	3	-0.178376	NA	NA	-0.0384291	0.0194551	3	Adenylate cyclase type 6 OS=Mus musculus GN=Adcy6 PE=3 SV=1
Sfxn3	tr|Q3U4F0|Q3U4F0_MOUSE	Q3U4F0	94280	-	Y	-	-	-	Y	-	-	-	-	Y	30.3867	0.608617	NA	NA	0.28628	-0.183206	3	NA	-0.199029	-0.0409784	-0.135177	-0.168132	4	Sideroflexin-3 OS=Mus musculus GN=Sfxn3 PE=2 SV=1
Fam49a	Q8BHZ0	Q8BHZ0	76820	-	-	-	-	-	Y	-	-	-	-	-	30.3352	0.22769	NA	0.0251537	1.16399	-0.152792	4	-0.224326	NA	-0.0181109	0.0982289	-0.0814607	4	Protein FAM49A OS=Mus musculus GN=Fam49a PE=2 SV=1
Rgs6	Q9Z2H2	Q9Z2H2	50779	-	-	-	-	-	-	-	-	-	-	-	30.1532	1.09762	-0.252388	NA	-0.282195	0.931707	4	NA	0.0105206	NA	-0.00908139	0.0090411	3	Regulator of G-protein signaling 6 OS=Mus musculus GN=Rgs6 PE=1 SV=2
Rgs6	tr|F6WDS8|F6WDS8_MOUSE	F6WDS8	50779	-	-	-	-	-	-	-	-	-	-	-	30.1532	1.09762	-0.252388	NA	-0.282195	0.931707	4	NA	0.0105206	NA	-0.00908139	0.0090411	3	Regulator of G-protein-signaling 6 OS=Mus musculus GN=Rgs6 PE=2 SV=1
Kcnab1	P63143	P63143	16497	-	Y	-	-	-	-	-	-	-	-	-	29.8653	-0.38908	1.05525	0.0572439	NA	-0.00974117	4	-0.117859	-0.173106	NA	NA	-0.273756	3	Voltage-gated potassium channel subunit beta-1 OS=Mus musculus GN=Kcnab1 PE=2 SV=2
Kcnab1	tr|Q3U6C5|Q3U6C5_MOUSE	Q3U6C5	16497	-	Y	-	-	-	-	-	-	-	-	-	29.8653	-0.38908	1.05525	0.0572439	NA	-0.00974117	4	-0.117859	-0.173106	NA	NA	-0.273756	3	Voltage-gated potassium channel subunit beta-1 OS=Mus musculus GN=Kcnab1 PE=2 SV=1
Kcnab1	tr|Q9D5E9|Q9D5E9_MOUSE	Q9D5E9	16497	-	Y	-	-	-	-	-	-	-	-	-	29.8653	-0.38908	1.05525	0.0572439	NA	-0.00974117	4	-0.117859	-0.173106	NA	NA	-0.273756	3	Voltage-gated potassium channel subunit beta-1 OS=Mus musculus GN=Kcnab1 PE=2 SV=1
Tmed2	Q9R0Q3	Q9R0Q3	56334	-	-	-	-	-	-	-	-	-	-	-	29.6286	NA	-0.376189	NA	-0.211083	1.31644	3	-0.0271948	NA	-0.0447841	NA	-0.29011	3	Transmembrane emp24 domain-containing protein 2 OS=Mus musculus GN=Tmed2 PE=1 SV=1
Tmed2	tr|F6V6T4|F6V6T4_MOUSE	F6V6T4	56334	-	-	-	-	-	-	-	-	-	-	-	29.6286	NA	-0.376189	NA	-0.211083	1.31644	3	-0.0271948	NA	-0.0447841	NA	-0.29011	3	Transmembrane emp24 domain-containing protein 2 (Fragment) OS=Mus musculus GN=Tmed2 PE=3 SV=1
Bai1	Q3UHD1	Q3UHD1	107831	-	-	-	-	-	Y	-	-	-	-	-	29.5469	NA	NA	-0.27295	0.817389	-0.0431663	3	-0.461142	NA	-0.0254296	NA	-0.100403	3	Brain-specific angiogenesis inhibitor 1 OS=Mus musculus GN=Bai1 PE=1 SV=1
Tmem132b	tr|F7BAB2|F7BAB2_MOUSE	F7BAB2	208151	-	-	-	-	-	Y	-	-	-	-	-	29.2926	0.149834	NA	0.00299682	0.619863	0.310942	4	-0.12398	-0.250193	0.00170435	-0.103483	0.032362	5	Protein Tmem132b OS=Mus musculus GN=Tmem132b PE=4 SV=1
Kcnma1	Q08460-2	Q08460	16531	Y	Y	Y	-	-	Y	-	Y	Y	Y	-	29.1874	-0.209346	-0.292737	-0.253899	0.71808	0.278569	5	-0.445052	-0.2854	NA	-0.200157	NA	3	Isoform 2 of Calcium-activated potassium channel subunit alpha-1 OS=Mus musculus GN=Kcnma1
Kcnma1	Q08460-5	Q08460	16531	Y	Y	Y	-	-	Y	-	Y	Y	Y	-	29.1874	-0.209346	-0.292737	-0.253899	0.71808	0.278569	5	-0.445052	-0.2854	NA	-0.200157	NA	3	Isoform 5 of Calcium-activated potassium channel subunit alpha-1 OS=Mus musculus GN=Kcnma1
Kcnma1	tr|E9Q9P4|E9Q9P4_MOUSE	E9Q9P4	16531	Y	Y	Y	-	-	Y	-	Y	Y	Y	-	29.1874	-0.209346	-0.292737	-0.253899	0.71808	0.278569	5	-0.445052	-0.2854	NA	-0.200157	NA	3	Calcium-activated potassium channel subunit alpha-1 OS=Mus musculus GN=Kcnma1 PE=2 SV=2
Kcnma1	tr|F6V0P5|F6V0P5_MOUSE	F6V0P5	16531	Y	Y	Y	-	-	Y	-	Y	Y	Y	-	29.1874	-0.209346	-0.292737	-0.253899	0.71808	0.278569	5	-0.445052	-0.2854	NA	-0.200157	NA	3	Calcium-activated potassium channel subunit alpha-1 OS=Mus musculus GN=Kcnma1 PE=2 SV=2
Kcnma1	tr|F6WSZ3|F6WSZ3_MOUSE	F6WSZ3	16531	Y	Y	Y	-	-	Y	-	Y	Y	Y	-	29.1874	-0.209346	-0.292737	-0.253899	0.71808	0.278569	5	-0.445052	-0.2854	NA	-0.200157	NA	3	Calcium-activated potassium channel subunit alpha-1 OS=Mus musculus GN=Kcnma1 PE=2 SV=2
Kcnma1	tr|F6XW53|F6XW53_MOUSE	F6XW53	16531	Y	Y	Y	-	-	Y	-	Y	Y	Y	-	29.1874	-0.209346	-0.292737	-0.253899	0.71808	0.278569	5	-0.445052	-0.2854	NA	-0.200157	NA	3	Calcium-activated potassium channel subunit alpha-1 OS=Mus musculus GN=Kcnma1 PE=2 SV=2
Kcnma1	tr|F6ZSN2|F6ZSN2_MOUSE	F6ZSN2	16531	Y	Y	Y	-	-	Y	-	Y	Y	Y	-	29.1874	-0.209346	-0.292737	-0.253899	0.71808	0.278569	5	-0.445052	-0.2854	NA	-0.200157	NA	3	Calcium-activated potassium channel subunit alpha-1 OS=Mus musculus GN=Kcnma1 PE=2 SV=2
Kcnma1	tr|F7BHL0|F7BHL0_MOUSE	F7BHL0	16531	Y	Y	Y	-	-	Y	-	Y	Y	Y	-	29.1874	-0.209346	-0.292737	-0.253899	0.71808	0.278569	5	-0.445052	-0.2854	NA	-0.200157	NA	3	Calcium-activated potassium channel subunit alpha-1 OS=Mus musculus GN=Kcnma1 PE=2 SV=2
Kcnma1	tr|J3QMT8|J3QMT8_MOUSE	J3QMT8	16531	Y	Y	Y	-	-	Y	-	Y	Y	Y	-	29.1874	-0.209346	-0.292737	-0.253899	0.71808	0.278569	5	-0.445052	-0.2854	NA	-0.200157	NA	3	Calcium-activated potassium channel subunit alpha-1 OS=Mus musculus GN=Kcnma1 PE=2 SV=1
Kcnma1	tr|J3QN27|J3QN27_MOUSE	J3QN27	16531	Y	Y	Y	-	-	Y	-	Y	Y	Y	-	29.1874	-0.209346	-0.292737	-0.253899	0.71808	0.278569	5	-0.445052	-0.2854	NA	-0.200157	NA	3	Calcium-activated potassium channel subunit alpha-1 OS=Mus musculus GN=Kcnma1 PE=2 SV=1
Kcnma1	tr|J3QP84|J3QP84_MOUSE	J3QP84	16531	Y	Y	Y	-	-	Y	-	Y	Y	Y	-	29.1874	-0.209346	-0.292737	-0.253899	0.71808	0.278569	5	-0.445052	-0.2854	NA	-0.200157	NA	3	Calcium-activated potassium channel subunit alpha-1 OS=Mus musculus GN=Kcnma1 PE=2 SV=1
Pcdh8	Q7TSK3	Q7TSK3	18530	-	-	Y	-	-	-	-	-	-	-	-	29.1838	0.489303	-0.459557	0.956423	NA	0.215542	4	-0.226024	NA	-0.0331592	-0.0394946	0.0672227	4	Protocadherin-8 OS=Mus musculus GN=Pcdh8 PE=2 SV=1
Pcdh8	Q7TSK3-2	Q7TSK3	18530	-	-	Y	-	-	-	-	-	-	-	-	29.1838	0.489303	-0.459557	0.956423	NA	0.215542	4	-0.226024	NA	-0.0331592	-0.0394946	0.0672227	4	Isoform 2 of Protocadherin-8 OS=Mus musculus GN=Pcdh8
Pcdh8	Q7TSK3-3	Q7TSK3	18530	-	-	Y	-	-	-	-	-	-	-	-	29.1838	0.489303	-0.459557	0.956423	NA	0.215542	4	-0.226024	NA	-0.0331592	-0.0394946	0.0672227	4	Isoform 3 of Protocadherin-8 OS=Mus musculus GN=Pcdh8
Mtdh	Q80WJ7	Q80WJ7	67154	-	-	-	-	-	-	-	-	-	-	-	29.1017	-0.456971	0.0274456	-0.0028845	2.19451	-0.0662011	5	0.0982536	-0.0964098	-0.0150558	-0.0334784	-0.0438257	5	Protein LYRIC OS=Mus musculus GN=Mtdh PE=1 SV=1
Lsamp	Q8BLK3	Q8BLK3	268890	-	-	-	-	-	Y	-	-	-	-	-	28.9712	1.38594	-0.00496518	0.119322	-0.133496	0.114983	5	-0.277514	-0.00601019	-0.0163599	-0.0587342	0.0619956	5	Limbic system-associated membrane protein OS=Mus musculus GN=Lsamp PE=1 SV=1
Lsamp	tr|Q3TYE5|Q3TYE5_MOUSE	Q3TYE5	268890	-	-	-	-	-	Y	-	-	-	-	-	28.9712	1.38594	-0.00496518	0.119322	-0.133496	0.114983	5	-0.277514	-0.00601019	-0.0163599	-0.0587342	0.0619956	5	Limbic system-associated membrane protein OS=Mus musculus GN=Lsamp PE=2 SV=1
Mprip	tr|Q5SWZ5|Q5SWZ5_MOUSE	Q5SWZ5	26936	-	-	-	-	-	-	-	-	-	-	-	28.863	0.285135	-0.0527019	NA	NA	-0.0381631	3	-0.313167	-0.361797	NA	NA	-0.193825	3	Myosin phosphatase Rho-interacting protein OS=Mus musculus GN=Mprip PE=2 SV=1
Rab3d	P35276	P35276	19340	-	-	-	-	-	-	-	-	-	-	-	28.7086	1.2111	-0.0224983	-0.0972515	0.429271	-0.03764	5	NA	NA	-0.0335455	0.0350399	-0.169079	3	Ras-related protein Rab-3D OS=Mus musculus GN=Rab3d PE=1 SV=1
Tln1	P26039	P26039	21894	-	-	-	-	-	Y	-	-	-	-	-	28.6627	3.03605	-0.466648	-0.0747579	-0.210608	-0.338739	5	0.264927	0.101036	-0.0185795	-0.084335	-0.0772206	5	Talin-1 OS=Mus musculus GN=Tln1 PE=1 SV=2
Slc2a3	P32037	P32037	20527	-	Y	-	-	-	-	-	-	-	-	Y	28.6099	-0.179061	-0.282667	0.0818399	0.159097	1.69202	5	-0.0978551	0.0784991	-0.0275608	-0.0820903	-0.155989	5	Solute carrier family 2, facilitated glucose transporter member 3 OS=Mus musculus GN=Slc2a3 PE=1 SV=1
Ptprz1	B9EKR1	B9EKR1	19283	-	-	-	-	-	Y	-	-	-	-	-	28.5277	0.42949	0.583808	-0.133525	0.361753	0.145931	5	-0.201149	-0.139785	-0.0249943	-0.0313036	0.0335098	5	Receptor-type tyrosine-protein phosphatase zeta OS=Mus musculus GN=Ptprz1 PE=1 SV=1
Exoc1	tr|Q6P1Y9|Q6P1Y9_MOUSE	Q6P1Y9	69940	-	-	-	-	-	Y	-	-	-	-	-	28.3432	1.60536	-0.268272	-0.000739713	-0.0522434	0.185629	5	NA	-0.0280174	NA	0.101887	-0.235945	3	Exocyst complex component 1 OS=Mus musculus GN=Exoc1 PE=2 SV=1
Sarm1	Q6PDS3	Q6PDS3	237868	-	-	-	-	-	Y	-	-	-	-	-	28.2092	1.00873	-0.240648	-0.266285	NA	NA	3	-0.293454	NA	NA	-0.117881	-0.125844	3	Sterile alpha and TIR motif-containing protein 1 OS=Mus musculus GN=Sarm1 PE=1 SV=1
Sarm1	Q6PDS3-2	Q6PDS3	237868	-	-	-	-	-	Y	-	-	-	-	-	28.2092	1.00873	-0.240648	-0.266285	NA	NA	3	-0.293454	NA	NA	-0.117881	-0.125844	3	Isoform 2 of Sterile alpha and TIR motif-containing protein 1 OS=Mus musculus GN=Sarm1
Sarm1	Q6PDS3-3	Q6PDS3	237868	-	-	-	-	-	Y	-	-	-	-	-	28.2092	1.00873	-0.240648	-0.266285	NA	NA	3	-0.293454	NA	NA	-0.117881	-0.125844	3	Isoform 3 of Sterile alpha and TIR motif-containing protein 1 OS=Mus musculus GN=Sarm1
Pip5k1c	O70161	O70161	18717	-	-	-	-	-	-	-	-	-	-	-	27.5967	1.93071	0.398669	0.0346617	0.00889386	-0.275573	5	0.015287	-0.171354	-0.0152199	0.23085	0.343762	5	Phosphatidylinositol 4-phosphate 5-kinase type-1 gamma OS=Mus musculus GN=Pip5k1c PE=1 SV=2
Pip5k1c	O70161-3	O70161	18717	-	-	-	-	-	-	-	-	-	-	-	27.5967	1.93071	0.398669	0.0346617	0.00889386	-0.275573	5	0.015287	-0.171354	-0.0152199	0.23085	0.343762	5	Isoform 3 of Phosphatidylinositol 4-phosphate 5-kinase type-1 gamma OS=Mus musculus GN=Pip5k1c
Pip5k1c	tr|F8WHW6|F8WHW6_MOUSE	F8WHW6	18717	-	-	-	-	-	-	-	-	-	-	-	27.5967	1.93071	0.398669	0.0346617	0.00889386	-0.275573	5	0.015287	-0.171354	-0.0152199	0.23085	0.343762	5	Phosphatidylinositol 4-phosphate 5-kinase type-1 gamma OS=Mus musculus GN=Pip5k1c PE=2 SV=1
Gcat	O88986	O88986	26912	-	-	-	-	-	Y	-	-	-	-	-	27.5425	0.290782	-0.368236	NA	0.595552	0.126586	4	-0.532291	-0.13996	-0.0461249	NA	0.0104959	4	2-amino-3-ketobutyrate coenzyme A ligase, mitochondrial OS=Mus musculus GN=Gcat PE=1 SV=2
Gcat	tr|E9PWY6|E9PWY6_MOUSE	E9PWY6	26912	-	-	-	-	-	Y	-	-	-	-	-	27.5425	0.290782	-0.368236	NA	0.595552	0.126586	4	-0.532291	-0.13996	-0.0461249	NA	0.0104959	4	2-amino-3-ketobutyrate coenzyme A ligase, mitochondrial OS=Mus musculus GN=Gcat PE=2 SV=1
Me2	Q99KE1	Q99KE1	107029	-	-	-	-	-	-	-	-	-	-	-	27.0791	-0.418828	0.124595	-0.134511	1.46861	-0.199868	5	-0.243999	-0.229185	-0.0389155	-0.0996879	-0.210471	5	NAD-dependent malic enzyme, mitochondrial OS=Mus musculus GN=Me2 PE=2 SV=1
Nudcd3	Q8R1N4	Q8R1N4	209586	-	-	-	-	-	-	-	-	-	-	-	26.6533	-0.364641	-0.456005	NA	2.36293	NA	3	0.505862	NA	-0.0116891	NA	0.0664368	3	NudC domain-containing protein 3 OS=Mus musculus GN=Nudcd3 PE=2 SV=3
Nudcd3	Q8R1N4-2	Q8R1N4	209586	-	-	-	-	-	-	-	-	-	-	-	26.6533	-0.364641	-0.456005	NA	2.36293	NA	3	0.505862	NA	-0.0116891	NA	0.0664368	3	Isoform 2 of NudC domain-containing protein 3 OS=Mus musculus GN=Nudcd3
Nt5dc3	Q3UHB1	Q3UHB1	103466	-	-	-	-	-	-	-	-	-	-	-	26.6098	-0.429747	1.20739	NA	-0.550295	0.700797	4	-0.261415	NA	-0.0332198	-0.15021	0.0662321	4	5&#039;-nucleotidase domain-containing protein 3 OS=Mus musculus GN=Nt5dc3 PE=2 SV=1
Uqcrfs1	Q9CR68	Q9CR68	66694	-	-	-	-	-	-	-	-	-	-	-	26.5725	-0.247199	0.93436	-0.0821813	-0.1187	0.192118	5	-0.283549	-0.243962	-0.0396927	-0.167544	-0.21802	5	Cytochrome b-c1 complex subunit Rieske, mitochondrial OS=Mus musculus GN=Uqcrfs1 PE=1 SV=1
Crmp1	tr|Q6P1J1|Q6P1J1_MOUSE	Q6P1J1	12933	-	-	-	-	-	-	-	-	-	-	-	26.4123	0.598673	0.514504	0.2526	0.438676	0.519635	5	0.219077	0.124316	0.00121027	0.268693	0.0894653	5	Crmp1 protein OS=Mus musculus GN=Crmp1 PE=2 SV=1
Stx1a	O35526	O35526	20907	-	-	Y	-	Y	-	-	-	-	Y	Y	26.0113	0.317187	0.567124	0.1285	0.471053	0.193793	5	-0.0807782	-0.0510326	-0.0190479	0.0123577	0.219448	5	Syntaxin-1A OS=Mus musculus GN=Stx1a PE=1 SV=3
Erbb2ip	Q80TH2	Q80TH2	59079	-	-	-	-	-	Y	-	-	-	-	-	25.8099	0.131473	0.240319	0.0587258	0.415022	0.153556	5	-0.258811	-0.179325	-0.0305455	-0.108781	-0.00778795	5	Protein LAP2 OS=Mus musculus GN=Erbb2ip PE=1 SV=3
Erbb2ip	Q80TH2-1	Q80TH2	59079	-	-	-	-	-	Y	-	-	-	-	-	25.8099	0.131473	0.240319	0.0587258	0.415022	0.153556	5	-0.258811	-0.179325	-0.0305455	-0.108781	-0.00778795	5	Isoform 1 of Protein LAP2 OS=Mus musculus GN=Erbb2ip
Erbb2ip	Q80TH2-2	Q80TH2	59079	-	-	-	-	-	Y	-	-	-	-	-	25.8099	0.131473	0.240319	0.0587258	0.415022	0.153556	5	-0.258811	-0.179325	-0.0305455	-0.108781	-0.00778795	5	Isoform 2 of Protein LAP2 OS=Mus musculus GN=Erbb2ip
Erbb2ip	tr|B7ZNX6|B7ZNX6_MOUSE	B7ZNX6	59079	-	-	-	-	-	Y	-	-	-	-	-	25.8099	0.131473	0.240319	0.0587258	0.415022	0.153556	5	-0.258811	-0.179325	-0.0305455	-0.108781	-0.00778795	5	Erbb2ip protein OS=Mus musculus GN=Erbb2ip PE=2 SV=1
Bsg	P18572	P18572	12215	-	-	-	-	-	Y	-	-	-	-	-	25.8053	1.85049	0.0194239	0.0034116	-0.0205309	0.461684	5	0.808026	-0.121816	-0.0285116	0.0611967	0.0115157	5	Basigin OS=Mus musculus GN=Bsg PE=1 SV=2
Bsg	P18572-2	P18572	12215	-	-	-	-	-	Y	-	-	-	-	-	25.8053	1.85049	0.0194239	0.0034116	-0.0205309	0.461684	5	0.808026	-0.121816	-0.0285116	0.0611967	0.0115157	5	Isoform 2 of Basigin OS=Mus musculus GN=Bsg
Bsg	tr|J3QP71|J3QP71_MOUSE	J3QP71	12215	-	-	-	-	-	Y	-	-	-	-	-	25.8053	1.85049	0.0194239	0.0034116	-0.0205309	0.461684	5	0.808026	-0.121816	-0.0285116	0.0611967	0.0115157	5	Basigin (Fragment) OS=Mus musculus GN=Bsg PE=4 SV=1
Bsg	tr|K3W4Q8|K3W4Q8_MOUSE	K3W4Q8	12215	-	-	-	-	-	Y	-	-	-	-	-	25.8053	1.85049	0.0194239	0.0034116	-0.0205309	0.461684	5	0.808026	-0.121816	-0.0285116	0.0611967	0.0115157	5	Basigin OS=Mus musculus GN=Bsg PE=4 SV=1
Atp6v1g2	Q9WTT4	Q9WTT4	66237	-	Y	-	-	-	-	-	-	-	-	-	25.6956	2.11191	-0.241786	-0.0888177	-0.188451	-0.308164	5	NA	-0.129981	-0.0150469	-0.0439912	-0.0450977	4	V-type proton ATPase subunit G 2 OS=Mus musculus GN=Atp6v1g2 PE=2 SV=1
Atp6v1g2	tr|B0V2H4|B0V2H4_MOUSE	B0V2H4	66237	-	Y	-	-	-	-	-	-	-	-	-	25.6956	2.11191	-0.241786	-0.0888177	-0.188451	-0.308164	5	NA	-0.129981	-0.0150469	-0.0439912	-0.0450977	4	V-type proton ATPase subunit G 2 OS=Mus musculus GN=Atp6v1g2 PE=2 SV=1
Syngap1	F6SEU4	F6SEU4	240057	-	-	Y	Y	Y	Y	Y	-	Y	Y	-	25.6952	NA	0.111138	-0.00428836	1.58949	-0.129306	4	0.0691332	0.302212	-0.0184972	-0.0443173	0.0729469	5	Ras/Rap GTPase-activating protein SynGAP OS=Mus musculus GN=Syngap1 PE=1 SV=2
Syngap1	tr|J3QQ18|J3QQ18_MOUSE	J3QQ18	240057	-	-	Y	Y	Y	Y	Y	-	Y	Y	-	25.6952	NA	0.111138	-0.00428836	1.58949	-0.129306	4	0.0691332	0.302212	-0.0184972	-0.0443173	0.0729469	5	Ras/Rap GTPase-activating protein SynGAP OS=Mus musculus GN=Syngap1 PE=2 SV=1
Syt2	P46097	P46097	20980	-	-	Y	-	-	-	-	-	-	-	Y	25.6465	-0.0748996	0.0497862	-0.00486975	1.00124	-0.26279	5	-0.333878	-0.195876	-0.0318294	-0.132167	-0.172094	5	Synaptotagmin-2 OS=Mus musculus GN=Syt2 PE=1 SV=1
Marcks	P26645	P26645	17118	-	-	-	-	-	-	-	-	-	-	-	25.1296	-0.0046764	0.816664	0.358563	0.682591	0.630496	5	0.0820541	0.302448	0.00035466	0.146404	0.409787	5	Myristoylated alanine-rich C-kinase substrate OS=Mus musculus GN=Marcks PE=1 SV=2
Adrbk1	Q99MK8	Q99MK8	110355	-	-	-	-	-	-	-	-	-	-	-	25.0854	-0.230633	-0.0817122	-0.0107227	1.53129	-0.112989	5	-0.214632	-0.271057	-0.0290685	-0.0285364	0.0986474	5	Beta-adrenergic receptor kinase 1 OS=Mus musculus GN=Adrbk1 PE=1 SV=2
Adrbk1	tr|Q7TS64|Q7TS64_MOUSE	Q7TS64	110355	-	-	-	-	-	-	-	-	-	-	-	25.0854	-0.230633	-0.0817122	-0.0107227	1.53129	-0.112989	5	-0.214632	-0.271057	-0.0290685	-0.0285364	0.0986474	5	Adrenergic receptor kinase, beta 1 OS=Mus musculus GN=Adrbk1 PE=2 SV=1
Gnao1	P18872	P18872	14681	-	Y	-	Y	Y	Y	Y	Y	-	Y	Y	24.9505	0.609041	0.145556	0.0938046	0.353204	0.150684	5	-0.161145	-0.0511002	-0.00987438	-0.0198897	0.0627047	5	Guanine nucleotide-binding protein G(o) subunit alpha OS=Mus musculus GN=Gnao1 PE=1 SV=3
Mvb12b	Q6KAU4	Q6KAU4	72543	-	-	-	-	-	-	-	-	-	-	-	24.8652	0.242038	NA	-0.00685147	NA	0.370185	3	0.0454343	-0.344382	NA	-0.0114949	NA	3	Multivesicular body subunit 12B OS=Mus musculus GN=Mvb12b PE=2 SV=2
Ero1l	Q8R180	Q8R180	50527	-	Y	-	-	-	-	-	-	-	-	-	24.6128	-0.365623	1.2834	-0.163059	NA	NA	3	NA	-0.123406	-0.0209804	-0.0384538	-0.019569	4	ERO1-like protein alpha OS=Mus musculus GN=Ero1l PE=1 SV=2
Pdzd8	tr|B9EJ80|B9EJ80_MOUSE	B9EJ80	107368	-	-	-	-	-	Y	-	-	-	-	-	24.4911	0.895687	-0.127745	-0.131841	0.552337	0.627029	5	0.230563	NA	-0.0138267	0.0205385	0.0123821	4	PDZ domain containing 8 OS=Mus musculus GN=Pdzd8 PE=2 SV=1
Akap5	tr|H3BIV5|H3BIV5_MOUSE	H3BIV5	238276	-	Y	-	-	-	-	-	-	-	-	-	24.4643	0.791773	0.460249	-0.00525972	0.175064	-0.100945	5	-0.167715	0.161862	-0.00754816	-0.0217806	-0.145688	5	A-kinase anchor protein 5 OS=Mus musculus GN=Akap5 PE=4 SV=1
Gria4	Q9Z2W8	Q9Z2W8	14802	-	Y	Y	-	Y	-	-	Y	-	-	-	24.4459	1.00122	NA	-0.107554	-0.240373	0.053091	4	-0.215238	NA	-0.0262745	-0.103724	-0.148876	4	Glutamate receptor 4 OS=Mus musculus GN=Gria4 PE=1 SV=2
Pdhx	Q8BKZ9	Q8BKZ9	27402	-	-	-	-	-	Y	-	-	-	-	-	24.4432	0.571004	-0.178213	NA	NA	0.156555	3	-0.29546	-0.108298	-0.0255765	-0.0973443	-0.0581983	5	Pyruvate dehydrogenase protein X component, mitochondrial OS=Mus musculus GN=Pdhx PE=1 SV=1
Slc6a17	Q8BJI1	Q8BJI1	229706	-	Y	-	-	-	Y	Y	-	Y	-	Y	24.3837	-0.153844	0.394137	-0.202385	0.777523	0.149076	5	NA	-0.131594	-0.0220246	-0.106493	-0.165723	4	Sodium-dependent neutral amino acid transporter SLC6A17 OS=Mus musculus GN=Slc6a17 PE=1 SV=1
Kalrn	A2CG49	A2CG49	545156	-	-	Y	-	-	Y	Y	-	-	-	-	24.3187	0.501904	0.335268	-0.252949	0.0891093	0.353177	5	-0.267427	-0.174142	-0.018196	-0.0566831	0.0501451	5	Kalirin OS=Mus musculus GN=Kalrn PE=1 SV=1
Kalrn	A2CG49-7	A2CG49	545156	-	-	Y	-	-	Y	Y	-	-	-	-	24.3187	0.501904	0.335268	-0.252949	0.0891093	0.353177	5	-0.267427	-0.174142	-0.018196	-0.0566831	0.0501451	5	Isoform 7 of Kalirin OS=Mus musculus GN=Kalrn
Abcb10	Q9JI39	Q9JI39	56199	-	-	-	-	-	-	-	-	-	-	-	24.2328	0.302345	NA	0.328809	NA	0.0761425	3	NA	NA	-0.0237836	0.0413313	-0.202773	3	ATP-binding cassette sub-family B member 10, mitochondrial OS=Mus musculus GN=Abcb10 PE=2 SV=1
Erlin2	Q8BFZ9	Q8BFZ9	244373	-	-	-	-	-	-	-	-	-	-	-	23.9281	-0.0423323	-0.312836	-0.144494	1.90418	-0.435141	5	NA	-0.13506	-0.032812	-0.0579801	-0.173713	4	Erlin-2 OS=Mus musculus GN=Erlin2 PE=1 SV=1
Atp6ap2	Q9CYN9	Q9CYN9	70495	-	-	-	-	-	-	-	-	Y	-	-	23.7837	-0.486683	0.0751202	-0.192239	1.61071	-0.0395378	5	-0.304119	0.0201079	NA	-0.034969	-0.0751005	4	Renin receptor OS=Mus musculus GN=Atp6ap2 PE=2 SV=2
Tollip	Q9QZ06	Q9QZ06	54473	-	-	-	-	-	-	-	-	-	-	-	23.7606	1.85786	-0.507418	-0.228814	-0.587367	NA	4	-0.359732	NA	-0.00717163	-0.103414	-0.162261	4	Toll-interacting protein OS=Mus musculus GN=Tollip PE=1 SV=1
Snx27	Q3UHD6	Q3UHD6	76742	-	-	-	-	Y	-	Y	-	-	-	-	23.6826	-0.297944	NA	-0.0813766	0.890496	0.0659803	4	-0.26228	-0.192551	NA	NA	0.0154379	3	Sorting nexin-27 OS=Mus musculus GN=Snx27 PE=1 SV=2
Snx27	Q3UHD6-2	Q3UHD6	76742	-	-	-	-	Y	-	Y	-	-	-	-	23.6826	-0.297944	NA	-0.0813766	0.890496	0.0659803	4	-0.26228	-0.192551	NA	NA	0.0154379	3	Isoform 2 of Sorting nexin-27 OS=Mus musculus GN=Snx27
Snx27	tr|E9PW30|E9PW30_MOUSE	E9PW30	-	-	-	-	-	Y	-	Y	-	-	-	-	23.6826	-0.297944	NA	-0.0813766	0.890496	0.0659803	4	-0.26228	-0.192551	NA	NA	0.0154379	3	Sorting nexin-27 OS=Mus musculus GN=Snx27 PE=2 SV=1
Nlgn3	Q8BYM5	Q8BYM5	245537	-	Y	Y	-	-	Y	-	-	-	-	-	23.6527	0.237295	1.11447	NA	-0.319948	-0.22149	4	-0.11682	NA	-0.0274797	-0.121893	-0.085021	4	Neuroligin-3 OS=Mus musculus GN=Nlgn3 PE=1 SV=2
Nlgn3	tr|A2AGI2|A2AGI2_MOUSE	A2AGI2	245537	-	Y	Y	-	-	Y	-	-	-	-	-	23.6527	0.237295	1.11447	NA	-0.319948	-0.22149	4	-0.11682	NA	-0.0274797	-0.121893	-0.085021	4	Neuroligin-3 OS=Mus musculus GN=Nlgn3 PE=2 SV=1
Nlgn3	tr|A2AGI3|A2AGI3_MOUSE	A2AGI3	245537	-	Y	Y	-	-	Y	-	-	-	-	-	23.6527	0.237295	1.11447	NA	-0.319948	-0.22149	4	-0.11682	NA	-0.0274797	-0.121893	-0.085021	4	Neuroligin-3 OS=Mus musculus GN=Nlgn3 PE=2 SV=1
Nos1	Q9Z0J4	Q9Z0J4	18125	-	Y	Y	-	-	Y	-	-	-	-	-	23.5369	NA	0.0862319	-0.0967552	0.352895	NA	3	-0.376118	-0.162764	-0.0121075	NA	-0.148371	4	Nitric oxide synthase, brain OS=Mus musculus GN=Nos1 PE=1 SV=1
Nos1	Q9Z0J4-2	Q9Z0J4	18125	-	Y	Y	-	-	Y	-	-	-	-	-	23.5369	NA	0.0862319	-0.0967552	0.352895	NA	3	-0.376118	-0.162764	-0.0121075	NA	-0.148371	4	Isoform N-NOS-2 of Nitric oxide synthase, brain OS=Mus musculus GN=Nos1
Nos1	Q9Z0J4-5	Q9Z0J4	18125	-	Y	Y	-	-	Y	-	-	-	-	-	23.5369	NA	0.0862319	-0.0967552	0.352895	NA	3	-0.376118	-0.162764	-0.0121075	NA	-0.148371	4	Isoform NNOS Mu of Nitric oxide synthase, brain OS=Mus musculus GN=Nos1
Nos1	tr|F8WGF2|F8WGF2_MOUSE	F8WGF2	18125	-	Y	Y	-	-	Y	-	-	-	-	-	23.5369	NA	0.0862319	-0.0967552	0.352895	NA	3	-0.376118	-0.162764	-0.0121075	NA	-0.148371	4	Nitric oxide synthase, brain OS=Mus musculus GN=Nos1 PE=2 SV=1
Nos1	tr|S4R255|S4R255_MOUSE	S4R255	18125	-	Y	Y	-	-	Y	-	-	-	-	-	23.5369	NA	0.0862319	-0.0967552	0.352895	NA	3	-0.376118	-0.162764	-0.0121075	NA	-0.148371	4	Nitric oxide synthase OS=Mus musculus GN=Nos1 PE=3 SV=1
Evi5l	tr|H3BJ67|H3BJ67_MOUSE	H3BJ67	213027	-	-	-	-	-	-	Y	-	-	-	-	23.4795	0.284499	-0.139464	0.00638239	NA	1.11469	4	0.0499784	-0.135697	0.208352	-0.00956175	NA	4	Protein Evi5l OS=Mus musculus GN=Evi5l PE=2 SV=1
Evi5l	tr|H3BKQ3|H3BKQ3_MOUSE	H3BKQ3	213027	-	-	-	-	-	-	Y	-	-	-	-	23.4795	0.284499	-0.139464	0.00638239	NA	1.11469	4	0.0499784	-0.135697	0.208352	-0.00956175	NA	4	Protein Evi5l OS=Mus musculus GN=Evi5l PE=2 SV=1
Evi5l	tr|H3BL92|H3BL92_MOUSE	H3BL92	213027	-	-	-	-	-	-	Y	-	-	-	-	23.4795	0.284499	-0.139464	0.00638239	NA	1.11469	4	0.0499784	-0.135697	0.208352	-0.00956175	NA	4	Protein Evi5l OS=Mus musculus GN=Evi5l PE=2 SV=1
Caskin1	Q6P9K8	Q6P9K8	268932	-	-	-	-	Y	-	-	-	-	-	-	23.3926	0.441371	0.38097	0.211817	0.439554	0.284774	5	0.105975	0.0846006	0.00111047	0.0580409	0.072797	5	Caskin-1 OS=Mus musculus GN=Caskin1 PE=1 SV=2
Caskin1	Q6P9K8-2	Q6P9K8	268932	-	-	-	-	Y	-	-	-	-	-	-	23.3926	0.441371	0.38097	0.211817	0.439554	0.284774	5	0.105975	0.0846006	0.00111047	0.0580409	0.072797	5	Isoform 2 of Caskin-1 OS=Mus musculus GN=Caskin1
Caskin1	Q6P9K8-3	Q6P9K8	268932	-	-	-	-	Y	-	-	-	-	-	-	23.3926	0.441371	0.38097	0.211817	0.439554	0.284774	5	0.105975	0.0846006	0.00111047	0.0580409	0.072797	5	Isoform 3 of Caskin-1 OS=Mus musculus GN=Caskin1
Sez6l2	Q4V9Z5-2	Q4V9Z5	233878	-	-	-	-	-	Y	-	-	-	-	-	23.2863	-0.394819	2.04748	NA	-0.25524	-0.077059	4	NA	0.0692046	-0.00314247	0.0105628	0.100186	4	Isoform 2 of Seizure 6-like protein 2 OS=Mus musculus GN=Sez6l2
Sez6l2	Q4V9Z5-3	Q4V9Z5	233878	-	-	-	-	-	Y	-	-	-	-	-	23.2863	-0.394819	2.04748	NA	-0.25524	-0.077059	4	NA	0.0692046	-0.00314247	0.0105628	0.100186	4	Isoform 3 of Seizure 6-like protein 2 OS=Mus musculus GN=Sez6l2
Syt7	tr|E9PZA8|E9PZA8_MOUSE	E9PZA8	54525	-	-	Y	-	-	Y	-	-	-	-	-	23.1839	0.823725	-0.0765461	-0.175269	0.225459	-0.0118059	5	-0.271894	-0.196904	-0.0345119	-0.0756126	-0.0586662	5	Synaptotagmin-7 OS=Mus musculus GN=Syt7 PE=2 SV=1
Emc2	Q9CRD2	Q9CRD2	66736	-	-	-	-	-	-	-	-	-	-	-	23.1033	0.39346	NA	0.0141249	0.0157968	0.52726	4	-0.0435601	0.0445929	-0.025965	-0.171799	-0.0331704	5	ER membrane protein complex subunit 2 OS=Mus musculus GN=Emc2 PE=2 SV=1
Basp1	Q91XV3	Q91XV3	70350	-	-	-	-	-	-	-	-	-	-	-	23.006	0.252399	0.589278	0.29791	0.680042	0.474301	5	0.2719	0.204674	0.00668983	0.120485	0.277948	5	Brain acid soluble protein 1 OS=Mus musculus GN=Basp1 PE=1 SV=3
Ncam1	P13595	P13595	17967	-	-	Y	-	-	Y	-	-	-	-	-	22.9143	0.215244	0.282476	0.129419	0.351106	0.319162	5	-0.128932	-0.0151301	-0.0103183	-0.0367944	0.0819792	5	Neural cell adhesion molecule 1 OS=Mus musculus GN=Ncam1 PE=1 SV=3
Kcnma1	Q08460	Q08460	16531	Y	Y	Y	-	-	Y	-	Y	Y	Y	-	22.8746	-0.209346	-0.292737	-0.253899	0.71808	0.278569	5	-0.445052	-0.2854	-0.034579	-0.200157	-0.19831	5	Calcium-activated potassium channel subunit alpha-1 OS=Mus musculus GN=Kcnma1 PE=1 SV=2
Kcnma1	Q08460-3	Q08460	16531	Y	Y	Y	-	-	Y	-	Y	Y	Y	-	22.8746	-0.209346	-0.292737	-0.253899	0.71808	0.278569	5	-0.445052	-0.2854	-0.034579	-0.200157	-0.19831	5	Isoform 3 of Calcium-activated potassium channel subunit alpha-1 OS=Mus musculus GN=Kcnma1
Kcnma1	Q08460-4	Q08460	16531	Y	Y	Y	-	-	Y	-	Y	Y	Y	-	22.8746	-0.209346	-0.292737	-0.253899	0.71808	0.278569	5	-0.445052	-0.2854	-0.034579	-0.200157	-0.19831	5	Isoform 4 of Calcium-activated potassium channel subunit alpha-1 OS=Mus musculus GN=Kcnma1
Bcan	Q61361	Q61361	12032	-	-	-	-	-	-	-	-	-	-	-	22.8107	0.618837	0.16451	-0.0182312	-0.0149262	0.28114	5	-0.191737	-0.117392	-0.018319	-0.089967	0.0485002	5	Brevican core protein OS=Mus musculus GN=Bcan PE=1 SV=2
Nucb2	P81117	P81117	53322	-	-	-	-	-	Y	-	-	-	-	-	22.7585	-0.104633	0.945231	-0.17579	0.538167	0.00271397	5	-0.0183249	0.0300528	-0.0194254	-0.0535083	-0.130142	5	Nucleobindin-2 OS=Mus musculus GN=Nucb2 PE=1 SV=2
Nucb2	tr|Q3UKN6|Q3UKN6_MOUSE	Q3UKN6	53322	-	-	-	-	-	Y	-	-	-	-	-	22.7585	-0.104633	0.945231	-0.17579	0.538167	0.00271397	5	-0.0183249	0.0300528	-0.0194254	-0.0535083	-0.130142	5	Nucleobindin-2 OS=Mus musculus GN=Nucb2 PE=2 SV=1
Ncam2	O35136-2	O35136	17968	-	-	-	-	-	-	Y	-	-	-	Y	22.5993	0.426331	-0.0553988	-0.0187311	0.338772	0.144713	5	-0.207577	-0.110961	NA	NA	-0.0124083	3	Isoform Short of Neural cell adhesion molecule 2 OS=Mus musculus GN=Ncam2
Fahd2	Q3TC72	Q3TC72	68126	-	-	-	-	-	-	-	-	-	-	-	22.5178	0.118306	0.562751	-0.169954	0.0998675	-0.12472	5	-0.352965	NA	-0.04059	-0.146298	-0.176959	4	Fumarylacetoacetate hydrolase domain-containing protein 2A OS=Mus musculus GN=Fahd2 PE=1 SV=1
Wdr47	Q8CGF6	Q8CGF6	99512	-	-	-	-	-	-	-	-	-	-	-	22.2231	0.652655	NA	0.397577	NA	-0.169326	3	-0.366823	-0.0295294	-0.0170342	0.0320921	0.485299	5	WD repeat-containing protein 47 OS=Mus musculus GN=Wdr47 PE=1 SV=2
Cat	P24270	P24270	12359	-	-	-	-	-	Y	Y	-	-	-	-	22.1509	0.403474	-0.535573	0.0546064	0.799974	-0.159553	5	-0.129082	-0.19741	NA	-0.118154	-0.192805	4	Catalase OS=Mus musculus GN=Cat PE=1 SV=4
Fbxo2	Q80UW2	Q80UW2	230904	-	-	-	-	-	-	-	-	-	-	-	22.1346	0.975296	-0.188049	-0.203098	0.547413	-0.379227	5	-0.180571	-0.239868	-0.031039	-0.115726	-0.039198	5	F-box only protein 2 OS=Mus musculus GN=Fbxo2 PE=1 SV=1
Trappc10	Q3TLI0	Q3TLI0	216131	-	-	-	-	-	Y	-	-	-	-	-	21.791	0.269304	-0.0418109	NA	-0.29517	0.61262	4	-0.0361537	-0.243137	NA	-0.0111019	-0.234783	4	Trafficking protein particle complex subunit 10 OS=Mus musculus GN=Trappc10 PE=1 SV=2
Trappc10	tr|F8VQF9|F8VQF9_MOUSE	F8VQF9	216131	-	-	-	-	-	Y	-	-	-	-	-	21.791	0.269304	-0.0418109	NA	-0.29517	0.61262	4	-0.0361537	-0.243137	NA	-0.0111019	-0.234783	4	Trafficking protein particle complex subunit 10 OS=Mus musculus GN=Trappc10 PE=4 SV=1
Cspg5	Q71M36-2	Q71M36	29873	-	-	-	-	-	-	-	-	-	-	Y	21.39	NA	0.332509	-0.117788	0.441581	-0.0055505	4	-0.239903	-0.150831	-0.0238298	-0.101128	0.0160995	5	Isoform 2 of Chondroitin sulfate proteoglycan 5 OS=Mus musculus GN=Cspg5
Nrp1	P97333	P97333	18186	-	-	-	-	-	Y	-	-	-	-	-	21.3026	-0.385236	0.837314	-0.211609	0.238877	-0.319467	5	-0.457164	NA	NA	-0.171591	-0.0599163	3	Neuropilin-1 OS=Mus musculus GN=Nrp1 PE=1 SV=2
Ina	P46660	P46660	226180	-	-	-	-	-	-	-	-	-	-	-	21.2628	0.252766	0.584698	0.045102	0.541112	0.134517	5	-0.0504329	0.184796	-0.0126334	0.0726674	0.0585742	5	Alpha-internexin OS=Mus musculus GN=Ina PE=1 SV=3
Vps41	Q5KU39	Q5KU39	218035	-	-	-	-	-	Y	-	-	-	-	-	21.2048	-0.185507	1.84432	-0.212996	NA	-0.333074	4	0.208885	NA	-0.0524916	0.0329845	-0.11797	4	Vacuolar protein sorting-associated protein 41 homolog OS=Mus musculus GN=Vps41 PE=2 SV=1
Tenm4	Q3UHK6	Q3UHK6	23966	-	-	-	-	-	Y	Y	-	-	-	-	21.1974	0.477945	0.27611	0.0599737	-0.146376	-0.080042	5	NA	-0.132163	-0.0276413	-0.207492	-0.203585	4	Teneurin-4 OS=Mus musculus GN=Tenm4 PE=1 SV=2
Tenm4	Q3UHK6-4	Q3UHK6	23966	-	-	-	-	-	Y	Y	-	-	-	-	21.1974	0.477945	0.27611	0.0599737	-0.146376	-0.080042	5	NA	-0.132163	-0.0276413	-0.207492	-0.203585	4	Isoform 4 of Teneurin-4 OS=Mus musculus GN=Tenm4
Prkaca	P05132	P05132	18747	-	-	Y	-	-	-	-	-	-	-	-	21.1803	0.419525	0.332337	-0.00264698	0.0549586	-0.106483	5	-0.307693	-0.195721	-0.01295	-0.0760522	-0.0100542	5	cAMP-dependent protein kinase catalytic subunit alpha OS=Mus musculus GN=Prkaca PE=1 SV=3
Htt	tr|G3X9H5|G3X9H5_MOUSE	G3X9H5	15194	-	Y	Y	-	-	Y	-	-	-	-	-	21.1646	NA	NA	0.0945703	0.618953	-0.092319	3	-0.0967756	NA	-0.0208608	0.113476	-0.206926	4	Huntingtin OS=Mus musculus GN=Htt PE=4 SV=1
Rab6a	P35279	P35279	19346	-	-	-	-	-	-	-	-	-	-	-	21.1389	-0.0109665	0.27033	0.61062	0.267898	-0.157928	5	-0.00557792	-0.13764	-0.0473803	NA	NA	3	Ras-related protein Rab-6A OS=Mus musculus GN=Rab6a PE=1 SV=4
Tmem200a	Q8C817	Q8C817	77220	-	-	-	-	-	-	-	-	-	-	-	21.0859	0.753629	NA	NA	-0.411119	0.145119	3	NA	NA	-0.0510474	-0.179546	-0.0583957	3	Transmembrane protein 200A OS=Mus musculus GN=Tmem200a PE=1 SV=1
Mthfd1l	Q3V3R1	Q3V3R1	270685	-	-	-	-	Y	-	-	-	-	-	-	20.9919	-0.166877	0.521318	-0.180941	0.419574	0.126481	5	-0.355928	NA	-0.0282836	-0.148616	0.0775965	4	Monofunctional C1-tetrahydrofolate synthase, mitochondrial OS=Mus musculus GN=Mthfd1l PE=1 SV=2
Slc17a6	Q8BLE7	Q8BLE7	140919	-	Y	-	-	-	Y	-	-	-	-	-	20.9614	0.0754201	-0.0137662	0.0843533	0.286905	0.290635	5	-0.214312	-0.208774	-0.0126215	-0.119284	-0.00818273	5	Vesicular glutamate transporter 2 OS=Mus musculus GN=Slc17a6 PE=1 SV=1
Suclg2	Q9Z2I8	Q9Z2I8	20917	-	-	-	-	-	Y	-	-	-	-	-	20.7145	-0.477743	NA	0.234939	-0.153532	1.08788	4	NA	-0.121171	-0.0313117	-0.125115	-0.0481133	4	Succinyl-CoA ligase [GDP-forming] subunit beta, mitochondrial OS=Mus musculus GN=Suclg2 PE=1 SV=3
Suclg2	Q9Z2I8-2	Q9Z2I8	20917	-	-	-	-	-	Y	-	-	-	-	-	20.7145	-0.477743	NA	0.234939	-0.153532	1.08788	4	NA	-0.121171	-0.0313117	-0.125115	-0.0481133	4	Isoform 2 of Succinyl-CoA ligase [GDP-forming] subunit beta, mitochondrial OS=Mus musculus GN=Suclg2
Ncam2	O35136	O35136	17968	-	-	-	-	-	-	Y	-	-	-	Y	20.7028	0.426331	-0.0553988	-0.0187311	0.338772	0.144713	5	-0.207577	-0.110961	-0.0240135	-0.0801994	-0.0124083	5	Neural cell adhesion molecule 2 OS=Mus musculus GN=Ncam2 PE=2 SV=1
Scn3a	tr|A2ASI5|A2ASI5_MOUSE	A2ASI5	20269	Y	-	-	Y	Y	Y	-	Y	-	Y	-	20.6866	-0.0782213	NA	NA	-0.398216	0.622232	3	-0.385845	-0.212798	-0.0400512	-0.0766694	-0.311497	5	Protein Scn3a OS=Mus musculus GN=Scn3a PE=3 SV=1
Gprin1	Q3UNH4	Q3UNH4	26913	-	-	-	-	-	Y	-	-	-	-	-	20.6306	-0.102689	0.277103	0.115784	0.433221	0.231976	5	-0.103281	-0.141542	-0.0202109	-0.0773172	0.0313312	5	G protein-regulated inducer of neurite outgrowth 1 OS=Mus musculus GN=Gprin1 PE=1 SV=2
Lin7c	O88952	O88952	22343	-	-	Y	-	-	-	-	-	-	-	-	20.2777	0.0508321	NA	0.0464208	0.869328	-0.0567846	4	-0.0812229	-0.0821907	NA	-0.0463159	0.123723	4	Protein lin-7 homolog C OS=Mus musculus GN=Lin7c PE=1 SV=2
Gpm6b	P35803	P35803	14758	-	-	-	-	-	-	-	-	-	-	-	20.1217	NA	0.217599	0.120247	0.0707278	0.255456	4	NA	-0.166638	-0.0244344	0.0171788	-0.150217	4	Neuronal membrane glycoprotein M6-b OS=Mus musculus GN=Gpm6b PE=1 SV=2
Gpm6b	P35803-3	P35803	14758	-	-	-	-	-	-	-	-	-	-	-	20.1217	NA	0.217599	0.120247	0.0707278	0.255456	4	NA	-0.166638	-0.0244344	0.0171788	-0.150217	4	Isoform 3 of Neuronal membrane glycoprotein M6-b OS=Mus musculus GN=Gpm6b
Gpm6b	P35803-8	P35803	14758	-	-	-	-	-	-	-	-	-	-	-	20.1217	NA	0.217599	0.120247	0.0707278	0.255456	4	NA	-0.166638	-0.0244344	0.0171788	-0.150217	4	Isoform 8 of Neuronal membrane glycoprotein M6-b OS=Mus musculus GN=Gpm6b
Gpm6b	tr|A2AEG6|A2AEG6_MOUSE	A2AEG6	14758	-	-	-	-	-	-	-	-	-	-	-	20.1217	NA	0.217599	0.120247	0.0707278	0.255456	4	NA	-0.166638	-0.0244344	0.0171788	-0.150217	4	Glycoprotein m6b, isoform CRA_g OS=Mus musculus GN=Gpm6b PE=4 SV=1
Dnm2	tr|G3X9G4|G3X9G4_MOUSE	G3X9G4	13430	-	Y	-	-	-	Y	-	-	-	-	Y	20.0807	-0.208653	0.700602	-0.278247	0.203293	-0.327219	5	-0.434233	-0.357132	-0.0355647	-0.080888	-0.235064	5	Dynamin-2 OS=Mus musculus GN=Dnm2 PE=2 SV=1
Dnm2	tr|Q3TCR7|Q3TCR7_MOUSE	Q3TCR7	13430	-	Y	-	-	-	Y	-	-	-	-	Y	20.0807	-0.208653	0.700602	-0.278247	0.203293	-0.327219	5	-0.434233	-0.357132	-0.0355647	-0.080888	-0.235064	5	Dynamin-2 OS=Mus musculus GN=Dnm2 PE=2 SV=1
Tubb2a	Q7TMM9	Q7TMM9	22151	-	-	-	Y	-	Y	-	-	-	Y	-	20.0385	0.337612	0.423444	0.257897	0.460691	0.322757	5	0.156765	0.0781021	-0.00428338	0.211232	0.130518	5	Tubulin beta-2A chain OS=Mus musculus GN=Tubb2a PE=1 SV=1
Gng2	P63213	P63213	14702	-	-	-	-	-	-	-	-	-	-	Y	19.941	0.0925306	0.396338	0.228058	0.393996	0.203421	5	-0.0916534	0.0204232	-0.00731245	0.0057897	0.163014	5	Guanine nucleotide-binding protein G(I)/G(S)/G(O) subunit gamma-2 OS=Mus musculus GN=Gng2 PE=2 SV=2
Plxna4	Q80UG2	Q80UG2	243743	-	-	-	-	Y	Y	-	-	-	-	-	19.8324	-0.28699	0.690994	-0.140215	0.163483	0.212988	5	-0.271777	-0.104434	-0.0290593	-0.0950356	-0.0768514	5	Plexin-A4 OS=Mus musculus GN=Plxna4 PE=1 SV=3
Hspa13	Q8BM72	Q8BM72	110920	-	-	-	-	-	Y	-	-	-	-	-	19.8317	0.355578	NA	0.0343284	-0.329028	0.697035	4	-0.217449	0.265594	NA	NA	-0.210135	3	Heat shock 70 kDa protein 13 OS=Mus musculus GN=Hspa13 PE=2 SV=1
Mras	tr|D3Z2V6|D3Z2V6_MOUSE	D3Z2V6	17532	-	-	-	-	-	-	-	-	-	-	-	19.7985	NA	NA	0.146563	-0.310408	0.39194	3	-0.376243	-0.138659	NA	-0.0372442	-0.116	4	Ras-related protein M-Ras (Fragment) OS=Mus musculus GN=Mras PE=2 SV=1
Appl2	Q8K3G9	Q8K3G9	216190	-	-	-	-	Y	-	-	-	-	-	-	19.7804	1.04097	-0.201602	-0.152282	0.0899484	-0.241096	5	-0.190286	-0.231255	-0.0226745	-0.0278857	-0.206191	5	DCC-interacting protein 13-beta OS=Mus musculus GN=Appl2 PE=2 SV=1
Ranbp9	P69566	P69566	56705	-	-	-	-	-	Y	-	-	-	-	-	19.76	-0.34765	1.30384	NA	-0.022035	-0.204788	4	-0.0430952	NA	-0.0256699	-0.111996	NA	3	Ran-binding protein 9 OS=Mus musculus GN=Ranbp9 PE=1 SV=1
Ranbp9	tr|E9Q5D6|E9Q5D6_MOUSE	E9Q5D6	56705	-	-	-	-	-	Y	-	-	-	-	-	19.76	-0.34765	1.30384	NA	-0.022035	-0.204788	4	-0.0430952	NA	-0.0256699	-0.111996	NA	3	Ran-binding protein 9 OS=Mus musculus GN=Ranbp9 PE=4 SV=1
Sh3bp1	tr|A2A5V2|A2A5V2_MOUSE	A2A5V2	20401	-	-	-	-	-	Y	-	-	-	-	-	19.7218	-0.133914	0.933947	-0.382707	NA	-0.0396713	4	-0.370239	NA	NA	-0.029452	-0.0434455	3	SH3 domain-binding protein 1 OS=Mus musculus GN=Sh3bp1 PE=2 SV=1
Sh3bp1	tr|A2A5V3|A2A5V3_MOUSE	A2A5V3	20401	-	-	-	-	-	Y	-	-	-	-	-	19.7218	-0.133914	0.933947	-0.382707	NA	-0.0396713	4	-0.370239	NA	NA	-0.029452	-0.0434455	3	SH3 domain-binding protein 1 OS=Mus musculus GN=Sh3bp1 PE=2 SV=1
Sh3bp1	tr|A2A5V4|A2A5V4_MOUSE	A2A5V4	20401	-	-	-	-	-	Y	-	-	-	-	-	19.7218	-0.133914	0.933947	-0.382707	NA	-0.0396713	4	-0.370239	NA	NA	-0.029452	-0.0434455	3	SH3 domain-binding protein 1 OS=Mus musculus GN=Sh3bp1 PE=2 SV=1
Sh3bp1	tr|S4R2D3|S4R2D3_MOUSE	S4R2D3	20401	-	-	-	-	-	Y	-	-	-	-	-	19.7218	-0.133914	0.933947	-0.382707	NA	-0.0396713	4	-0.370239	NA	NA	-0.029452	-0.0434455	3	SH3 domain-binding protein 1 OS=Mus musculus GN=Sh3bp1 PE=4 SV=1
Dynll1	P63168	P63168	56455	-	-	-	-	-	-	-	-	-	-	-	19.5731	NA	0.301851	NA	0.946694	0.528968	3	NA	1.58728	-0.0234052	-0.0405194	-0.114538	4	Dynein light chain 1, cytoplasmic OS=Mus musculus GN=Dynll1 PE=1 SV=1
Cacna1e	Q61290	Q61290	12290	Y	Y	-	Y	Y	Y	Y	-	-	-	-	19.5162	0.0567971	0.0664088	0.642742	-0.212484	-0.0810382	5	-0.231579	-0.171768	-0.0287642	-0.130525	-0.162945	5	Voltage-dependent R-type calcium channel subunit alpha-1E OS=Mus musculus GN=Cacna1e PE=1 SV=1
Nefl	P08551	P08551	18039	-	-	-	-	-	-	-	-	-	-	-	19.4036	0.377798	0.954501	0.153851	-0.104229	0.450437	5	0.114449	0.0789834	0.021053	0.182586	0.244187	5	Neurofilament light polypeptide OS=Mus musculus GN=Nefl PE=1 SV=5
Grm4	Q68EF4	Q68EF4	268934	-	-	Y	-	-	Y	-	-	-	-	-	19.3891	-0.261942	0.314411	0.016727	0.118716	NA	4	-0.160891	-0.302606	NA	NA	-0.109694	3	Metabotropic glutamate receptor 4 OS=Mus musculus GN=Grm4 PE=2 SV=2
Grm4	Q68EF4-2	Q68EF4	268934	-	-	Y	-	-	Y	-	-	-	-	-	19.3891	-0.261942	0.314411	0.016727	0.118716	NA	4	-0.160891	-0.302606	NA	NA	-0.109694	3	Isoform 2 of Metabotropic glutamate receptor 4 OS=Mus musculus GN=Grm4
Grm4	tr|G3XA00|G3XA00_MOUSE	G3XA00	268934	-	-	Y	-	-	Y	-	-	-	-	-	19.3891	-0.261942	0.314411	0.016727	0.118716	NA	4	-0.160891	-0.302606	NA	NA	-0.109694	3	Glutamate receptor, metabotropic 4 OS=Mus musculus GN=Grm4 PE=4 SV=1
Ankib1	Q6ZPS6	Q6ZPS6	70797	-	-	-	-	-	Y	-	-	-	-	-	19.3428	-0.118033	-0.153735	0.475424	0.490741	-0.0500172	5	-0.104538	-0.285183	-0.0326486	0.122441	-0.243055	5	Ankyrin repeat and IBR domain-containing protein 1 OS=Mus musculus GN=Ankib1 PE=1 SV=2
Timm9	Q9WV98	Q9WV98	30056	-	-	-	-	-	-	-	-	-	-	-	19.1522	NA	-0.0346446	-0.202289	0.232243	0.417585	4	-0.180656	-0.125405	NA	-0.10768	-0.113894	4	Mitochondrial import inner membrane translocase subunit Tim9 OS=Mus musculus GN=Timm9 PE=1 SV=1
Iqsec2	tr|A4GZ26|A4GZ26_MOUSE	A4GZ26	245666	-	-	Y	Y	Y	Y	Y	-	Y	-	-	19.1301	0.902599	-0.00820005	0.101139	NA	-0.255839	4	0.0122185	NA	NA	-0.0744903	-0.0875395	3	ARF6 guanine nucleotide exchange factor IQArfGEF OS=Mus musculus GN=Iqsec2 PE=1 SV=1
Iqsec2	tr|D3Z5I6|D3Z5I6_MOUSE	D3Z5I6	245666	-	-	Y	Y	Y	Y	Y	-	Y	-	-	19.1301	0.902599	-0.00820005	0.101139	NA	-0.255839	4	0.0122185	NA	NA	-0.0744903	-0.0875395	3	IQ motif and SEC7 domain-containing protein 2 OS=Mus musculus GN=Iqsec2 PE=2 SV=1
Cdh10	P70408	P70408	320873	-	-	-	-	-	Y	-	-	-	-	-	19.1255	NA	0.105386	0.418302	0.103272	0.0814629	4	-0.0230348	-0.166531	-0.0427821	-0.104471	0.0483211	5	Cadherin-10 OS=Mus musculus GN=Cdh10 PE=1 SV=3
Tubb2b	Q9CWF2	Q9CWF2	73710	-	-	-	-	Y	-	-	-	-	-	-	19.1242	0.185504	0.455062	0.340703	0.46601	0.323871	5	0.129727	0.0997066	-0.00229206	0.199318	0.170748	5	Tubulin beta-2B chain OS=Mus musculus GN=Tubb2b PE=1 SV=1
Plxnc1	Q9QZC2	Q9QZC2	54712	-	-	-	-	-	Y	-	-	-	-	-	19.0872	-0.307189	0.463111	-0.182419	0.245455	-0.0865033	5	-0.544691	-0.160956	-0.0206085	0.000737086	-0.313697	5	Plexin-C1 OS=Mus musculus GN=Plxnc1 PE=1 SV=1
Arhgef11	tr|Q68FM7|Q68FM7_MOUSE	Q68FM7	213498	-	-	-	-	-	Y	Y	-	-	-	-	19.0645	0.248285	-0.364429	0.025175	0.394614	-0.0543637	5	-0.219042	NA	NA	-0.163501	-0.170055	3	Protein Arhgef11 OS=Mus musculus GN=Arhgef11 PE=1 SV=1
Asph	tr|A2AL79|A2AL79_MOUSE	A2AL79	65973	-	-	-	-	-	Y	-	-	-	-	-	19.0356	-0.289152	0.878195	0.296435	-0.441676	0.615392	5	0.0196573	-0.17417	-0.0122064	0.184707	-0.127298	5	Aspartyl/asparaginyl beta-hydroxylase OS=Mus musculus GN=Asph PE=2 SV=1
Asph	tr|Q6P8S1|Q6P8S1_MOUSE	Q6P8S1	65973	-	-	-	-	-	Y	-	-	-	-	-	19.0356	-0.289152	0.878195	0.296435	-0.441676	0.615392	5	0.0196573	-0.17417	-0.0122064	0.184707	-0.127298	5	Aspartyl/asparaginyl beta-hydroxylase OS=Mus musculus GN=Asph PE=2 SV=1
Mbp	P04370	P04370	17196	-	-	-	-	-	-	-	-	-	-	-	19.0342	0.29744	0.418582	0.433815	0.664479	0.245361	5	0.365196	0.151875	0.000831596	0.0651416	0.308214	5	Myelin basic protein OS=Mus musculus GN=Mbp PE=1 SV=2
Opcml	tr|G5E8G3|G5E8G3_MOUSE	G5E8G3	330908	-	-	-	-	-	-	-	-	-	-	-	19.0087	-0.103191	0.284711	0.131319	0.277429	0.282548	5	-0.197987	-0.142035	-0.012815	0.00504877	0.0537492	5	MCG9827 OS=Mus musculus GN=Opcml PE=4 SV=1
Ttyh3	Q6P5F7	Q6P5F7	78339	-	Y	-	-	-	Y	Y	-	-	-	-	18.9553	-0.730309	-0.614065	1.13566	0.20061	1.27372	5	NA	0.605639	NA	-0.183106	-0.361308	3	Protein tweety homolog 3 OS=Mus musculus GN=Ttyh3 PE=1 SV=1
Ttyh3	Q6P5F7-2	Q6P5F7	78339	-	Y	-	-	-	Y	Y	-	-	-	-	18.9553	-0.730309	-0.614065	1.13566	0.20061	1.27372	5	NA	0.605639	NA	-0.183106	-0.361308	3	Isoform 2 of Protein tweety homolog 3 OS=Mus musculus GN=Ttyh3
Abcb6	Q9DC29	Q9DC29	74104	-	-	-	-	-	Y	-	-	-	-	-	18.6477	-0.0897697	1.13814	0.0458039	0.441027	0.443007	5	0.509654	0.179058	-0.0203618	-0.00153667	NA	4	ATP-binding cassette sub-family B member 6, mitochondrial OS=Mus musculus GN=Abcb6 PE=1 SV=1
Shank2	Q80Z38	Q80Z38	210274	-	-	Y	-	-	Y	-	-	-	Y	-	18.5994	NA	0.549742	0.071513	-0.507151	0.691681	4	-0.183433	NA	-0.0226231	NA	0.125357	3	SH3 and multiple ankyrin repeat domains protein 2 OS=Mus musculus GN=Shank2 PE=1 SV=2
Rap2b	P61226	P61226	74012	-	-	-	-	-	-	-	-	-	-	Y	18.5593	0.379692	0.160979	0.0127104	-0.293104	0.167853	5	-0.277138	-0.163231	-0.0346806	-0.11294	-0.123146	5	Ras-related protein Rap-2b OS=Mus musculus GN=Rap2b PE=1 SV=1
Gphn	Q8BUV3	Q8BUV3	268566	-	-	-	-	-	Y	-	-	-	-	-	18.5451	0.0204982	-0.115089	0.322534	0.608368	-0.238775	5	-0.302114	NA	-0.0148889	NA	-0.00751381	3	Gephyrin OS=Mus musculus GN=Gphn PE=1 SV=2
Gphn	tr|A0JNY3|A0JNY3_MOUSE	A0JNY3	268566	-	-	-	-	-	Y	-	-	-	-	-	18.5451	0.0204982	-0.115089	0.322534	0.608368	-0.238775	5	-0.302114	NA	-0.0148889	NA	-0.00751381	3	Gephyrin OS=Mus musculus GN=Gphn PE=2 SV=1
Cadm1	Q8R5M8-4	Q8R5M8	54725	-	-	-	-	-	Y	-	-	-	-	-	18.5443	0.579435	-0.167184	0.0508521	-0.0597876	0.183976	5	-0.29081	-0.202411	-0.0311473	-0.128986	0.102299	5	Isoform 4 of Cell adhesion molecule 1 OS=Mus musculus GN=Cadm1
Snap25	P60879-2	P60879	20614	-	-	Y	Y	-	-	-	-	-	Y	-	18.4801	0.28216	-0.115296	-0.0892999	0.229789	0.0394338	5	-0.374193	-0.132647	-0.0212746	-0.131988	-0.127514	5	Isoform 2 of Synaptosomal-associated protein 25 OS=Mus musculus GN=Snap25
Spg21	Q9CQC8	Q9CQC8	27965	-	-	-	-	-	-	-	-	-	-	-	18.4597	0.00555741	0.187513	-0.165945	1.07169	0.0847019	5	0.116212	-0.165396	-0.0317856	0.0159415	0.115392	5	Maspardin OS=Mus musculus GN=Spg21 PE=1 SV=1
Spg21	Q9CQC8-2	Q9CQC8	27965	-	-	-	-	-	-	-	-	-	-	-	18.4597	0.00555741	0.187513	-0.165945	1.07169	0.0847019	5	0.116212	-0.165396	-0.0317856	0.0159415	0.115392	5	Isoform 2 of Maspardin OS=Mus musculus GN=Spg21
Nploc4	P60670	P60670	217365	-	-	-	-	-	-	-	-	-	-	-	18.4384	1.94338	-0.240407	NA	-0.162968	-0.346492	4	0.145114	-0.0542706	-0.0231386	0.202089	0.0902475	5	Nuclear protein localization protein 4 homolog OS=Mus musculus GN=Nploc4 PE=1 SV=3
Nploc4	P60670-2	P60670	217365	-	-	-	-	-	-	-	-	-	-	-	18.4384	1.94338	-0.240407	NA	-0.162968	-0.346492	4	0.145114	-0.0542706	-0.0231386	0.202089	0.0902475	5	Isoform 2 of Nuclear protein localization protein 4 homolog OS=Mus musculus GN=Nploc4
Pip4k2a	O70172	O70172	18718	-	-	-	-	-	-	-	-	-	-	-	18.3571	NA	NA	0.0426346	0.662152	-0.153587	3	0.0581974	NA	-0.0237551	NA	-0.159359	3	Phosphatidylinositol 5-phosphate 4-kinase type-2 alpha OS=Mus musculus GN=Pip4k2a PE=1 SV=1
Tubb3	Q9ERD7	Q9ERD7	22152	-	-	-	-	-	Y	Y	-	-	-	Y	18.2964	0.0965521	0.376356	0.131014	0.520751	0.145848	5	-0.0605076	0.0661271	-0.00763785	0.0837377	0.0656692	5	Tubulin beta-3 chain OS=Mus musculus GN=Tubb3 PE=1 SV=1
Gria4	tr|G5E863|G5E863_MOUSE	G5E863	14802	-	Y	Y	-	Y	-	-	Y	-	-	-	18.2953	1.00122	-0.200961	-0.107554	-0.240373	0.053091	5	-0.215238	NA	-0.0262745	-0.103724	-0.148876	4	Glutamate receptor 4 OS=Mus musculus GN=Gria4 PE=4 SV=1
Ndufb5	tr|D3Z568|D3Z568_MOUSE	D3Z568	66046	-	-	-	-	-	-	-	-	-	-	Y	18.202	-0.0364945	0.0859491	NA	NA	0.324989	3	-0.193649	-0.091488	-0.0158235	-0.0936498	NA	4	NADH dehydrogenase (Ubiquinone) 1 beta subcomplex, 5, isoform CRA_e OS=Mus musculus GN=Ndufb5 PE=4 SV=1
Ndufb5	Q9CQH3	Q9CQH3	66046	-	-	-	-	-	-	-	-	-	-	Y	18.202	-0.0364945	0.0859491	NA	NA	0.324989	3	-0.193649	-0.091488	-0.0158235	-0.0936498	NA	4	NADH dehydrogenase [ubiquinone] 1 beta subcomplex subunit 5, mitochondrial OS=Mus musculus GN=Ndufb5 PE=1 SV=1
Ndufb5	tr|D3YX99|D3YX99_MOUSE	D3YX99	66046	-	-	-	-	-	-	-	-	-	-	Y	18.202	-0.0364945	0.0859491	NA	NA	0.324989	3	-0.193649	-0.091488	-0.0158235	-0.0936498	NA	4	NADH dehydrogenase [ubiquinone] 1 beta subcomplex subunit 5, mitochondrial (Fragment) OS=Mus musculus GN=Ndufb5 PE=2 SV=1
Ndufb5	tr|D3Z6W9|D3Z6W9_MOUSE	D3Z6W9	66046	-	-	-	-	-	-	-	-	-	-	Y	18.202	-0.0364945	0.0859491	NA	NA	0.324989	3	-0.193649	-0.091488	-0.0158235	-0.0936498	NA	4	NADH dehydrogenase [ubiquinone] 1 beta subcomplex subunit 5, mitochondrial OS=Mus musculus GN=Ndufb5 PE=2 SV=1
Atp1a1	Q8VDN2	Q8VDN2	11928	-	Y	-	-	-	Y	Y	-	-	-	Y	18.1742	0.130229	0.190555	0.0227962	0.263853	-0.0108765	5	-0.291073	-0.102613	-0.0254624	-0.098602	-0.00132171	5	Sodium/potassium-transporting ATPase subunit alpha-1 OS=Mus musculus GN=Atp1a1 PE=1 SV=1
Mpp2	Q9WV34	Q9WV34	50997	-	-	-	-	-	Y	-	-	-	-	-	18.1689	0.128738	-0.243249	0.406273	0.23894	-0.079875	5	-0.314263	-0.123429	-0.018196	-0.0594081	-0.149183	5	MAGUK p55 subfamily member 2 OS=Mus musculus GN=Mpp2 PE=1 SV=1
Gnaz	O70443	O70443	14687	-	-	-	-	-	-	-	-	-	-	Y	18.1048	0.242059	0.0335773	0.263491	0.245574	0.458979	5	0.187446	-0.0766411	-0.0186359	-0.0597386	0.0998829	5	Guanine nucleotide-binding protein G(z) subunit alpha OS=Mus musculus GN=Gnaz PE=2 SV=4
Dgkz	Q80UP3	Q80UP3	104418	-	-	-	-	-	-	-	-	-	-	-	17.7046	0.116384	NA	-0.191218	0.488413	0.0903451	4	-0.211652	-0.250992	-0.0140597	-0.0759765	0.0957816	5	Diacylglycerol kinase zeta OS=Mus musculus GN=Dgkz PE=1 SV=2
Dgkz	tr|A2AHJ7|A2AHJ7_MOUSE	A2AHJ7	104418	-	-	-	-	-	-	-	-	-	-	-	17.7046	0.116384	NA	-0.191218	0.488413	0.0903451	4	-0.211652	-0.250992	-0.0140597	-0.0759765	0.0957816	5	Diacylglycerol kinase zeta OS=Mus musculus GN=Dgkz PE=2 SV=1
Dgkz	tr|A2AHK0|A2AHK0_MOUSE	A2AHK0	104418	-	-	-	-	-	-	-	-	-	-	-	17.7046	0.116384	NA	-0.191218	0.488413	0.0903451	4	-0.211652	-0.250992	-0.0140597	-0.0759765	0.0957816	5	Diacylglycerol kinase zeta OS=Mus musculus GN=Dgkz PE=4 SV=1
Ufl1	Q8CCJ3	Q8CCJ3	67490	-	-	-	-	-	-	Y	-	-	-	-	17.4598	-0.449988	-0.00421337	-0.030437	1.26838	-0.0129023	5	-0.135813	NA	-0.0143698	0.00786694	-0.0984324	4	E3 UFM1-protein ligase 1 OS=Mus musculus GN=Ufl1 PE=1 SV=2
Nol3	Q9D1X0	Q9D1X0	78688	-	Y	-	-	-	-	-	-	-	-	-	17.3782	1.59178	-0.707	-0.21888	NA	-0.396012	4	-0.524461	NA	-0.0372584	-0.0312876	0.00947608	4	Nucleolar protein 3 OS=Mus musculus GN=Nol3 PE=1 SV=1
Rab30	Q923S9	Q923S9	75985	-	-	-	-	-	Y	-	-	-	-	-	17.3711	-0.136324	NA	-0.270887	-0.278102	1.28318	4	NA	NA	-0.0260556	-0.0984448	-0.0668943	3	Ras-related protein Rab-30 OS=Mus musculus GN=Rab30 PE=2 SV=1
Rab30	tr|D3YV16|D3YV16_MOUSE	D3YV16	75985	-	-	-	-	-	Y	-	-	-	-	-	17.3711	-0.136324	NA	-0.270887	-0.278102	1.28318	4	NA	NA	-0.0260556	-0.0984448	-0.0668943	3	Ras-related protein Rab-30 OS=Mus musculus GN=Rab30 PE=2 SV=1
Tpd52	Q62393	Q62393	21985	-	-	-	-	-	-	-	-	-	-	-	17.3704	0.0994215	-0.224626	-0.00807807	1.19382	-0.128243	5	0.0411934	-0.101225	-0.0302522	0.0274005	-0.0711053	5	Tumor protein D52 OS=Mus musculus GN=Tpd52 PE=1 SV=2
Tpd52	Q62393-2	Q62393	21985	-	-	-	-	-	-	-	-	-	-	-	17.3704	0.0994215	-0.224626	-0.00807807	1.19382	-0.128243	5	0.0411934	-0.101225	-0.0302522	0.0274005	-0.0711053	5	Isoform 2 of Tumor protein D52 OS=Mus musculus GN=Tpd52
Tpd52	Q62393-3	Q62393	21985	-	-	-	-	-	-	-	-	-	-	-	17.3704	0.0994215	-0.224626	-0.00807807	1.19382	-0.128243	5	0.0411934	-0.101225	-0.0302522	0.0274005	-0.0711053	5	Isoform 3 of Tumor protein D52 OS=Mus musculus GN=Tpd52
Tpd52	tr|D3Z125|D3Z125_MOUSE	D3Z125	21985	-	-	-	-	-	-	-	-	-	-	-	17.3704	0.0994215	-0.224626	-0.00807807	1.19382	-0.128243	5	0.0411934	-0.101225	-0.0302522	0.0274005	-0.0711053	5	Tumor protein D52 (Fragment) OS=Mus musculus GN=Tpd52 PE=2 SV=1
Tpd52	tr|D3Z7X7|D3Z7X7_MOUSE	D3Z7X7	21985	-	-	-	-	-	-	-	-	-	-	-	17.3704	0.0994215	-0.224626	-0.00807807	1.19382	-0.128243	5	0.0411934	-0.101225	-0.0302522	0.0274005	-0.0711053	5	Tumor protein D52 (Fragment) OS=Mus musculus GN=Tpd52 PE=2 SV=1
Tpd52	tr|E9PUA7|E9PUA7_MOUSE	E9PUA7	21985	-	-	-	-	-	-	-	-	-	-	-	17.3704	0.0994215	-0.224626	-0.00807807	1.19382	-0.128243	5	0.0411934	-0.101225	-0.0302522	0.0274005	-0.0711053	5	Tumor protein D52 OS=Mus musculus GN=Tpd52 PE=2 SV=1
Tpd52	tr|F8WHQ1|F8WHQ1_MOUSE	F8WHQ1	21985	-	-	-	-	-	-	-	-	-	-	-	17.3704	0.0994215	-0.224626	-0.00807807	1.19382	-0.128243	5	0.0411934	-0.101225	-0.0302522	0.0274005	-0.0711053	5	Tumor protein D52 OS=Mus musculus GN=Tpd52 PE=2 SV=1
Epb4.1l1	tr|A2AUK8|A2AUK8_MOUSE	A2AUK8	13821	-	-	-	-	-	-	-	-	-	-	-	17.1963	NA	NA	0.142684	0.396529	0.192146	3	-0.0217815	0.0298191	NA	0.0755321	0.0470965	4	Band 4.1-like protein 1 OS=Mus musculus GN=Epb4.1l1 PE=4 SV=1
Tubb5	P99024	P99024	22154	-	-	-	-	-	-	-	-	-	-	Y	17.0139	0.115634	0.310127	0.139483	0.515645	0.214451	5	0.100408	0.0192773	-0.0114178	0.0874904	0.0551821	5	Tubulin beta-5 chain OS=Mus musculus GN=Tubb5 PE=1 SV=1
Ephb2	P54763	P54763	13844	-	-	Y	-	-	Y	Y	-	-	-	-	16.7578	0.36502	0.237008	-0.0916786	-0.0338619	0.211413	5	NA	-0.11849	0.00520056	-0.103575	-0.0557603	4	Ephrin type-B receptor 2 OS=Mus musculus GN=Ephb2 PE=1 SV=2
Ephb2	P54763-2	P54763	13844	-	-	Y	-	-	Y	Y	-	-	-	-	16.7578	0.36502	0.237008	-0.0916786	-0.0338619	0.211413	5	NA	-0.11849	0.00520056	-0.103575	-0.0557603	4	Isoform 2 of Ephrin type-B receptor 2 OS=Mus musculus GN=Ephb2
Ephb2	tr|A3KG00|A3KG00_MOUSE	A3KG00	13844	-	-	Y	-	-	Y	Y	-	-	-	-	16.7578	0.36502	0.237008	-0.0916786	-0.0338619	0.211413	5	NA	-0.11849	0.00520056	-0.103575	-0.0557603	4	Ephrin type-B receptor 2 OS=Mus musculus GN=Ephb2 PE=2 SV=2
Ephb2	tr|A3KG01|A3KG01_MOUSE	A3KG01	13844	-	-	Y	-	-	Y	Y	-	-	-	-	16.7578	0.36502	0.237008	-0.0916786	-0.0338619	0.211413	5	NA	-0.11849	0.00520056	-0.103575	-0.0557603	4	Eph receptor B2 OS=Mus musculus GN=Ephb2 PE=2 SV=2
Ephb2	tr|A3KG02|A3KG02_MOUSE	A3KG02	13844	-	-	Y	-	-	Y	Y	-	-	-	-	16.7578	0.36502	0.237008	-0.0916786	-0.0338619	0.211413	5	NA	-0.11849	0.00520056	-0.103575	-0.0557603	4	Ephrin type-B receptor 2 OS=Mus musculus GN=Ephb2 PE=2 SV=1
Mpp2	Q9WV34-2	Q9WV34	50997	-	-	-	-	-	Y	-	-	-	-	-	16.7477	0.128738	-0.243249	0.406273	0.151695	-0.079875	5	-0.314263	-0.123429	-0.018196	-0.0594081	-0.149183	5	Isoform 2 of MAGUK p55 subfamily member 2 OS=Mus musculus GN=Mpp2
Cspg5	Q71M36	Q71M36	29873	-	-	-	-	-	-	-	-	-	-	Y	16.7215	0.0285269	0.180091	-0.117788	0.441581	-0.0055505	5	-0.239903	-0.150831	-0.0238298	-0.101128	0.0160995	5	Chondroitin sulfate proteoglycan 5 OS=Mus musculus GN=Cspg5 PE=1 SV=2
Mark1	Q8VHJ5	Q8VHJ5	226778	-	-	-	-	-	Y	-	-	-	-	-	16.613	-0.383822	0.273923	0.225732	0.0389044	0.39303	5	-0.0577019	NA	-0.0129702	-0.155814	-0.151135	4	Serine/threonine-protein kinase MARK1 OS=Mus musculus GN=Mark1 PE=1 SV=2
Grm3	Q9QYS2	Q9QYS2	108069	-	-	Y	-	-	-	-	-	-	-	Y	16.5372	-0.0934943	-0.0211947	-0.153817	0.0567081	0.347145	5	-0.325672	-0.265178	-0.00934203	NA	-0.103645	4	Metabotropic glutamate receptor 3 OS=Mus musculus GN=Grm3 PE=2 SV=1
Ndufa8	Q9DCJ5	Q9DCJ5	68375	-	-	-	-	-	Y	-	-	-	-	Y	16.5201	0.137254	-0.0127937	-0.302594	NA	0.29733	4	-0.40428	-0.223692	NA	-0.07885	0.0147434	4	NADH dehydrogenase [ubiquinone] 1 alpha subcomplex subunit 8 OS=Mus musculus GN=Ndufa8 PE=1 SV=3
Samm50	Q8BGH2	Q8BGH2	68653	-	-	-	-	-	Y	-	-	-	-	-	16.5138	-0.0883491	0.431514	-0.0536929	0.0660334	-0.0328817	5	-0.343213	-0.14594	-0.0386121	-0.0641609	-0.0991525	5	Sorting and assembly machinery component 50 homolog OS=Mus musculus GN=Samm50 PE=1 SV=1
Atp2b2	Q9R0K7	Q9R0K7	11941	-	Y	Y	-	-	Y	-	-	-	-	Y	16.45	0.219633	0.0781068	-0.0150477	0.239051	0.0386435	5	-0.30929	-0.0866001	-0.0219882	-0.0990503	0.0675297	5	Plasma membrane calcium-transporting ATPase 2 OS=Mus musculus GN=Atp2b2 PE=1 SV=2
Atp2b2	tr|F8WHB1|F8WHB1_MOUSE	F8WHB1	11941	-	Y	Y	-	-	Y	-	-	-	-	Y	16.45	0.219633	0.0781068	-0.0150477	0.239051	0.0386435	5	-0.30929	-0.0866001	-0.0219882	-0.0990503	0.0675297	5	Plasma membrane calcium-transporting ATPase 2 OS=Mus musculus GN=Atp2b2 PE=2 SV=1
Smpd3	Q9JJY3	Q9JJY3	58994	-	-	-	-	Y	Y	-	-	-	-	Y	16.4036	0.25625	0.672384	0.00263522	-0.116048	-0.0849951	5	NA	-0.0966942	-0.0298702	-0.0668903	-0.0279178	4	Sphingomyelin phosphodiesterase 3 OS=Mus musculus GN=Smpd3 PE=1 SV=1
Hnrnpr	tr|F7B5B5|F7B5B5_MOUSE	F7B5B5	74326	-	-	-	Y	-	Y	-	-	-	-	-	16.3632	NA	0.467836	0.000844947	-0.0308458	0.0444926	4	NA	-0.0650743	-0.017258	-0.0664507	-0.172456	4	Protein Hnrnpr OS=Mus musculus GN=Hnrnpr PE=4 SV=1
Tfrc	Q62351	Q62351	22042	-	Y	-	-	-	-	-	-	-	-	-	16.2608	0.603408	-0.310188	0.172453	-0.45967	0.979707	5	0.0266635	-0.0732369	-0.012211	-0.00379732	0.0501158	5	Transferrin receptor protein 1 OS=Mus musculus GN=Tfrc PE=1 SV=1
Gnai3	Q9DC51	Q9DC51	14679	-	-	-	-	-	-	-	-	-	-	Y	16.2269	-0.12804	0.217089	0.106305	0.15768	0.430891	5	-0.265996	-0.0307007	-0.0166161	-0.0610094	0.162155	5	Guanine nucleotide-binding protein G(k) subunit alpha OS=Mus musculus GN=Gnai3 PE=1 SV=3
Grik3	B1AS29	B1AS29	14807	-	Y	Y	-	-	Y	Y	-	-	-	-	16.1821	0.406238	-0.22535	-0.0325818	0.433538	-0.0488429	5	-0.0575442	-0.11731	NA	NA	-0.101349	3	Glutamate receptor ionotropic, kainate 3 OS=Mus musculus GN=Grik3 PE=2 SV=1
Scn1a	tr|A2APX6|A2APX6_MOUSE	A2APX6	20265	Y	Y	-	Y	-	Y	Y	Y	-	Y	-	15.9558	-0.173457	0.249258	-0.0734852	-0.332717	0.330554	5	-0.385845	-0.219423	-0.0294649	-0.0766694	-0.267896	5	Protein Scn1a OS=Mus musculus GN=Scn1a PE=3 SV=1
Scn1a	tr|A2APX7|A2APX7_MOUSE	A2APX7	20265	Y	Y	-	Y	-	Y	Y	Y	-	Y	-	15.9558	-0.173457	0.249258	-0.0734852	-0.332717	0.330554	5	-0.385845	-0.219423	-0.0294649	-0.0766694	-0.267896	5	Protein Scn1a OS=Mus musculus GN=Scn1a PE=2 SV=1
Scn1a	tr|A2APX8|A2APX8_MOUSE	A2APX8	20265	Y	Y	-	Y	-	Y	Y	Y	-	Y	-	15.9558	-0.173457	0.249258	-0.0734852	-0.332717	0.330554	5	-0.385845	-0.219423	-0.0294649	-0.0766694	-0.267896	5	Protein Scn1a OS=Mus musculus GN=Scn1a PE=2 SV=1
Nedd8	P29595	P29595	18002	-	-	-	-	-	-	-	-	-	-	-	15.8878	2.18629	-0.293179	-0.269302	-0.69555	-0.281812	5	0.15434	-0.092496	-0.0237815	-0.075684	-0.291206	5	NEDD8 OS=Mus musculus GN=Nedd8 PE=1 SV=2
Syt17	Q920M7	Q920M7	110058	-	-	Y	-	-	-	-	-	-	-	-	15.6731	NA	-0.175234	-0.179012	1.459	-0.488774	4	NA	-0.281548	NA	0.0329888	0.133285	3	Synaptotagmin-17 OS=Mus musculus GN=Syt17 PE=2 SV=1
Prkar2b	P31324	P31324	19088	-	-	-	-	-	Y	-	-	-	-	-	15.6525	0.830955	0.284014	0.174179	0.763329	0.34597	5	1.00731	0.0232107	0.00432903	0.0564833	0.346284	5	cAMP-dependent protein kinase type II-beta regulatory subunit OS=Mus musculus GN=Prkar2b PE=1 SV=3
Acsl4	Q9QUJ7	Q9QUJ7	50790	-	Y	-	-	-	-	Y	-	Y	-	-	15.6141	0.920352	NA	NA	-0.289478	-0.203247	3	0.148825	-0.0732989	-0.016609	-0.094136	-0.210544	5	Long-chain-fatty-acid--CoA ligase 4 OS=Mus musculus GN=Acsl4 PE=2 SV=2
Acsl4	Q9QUJ7-2	Q9QUJ7	50790	-	Y	-	-	-	-	Y	-	Y	-	-	15.6141	0.920352	NA	NA	-0.289478	-0.203247	3	0.148825	-0.0732989	-0.016609	-0.094136	-0.210544	5	Isoform Short of Long-chain-fatty-acid--CoA ligase 4 OS=Mus musculus GN=Acsl4
Bicd1	Q8BR07	Q8BR07	12121	-	-	-	-	-	-	-	-	-	-	-	15.5911	NA	NA	-0.14711	0.454674	-0.0416359	3	NA	-0.189025	-0.010445	0.0401958	-0.251806	4	Protein bicaudal D homolog 1 OS=Mus musculus GN=Bicd1 PE=1 SV=2
Bicd1	Q8BR07-3	Q8BR07	12121	-	-	-	-	-	-	-	-	-	-	-	15.5911	NA	NA	-0.14711	0.454674	-0.0416359	3	NA	-0.189025	-0.010445	0.0401958	-0.251806	4	Isoform 3 of Protein bicaudal D homolog 1 OS=Mus musculus GN=Bicd1
Bicd1	Q8BR07-4	Q8BR07	12121	-	-	-	-	-	-	-	-	-	-	-	15.5911	NA	NA	-0.14711	0.454674	-0.0416359	3	NA	-0.189025	-0.010445	0.0401958	-0.251806	4	Isoform 4 of Protein bicaudal D homolog 1 OS=Mus musculus GN=Bicd1
Bicd1	tr|B2KG46|B2KG46_MOUSE	B2KG46	12121	-	-	-	-	-	-	-	-	-	-	-	15.5911	NA	NA	-0.14711	0.454674	-0.0416359	3	NA	-0.189025	-0.010445	0.0401958	-0.251806	4	Protein bicaudal D homolog 1 OS=Mus musculus GN=Bicd1 PE=2 SV=1
Bicd1	tr|G3UXK5|G3UXK5_MOUSE	G3UXK5	12121	-	-	-	-	-	-	-	-	-	-	-	15.5911	NA	NA	-0.14711	0.454674	-0.0416359	3	NA	-0.189025	-0.010445	0.0401958	-0.251806	4	Protein bicaudal D homolog 1 OS=Mus musculus GN=Bicd1 PE=2 SV=1
Rpl18	tr|G3UZK4|G3UZK4_MOUSE	G3UZK4	-	-	-	-	-	-	-	-	-	-	-	-	15.5464	0.0508392	0.037633	NA	0.498348	NA	3	0.0453009	-0.0706803	-0.0162533	NA	0.0606029	4	60S ribosomal protein L18 OS=Mus musculus GN=Rpl18 PE=4 SV=1
Gabrg2	P22723	P22723	14406	-	Y	Y	-	Y	Y	-	Y	-	Y	Y	15.493	-0.661414	0.67326	0.0495794	0.183732	0.0960885	5	-0.366407	-0.229377	-0.0147843	-0.0922655	0.0930365	5	Gamma-aminobutyric acid receptor subunit gamma-2 OS=Mus musculus GN=Gabrg2 PE=1 SV=3
Gabrg2	P22723-2	P22723	14406	-	Y	Y	-	Y	Y	-	Y	-	Y	Y	15.493	-0.661414	0.67326	0.0495794	0.183732	0.0960885	5	-0.366407	-0.229377	-0.0147843	-0.0922655	0.0930365	5	Isoform 2S of Gamma-aminobutyric acid receptor subunit gamma-2 OS=Mus musculus GN=Gabrg2
Gabrg2	tr|Q3UVW2|Q3UVW2_MOUSE	Q3UVW2	14406	-	Y	Y	-	Y	Y	-	Y	-	Y	Y	15.493	-0.661414	0.67326	0.0495794	0.183732	0.0960885	5	-0.366407	-0.229377	-0.0147843	-0.0922655	0.0930365	5	Gamma-aminobutyric acid receptor subunit gamma-2 OS=Mus musculus GN=Gabrg2 PE=2 SV=1
Tpp2	Q64514	Q64514	22019	-	-	-	-	-	Y	-	-	-	-	-	15.4795	0.0796182	-0.0683865	0.663566	0.22952	-0.213542	5	NA	NA	-0.0208482	-0.0516349	-0.0831787	3	Tripeptidyl-peptidase 2 OS=Mus musculus GN=Tpp2 PE=1 SV=3
Tpp2	Q64514-2	Q64514	22019	-	-	-	-	-	Y	-	-	-	-	-	15.4795	0.0796182	-0.0683865	0.663566	0.22952	-0.213542	5	NA	NA	-0.0208482	-0.0516349	-0.0831787	3	Isoform Short of Tripeptidyl-peptidase 2 OS=Mus musculus GN=Tpp2
Rab22a	P35285	P35285	19334	-	-	-	-	-	-	-	-	-	-	-	15.4694	-0.590604	1.12309	NA	-0.45211	0.0861879	4	-0.0342293	NA	0.0220559	-0.18524	-0.395697	4	Ras-related protein Rab-22A OS=Mus musculus GN=Rab22a PE=1 SV=2
Atp1a3	tr|Q8VCE0|Q8VCE0_MOUSE	Q8VCE0	232975	-	Y	-	Y	-	Y	Y	-	-	-	Y	15.4644	0.191582	0.164041	NA	-0.0833543	0.0300173	4	-0.243489	-0.156352	-0.0248611	-0.0963151	-0.0504125	5	ATPase, Na+/K+ transporting, alpha 3 polypeptide OS=Mus musculus GN=Atp1a3 PE=2 SV=1
Tmod1	P49813	P49813	21916	-	-	-	-	-	-	-	-	-	-	-	15.4247	-0.290085	1.57064	-0.0595423	-0.467958	-0.311091	5	-0.258334	-0.13216	-0.0257351	-0.0766389	-0.0120135	5	Tropomodulin-1 OS=Mus musculus GN=Tmod1 PE=2 SV=2
Rpl18	P35980	P35980	19899	-	-	-	-	-	-	-	-	-	-	-	15.3668	0.0508392	0.037633	NA	0.498348	NA	3	0.0453009	-0.0706803	-0.0162533	0.0157668	0.0606029	5	60S ribosomal protein L18 OS=Mus musculus GN=Rpl18 PE=2 SV=3
Akr1a1	Q9JII6	Q9JII6	58810	-	-	-	-	-	-	-	-	-	-	-	15.3389	NA	0.0537591	-0.059007	0.325552	NA	3	-0.0111974	-0.180942	-0.0294422	NA	-0.104613	4	Alcohol dehydrogenase [NADP(+)] OS=Mus musculus GN=Akr1a1 PE=1 SV=3
Mpst	Q99J99	Q99J99	246221	-	-	-	-	-	-	-	-	-	-	-	15.3194	-0.660234	-0.0540883	NA	1.01553	0.353244	4	-0.412495	-0.0882388	0.363404	0.0394695	NA	4	3-mercaptopyruvate sulfurtransferase OS=Mus musculus GN=Mpst PE=1 SV=3
Mpst	tr|Q3UW66|Q3UW66_MOUSE	Q3UW66	246221	-	-	-	-	-	-	-	-	-	-	-	15.3194	-0.660234	-0.0540883	NA	1.01553	0.353244	4	-0.412495	-0.0882388	0.363404	0.0394695	NA	4	Sulfurtransferase OS=Mus musculus GN=Mpst PE=2 SV=1
Agap2	Q3UHD9	Q3UHD9	216439	-	-	-	-	Y	Y	-	-	-	-	-	15.3045	NA	NA	0.119365	0.472106	-0.0530948	3	NA	0.0368864	-0.015316	0.0113343	-0.0666458	4	Arf-GAP with GTPase, ANK repeat and PH domain-containing protein 2 OS=Mus musculus GN=Agap2 PE=2 SV=1
Agap2	Q3UHD9-2	Q3UHD9	216439	-	-	-	-	Y	Y	-	-	-	-	-	15.3045	NA	NA	0.119365	0.472106	-0.0530948	3	NA	0.0368864	-0.015316	0.0113343	-0.0666458	4	Isoform 2 of Arf-GAP with GTPase, ANK repeat and PH domain-containing protein 2 OS=Mus musculus GN=Agap2
Scn8a	Q9WTU3	Q9WTU3	20273	Y	Y	-	Y	Y	Y	-	Y	-	Y	-	15.0961	NA	NA	-0.153945	-0.369883	0.52332	3	-0.291251	-0.225117	-0.0197058	-0.00714535	-0.384311	5	Sodium channel protein type 8 subunit alpha OS=Mus musculus GN=Scn8a PE=1 SV=1
Scn8a	Q9WTU3-5	Q9WTU3	20273	Y	Y	-	Y	Y	Y	-	Y	-	Y	-	15.0961	NA	NA	-0.153945	-0.369883	0.52332	3	-0.291251	-0.225117	-0.0197058	-0.00714535	-0.384311	5	Isoform 5 of Sodium channel protein type 8 subunit alpha OS=Mus musculus GN=Scn8a
Scn8a	tr|F6U329|F6U329_MOUSE	F6U329	20273	Y	Y	-	Y	Y	Y	-	Y	-	Y	-	15.0961	NA	NA	-0.153945	-0.369883	0.52332	3	-0.291251	-0.225117	-0.0197058	-0.00714535	-0.384311	5	Sodium channel protein type 8 subunit alpha OS=Mus musculus GN=Scn8a PE=2 SV=2
Scn8a	tr|F7D6H8|F7D6H8_MOUSE	F7D6H8	20273	Y	Y	-	Y	Y	Y	-	Y	-	Y	-	15.0961	NA	NA	-0.153945	-0.369883	0.52332	3	-0.291251	-0.225117	-0.0197058	-0.00714535	-0.384311	5	Sodium channel protein type 8 subunit alpha OS=Mus musculus GN=Scn8a PE=2 SV=2
Scn8a	tr|F7D6J5|F7D6J5_MOUSE	F7D6J5	20273	Y	Y	-	Y	Y	Y	-	Y	-	Y	-	15.0961	NA	NA	-0.153945	-0.369883	0.52332	3	-0.291251	-0.225117	-0.0197058	-0.00714535	-0.384311	5	Sodium channel protein type 8 subunit alpha OS=Mus musculus GN=Scn8a PE=2 SV=1
Ssbp1	tr|Q8R2K3|Q8R2K3_MOUSE	Q8R2K3	381760	-	-	-	-	-	-	-	-	-	-	-	15.0512	0.20911	0.266778	0.00833574	-0.740657	0.352404	5	NA	-0.129325	-0.0379527	NA	-0.329496	3	Single-stranded DNA-binding protein OS=Mus musculus GN=Ssbp1 PE=2 SV=1
Drd1	Q61616	Q61616	13488	Y	Y	Y	-	-	Y	-	-	-	-	-	15.0239	0.557738	-0.0640826	-0.047333	-0.170338	0.411485	5	NA	-0.288548	-0.011877	NA	0.159559	3	D(1A) dopamine receptor OS=Mus musculus GN=Drd1 PE=2 SV=2
Sh3glb2	Q8R3V5-3	Q8R3V5	227700	-	-	-	-	-	-	-	-	-	-	-	14.9576	-0.269992	-0.232523	-0.109028	0.560673	0.630997	5	-0.153056	0.00457388	-0.0278351	-0.0447088	-0.117027	5	Isoform 3 of Endophilin-B2 OS=Mus musculus GN=Sh3glb2
Sh3glb2	tr|A2AWI9|A2AWI9_MOUSE	A2AWI9	227700	-	-	-	-	-	-	-	-	-	-	-	14.9576	-0.269992	-0.232523	-0.109028	0.560673	0.630997	5	-0.153056	0.00457388	-0.0278351	-0.0447088	-0.117027	5	Endophilin-B2 OS=Mus musculus GN=Sh3glb2 PE=4 SV=1
Sept6	Q9R1T4	Q9R1T4	56526	-	-	-	-	-	-	-	-	-	-	-	14.949	0.19983	0.103275	-0.194561	0.524591	0.197399	5	-0.150412	-0.0771056	-0.0274898	0.0128089	0.155082	5	Septin-6 OS=Mus musculus GN=Sept6 PE=1 SV=4
Sept6	Q9R1T4-2	Q9R1T4	56526	-	-	-	-	-	-	-	-	-	-	-	14.949	0.19983	0.103275	-0.194561	0.524591	0.197399	5	-0.150412	-0.0771056	-0.0274898	0.0128089	0.155082	5	Isoform I of Septin-6 OS=Mus musculus GN=Sept6
Sept6	Q9R1T4-3	Q9R1T4	56526	-	-	-	-	-	-	-	-	-	-	-	14.949	0.19983	0.103275	-0.194561	0.524591	0.197399	5	-0.150412	-0.0771056	-0.0274898	0.0128089	0.155082	5	Isoform V of Septin-6 OS=Mus musculus GN=Sept6
Scn2b	Q56A07	Q56A07	72821	Y	Y	-	-	-	Y	-	-	-	Y	Y	14.7974	0.21629	0.0855146	-0.0447309	0.105623	0.038471	5	-0.227185	-0.184216	-0.0244209	-0.0726591	0.00130646	5	Sodium channel subunit beta-2 OS=Mus musculus GN=Scn2b PE=1 SV=1
Fsd1	Q7TPM6	Q7TPM6	240121	-	-	-	-	-	-	-	-	-	-	-	14.753	0.0966228	-0.174854	0.0384336	-0.497113	0.856347	5	-0.276673	-0.144983	-0.021728	NA	-0.0255637	4	Fibronectin type III and SPRY domain-containing protein 1 OS=Mus musculus GN=Fsd1 PE=2 SV=1
Sec24c	tr|G3X972|G3X972_MOUSE	G3X972	218811	-	-	-	-	-	-	-	-	-	-	-	14.7235	-0.402014	0.116691	1.03515	-0.00797569	0.0341857	5	NA	-0.0508074	-0.0254039	-0.131369	0.105362	4	Protein Sec24c OS=Mus musculus GN=Sec24c PE=4 SV=1
Oxct1	Q9D0K2	Q9D0K2	67041	-	-	-	-	-	-	-	-	-	-	-	14.6228	-0.102597	0.0669054	0.199668	0.065416	0.357797	5	-0.0967514	-0.183949	-0.0215342	-0.0671799	0.05898	5	Succinyl-CoA:3-ketoacid coenzyme A transferase 1, mitochondrial OS=Mus musculus GN=Oxct1 PE=1 SV=1
Mapk3	Q63844	Q63844	26417	-	-	-	-	Y	Y	-	-	-	-	-	14.5054	0.822191	0.168104	0.197088	-0.0922126	-0.313278	5	-0.0305059	NA	NA	0.0684401	-0.103049	3	Mitogen-activated protein kinase 3 OS=Mus musculus GN=Mapk3 PE=1 SV=5
Celsr2	tr|A2AEE7|A2AEE7_MOUSE	A2AEE7	53883	-	-	-	-	-	Y	Y	-	-	-	-	14.4978	0.13507	-0.0725043	-0.129962	0.273305	NA	4	-0.276677	-0.105296	-0.0204735	NA	-0.103608	4	Cadherin EGF LAG seven-pass G-type receptor 2 OS=Mus musculus GN=Celsr2 PE=3 SV=1
Slk	O54988	O54988	20874	-	-	-	-	-	Y	-	-	-	-	-	14.4826	0.422168	-0.724796	0.134314	NA	0.896495	4	-0.00469658	NA	NA	0.14279	-0.125368	3	STE20-like serine/threonine-protein kinase OS=Mus musculus GN=Slk PE=1 SV=2
Slk	O54988-2	O54988	20874	-	-	-	-	-	Y	-	-	-	-	-	14.4826	0.422168	-0.724796	0.134314	NA	0.896495	4	-0.00469658	NA	NA	0.14279	-0.125368	3	Isoform 2 of STE20-like serine/threonine-protein kinase OS=Mus musculus GN=Slk
Cadm2	Q8BLQ9	Q8BLQ9	239857	-	-	-	-	-	Y	-	-	-	-	-	14.4491	-0.0121751	0.162041	-0.0791042	0.209373	-0.106806	5	-0.301847	-0.146455	-0.00285533	-0.128963	-0.133512	5	Cell adhesion molecule 2 OS=Mus musculus GN=Cadm2 PE=1 SV=2
Cadm2	Q8BLQ9-2	Q8BLQ9	239857	-	-	-	-	-	Y	-	-	-	-	-	14.4491	-0.0121751	0.162041	-0.0791042	0.209373	-0.106806	5	-0.301847	-0.146455	-0.00285533	-0.128963	-0.133512	5	Isoform 2 of Cell adhesion molecule 2 OS=Mus musculus GN=Cadm2
Cadm2	Q8BLQ9-3	Q8BLQ9	239857	-	-	-	-	-	Y	-	-	-	-	-	14.4491	-0.0121751	0.162041	-0.0791042	0.209373	-0.106806	5	-0.301847	-0.146455	-0.00285533	-0.128963	-0.133512	5	Isoform 3 of Cell adhesion molecule 2 OS=Mus musculus GN=Cadm2
Cadm2	tr|G3UZM4|G3UZM4_MOUSE	G3UZM4	239857	-	-	-	-	-	Y	-	-	-	-	-	14.4491	-0.0121751	0.162041	-0.0791042	0.209373	-0.106806	5	-0.301847	-0.146455	-0.00285533	-0.128963	-0.133512	5	Cell adhesion molecule 2 (Fragment) OS=Mus musculus GN=Cadm2 PE=2 SV=1
Cap2	Q9CYT6	Q9CYT6	67252	-	-	-	-	-	Y	-	-	-	-	-	14.4124	-0.177725	-0.211866	NA	0.764635	NA	3	0.14872	-0.102528	NA	-0.112073	-0.141828	4	Adenylyl cyclase-associated protein 2 OS=Mus musculus GN=Cap2 PE=1 SV=1
Nav1	Q8CH77	Q8CH77	215690	-	-	-	-	Y	Y	-	-	-	-	-	14.3127	NA	0.524036	-0.00413946	0.643683	-0.0103478	4	NA	0.105693	0.000726597	0.0267367	0.317206	4	Neuron navigator 1 OS=Mus musculus GN=Nav1 PE=1 SV=2
Nav1	Q8CH77-2	Q8CH77	215690	-	-	-	-	Y	Y	-	-	-	-	-	14.3127	NA	0.524036	-0.00413946	0.643683	-0.0103478	4	NA	0.105693	0.000726597	0.0267367	0.317206	4	Isoform 2 of Neuron navigator 1 OS=Mus musculus GN=Nav1
Entpd2	O55026	O55026	12496	-	-	-	-	-	Y	-	-	-	-	-	14.3078	0.867388	-0.46084	-0.334071	NA	-0.068622	4	-0.211296	NA	-0.0190057	NA	-0.293779	3	Ectonucleoside triphosphate diphosphohydrolase 2 OS=Mus musculus GN=Entpd2 PE=1 SV=2
Rab3a	P63011	P63011	19339	-	-	Y	-	-	-	-	-	-	-	Y	14.28	0.21969	-0.00573079	-0.0556675	0.254282	-0.263513	5	-0.383593	-0.115976	-0.0256549	-0.0820365	-0.120262	5	Ras-related protein Rab-3A OS=Mus musculus GN=Rab3a PE=1 SV=1
Golga5	Q9QYE6	Q9QYE6	27277	-	-	-	-	-	Y	Y	-	-	-	-	14.2748	0.152421	-0.399398	NA	1.05352	-0.534565	4	NA	NA	-0.0428519	-0.114681	-0.164246	3	Golgin subfamily A member 5 OS=Mus musculus GN=Golga5 PE=1 SV=2
Asph	tr|A2AL71|A2AL71_MOUSE	A2AL71	65973	-	-	-	-	-	Y	-	-	-	-	-	14.2114	-0.289152	0.878195	NA	-0.441676	0.615392	4	0.0196573	NA	-0.0122064	0.184707	-0.127298	4	Aspartyl/asparaginyl beta-hydroxylase (Fragment) OS=Mus musculus GN=Asph PE=2 SV=1
Mbp	P04370-10	P04370	17196	-	-	-	-	-	-	-	-	-	-	-	14.1991	NA	0.440108	0.466887	0.72754	0.498209	4	0.740753	0.280855	NA	0.105628	0.308214	4	Isoform 10 of Myelin basic protein OS=Mus musculus GN=Mbp
Mbp	P04370-4	P04370	17196	-	-	-	-	-	-	-	-	-	-	-	14.1991	NA	0.440108	0.466887	0.72754	0.498209	4	0.740753	0.280855	NA	0.105628	0.308214	4	Isoform 4 of Myelin basic protein OS=Mus musculus GN=Mbp
Mbp	P04370-5	P04370	17196	-	-	-	-	-	-	-	-	-	-	-	14.1991	NA	0.440108	0.466887	0.72754	0.498209	4	0.740753	0.280855	NA	0.105628	0.308214	4	Isoform 5 of Myelin basic protein OS=Mus musculus GN=Mbp
Mbp	tr|F6RT34|F6RT34_MOUSE	F6RT34	17196	-	-	-	-	-	-	-	-	-	-	-	14.1991	NA	0.440108	0.466887	0.72754	0.498209	4	0.740753	0.280855	NA	0.105628	0.308214	4	Myelin basic protein (Fragment) OS=Mus musculus GN=Mbp PE=4 SV=1
Mbp	tr|F6VME3|F6VME3_MOUSE	F6VME3	17196	-	-	-	-	-	-	-	-	-	-	-	14.1991	NA	0.440108	0.466887	0.72754	0.498209	4	0.740753	0.280855	NA	0.105628	0.308214	4	Myelin basic protein (Fragment) OS=Mus musculus GN=Mbp PE=4 SV=1
Vps28	Q9D1C8	Q9D1C8	66914	-	-	-	-	-	-	-	-	-	-	-	14.167	-0.346993	0.251141	-0.114623	1.31507	-0.2975	5	0.201345	NA	NA	-0.0796361	-0.159242	3	Vacuolar protein sorting-associated protein 28 homolog OS=Mus musculus GN=Vps28 PE=2 SV=1
Mrrf	Q9D6S7	Q9D6S7	67871	-	-	-	-	-	Y	-	-	-	-	-	14.1527	0.331279	0.0431095	-0.0805541	-0.112526	0.444203	5	-0.139298	0.102793	0.0169917	-0.175091	NA	4	Ribosome-recycling factor, mitochondrial OS=Mus musculus GN=Mrrf PE=1 SV=1
Ndufb11	O09111	O09111	104130	-	-	-	-	-	-	-	-	-	-	Y	14.1351	-0.151547	0.0211552	0.0973178	NA	0.305767	4	NA	-0.284583	-0.0360392	-0.0754379	-0.0253956	4	NADH dehydrogenase [ubiquinone] 1 beta subcomplex subunit 11, mitochondrial OS=Mus musculus GN=Ndufb11 PE=1 SV=2
Snap25	P60879	P60879	20614	-	-	Y	Y	-	-	-	-	-	Y	-	14.1213	0.267573	-0.144223	-0.00904588	0.103042	-0.0820845	5	-0.337602	-0.139197	-0.023757	-0.118874	-0.112151	5	Synaptosomal-associated protein 25 OS=Mus musculus GN=Snap25 PE=1 SV=1
Plxna1	P70206	P70206	18844	-	-	-	Y	-	Y	Y	-	-	-	Y	14.0973	0.131748	0.329585	-0.0729428	-0.110301	0.337227	5	-0.172328	-0.0981921	-0.0225551	-0.0919583	0.134981	5	Plexin-A1 OS=Mus musculus GN=Plxna1 PE=1 SV=1
Atp1a3	Q6PIC6	Q6PIC6	232975	-	Y	-	Y	-	Y	Y	-	-	-	Y	14.0963	0.191582	0.164041	-0.00841131	-0.0833543	0.0300173	5	-0.243489	-0.156352	-0.0248611	-0.0963151	-0.0504125	5	Sodium/potassium-transporting ATPase subunit alpha-3 OS=Mus musculus GN=Atp1a3 PE=1 SV=1
Rictor	Q6QI06	Q6QI06	78757	-	-	-	-	-	Y	-	-	-	-	-	14.0249	-0.229446	-0.198485	NA	NA	0.851694	3	0.0222568	-0.115466	0.00553056	-0.0360389	NA	4	Rapamycin-insensitive companion of mTOR OS=Mus musculus GN=Rictor PE=1 SV=2
Rictor	Q6QI06-2	Q6QI06	78757	-	-	-	-	-	Y	-	-	-	-	-	14.0249	-0.229446	-0.198485	NA	NA	0.851694	3	0.0222568	-0.115466	0.00553056	-0.0360389	NA	4	Isoform 2 of Rapamycin-insensitive companion of mTOR OS=Mus musculus GN=Rictor
Psmd7	P26516	P26516	17463	-	-	-	-	-	-	-	-	-	-	-	14.0172	0.100701	NA	0.282163	NA	0.059608	3	0.160044	-0.221529	-0.0220687	0.00318843	-0.0426304	5	26S proteasome non-ATPase regulatory subunit 7 OS=Mus musculus GN=Psmd7 PE=1 SV=2
Ntm	Q99PJ0	Q99PJ0	235106	-	-	-	-	Y	-	-	-	-	-	Y	13.9972	0.790748	0.258328	-0.378371	0.0762217	0.0470527	5	NA	-0.0118808	-0.0184112	-0.0149172	-0.00698744	4	Neurotrimin OS=Mus musculus GN=Ntm PE=2 SV=2
Ntm	tr|D3Z396|D3Z396_MOUSE	D3Z396	235106	-	-	-	-	Y	-	-	-	-	-	Y	13.9972	0.790748	0.258328	-0.378371	0.0762217	0.0470527	5	NA	-0.0118808	-0.0184112	-0.0149172	-0.00698744	4	Neurotrimin OS=Mus musculus GN=Ntm PE=2 SV=1
Ntm	tr|Q8BG33|Q8BG33_MOUSE	Q8BG33	235106	-	-	-	-	Y	-	-	-	-	-	Y	13.9972	0.790748	0.258328	-0.378371	0.0762217	0.0470527	5	NA	-0.0118808	-0.0184112	-0.0149172	-0.00698744	4	Neurotrimin OS=Mus musculus GN=Ntm PE=2 SV=1
Dusp3	Q9D7X3	Q9D7X3	72349	-	-	-	-	-	Y	-	-	-	-	-	13.9663	-0.00490256	-0.236993	0.452377	NA	NA	3	-0.344648	NA	-0.0191786	0.0599143	NA	3	Dual specificity protein phosphatase 3 OS=Mus musculus GN=Dusp3 PE=1 SV=1
Dusp3	tr|B1AQF4|B1AQF4_MOUSE	B1AQF4	72349	-	-	-	-	-	Y	-	-	-	-	-	13.9663	-0.00490256	-0.236993	0.452377	NA	NA	3	-0.344648	NA	-0.0191786	0.0599143	NA	3	Dual-specificity protein phosphatase 3 OS=Mus musculus GN=Dusp3 PE=2 SV=1
Rab35	Q6PHN9	Q6PHN9	77407	-	-	-	-	-	-	-	-	-	-	-	13.9609	0.24302	0.579166	-0.028941	-0.242115	-0.0781999	5	NA	0.00711924	-0.0382793	NA	-0.199279	3	Ras-related protein Rab-35 OS=Mus musculus GN=Rab35 PE=1 SV=1
Gnb2	P62880	P62880	14693	-	-	-	-	-	Y	Y	-	-	-	Y	13.8361	0.454453	0.24185	-0.123762	0.357653	0.101927	5	-0.00525449	0.152047	-0.0215915	-0.0259307	0.0835144	5	Guanine nucleotide-binding protein G(I)/G(S)/G(T) subunit beta-2 OS=Mus musculus GN=Gnb2 PE=1 SV=3
Gnb2	tr|E9QKR0|E9QKR0_MOUSE	E9QKR0	14693	-	-	-	-	-	Y	Y	-	-	-	Y	13.8361	0.454453	0.24185	-0.123762	0.357653	0.101927	5	-0.00525449	0.152047	-0.0215915	-0.0259307	0.0835144	5	Guanine nucleotide-binding protein G(I)/G(S)/G(T) subunit beta-2 OS=Mus musculus GN=Gnb2 PE=2 SV=1
Hscb	Q8K3A0	Q8K3A0	100900	-	-	-	-	-	-	-	-	-	-	-	13.7859	0.420797	-0.0107728	-0.253254	0.157593	NA	4	-0.361867	NA	0.10166	-0.0117729	NA	3	Iron-sulfur cluster co-chaperone protein HscB, mitochondrial OS=Mus musculus GN=Hscb PE=2 SV=2
Atp2b4	tr|Q6Q477|Q6Q477_MOUSE	Q6Q477	381290	-	Y	-	Y	-	Y	-	-	-	Y	-	13.7546	NA	0.285145	0.0366965	-0.175238	0.0409531	4	-0.322813	-0.185599	-0.0271757	-0.0762022	0.00190228	5	Plasma membrane Ca++ transporting ATPase 4 splice variant b OS=Mus musculus GN=Atp2b4 PE=2 SV=1
Rtn3	Q9ES97-2	Q9ES97	20168	-	-	-	-	-	Y	-	-	-	-	-	13.6987	-0.410431	-0.148513	-0.0746019	1.05775	NA	4	-0.000868041	-0.117958	-0.0189402	-0.0741075	-0.0987723	5	Isoform 2 of Reticulon-3 OS=Mus musculus GN=Rtn3
D1Pas1	P16381	P16381	110957	-	-	-	-	-	-	-	-	-	-	-	13.6867	NA	-0.00374435	0.102979	-0.199288	-0.139129	4	-0.564383	-0.339384	-0.0314982	0.0239535	NA	4	Putative ATP-dependent RNA helicase Pl10 OS=Mus musculus GN=D1Pas1 PE=2 SV=1
Lamb1	P02469	P02469	16777	-	-	-	-	Y	Y	-	-	-	Y	-	13.6744	-0.440963	0.253417	-0.0500414	NA	0.522301	4	-0.263408	NA	-0.0301852	NA	0.00348503	3	Laminin subunit beta-1 OS=Mus musculus GN=Lamb1 PE=1 SV=3
Lamb1	tr|E9QN70|E9QN70_MOUSE	E9QN70	16777	-	-	-	-	Y	Y	-	-	-	Y	-	13.6744	-0.440963	0.253417	-0.0500414	NA	0.522301	4	-0.263408	NA	-0.0301852	NA	0.00348503	3	Laminin subunit beta-1 OS=Mus musculus GN=Lamb1 PE=2 SV=1
Vamp2	P63044	P63044	22318	-	Y	Y	-	-	Y	-	-	-	-	Y	13.6699	1.26187	NA	-0.0405547	0.0847395	-0.301847	4	-0.290285	0.118031	-0.0350691	-0.143854	0.767306	5	Vesicle-associated membrane protein 2 OS=Mus musculus GN=Vamp2 PE=1 SV=2
Vamp2	tr|B0QZN5|B0QZN5_MOUSE	B0QZN5	22318	-	Y	Y	-	-	Y	-	-	-	-	Y	13.6699	1.26187	NA	-0.0405547	0.0847395	-0.301847	4	-0.290285	0.118031	-0.0350691	-0.143854	0.767306	5	Vesicle-associated membrane protein 2 OS=Mus musculus GN=Vamp2 PE=2 SV=1
Atp6v0a1	tr|K3W4T3|K3W4T3_MOUSE	K3W4T3	11975	-	Y	-	-	-	-	-	-	-	-	Y	13.6142	NA	-0.0722353	0.0298084	0.222285	0.016015	4	-0.29339	-0.165489	-0.0219481	-0.0960706	-0.0139727	5	V-type proton ATPase 116 kDa subunit a isoform 1 OS=Mus musculus GN=Atp6v0a1 PE=2 SV=1
Sphkap	Q6NSW3	Q6NSW3	77629	-	-	-	-	-	Y	-	-	-	-	-	13.5918	0.405927	NA	-0.319224	-0.363685	1.07773	4	-0.0745685	NA	-0.0189747	0.0343149	0.192505	4	A-kinase anchor protein SPHKAP OS=Mus musculus GN=Sphkap PE=1 SV=2
Sphkap	Q6NSW3-2	Q6NSW3	77629	-	-	-	-	-	Y	-	-	-	-	-	13.5918	0.405927	NA	-0.319224	-0.363685	1.07773	4	-0.0745685	NA	-0.0189747	0.0343149	0.192505	4	Isoform 2 of A-kinase anchor protein SPHKAP OS=Mus musculus GN=Sphkap
Sphkap	Q6NSW3-3	Q6NSW3	77629	-	-	-	-	-	Y	-	-	-	-	-	13.5918	0.405927	NA	-0.319224	-0.363685	1.07773	4	-0.0745685	NA	-0.0189747	0.0343149	0.192505	4	Isoform 3 of A-kinase anchor protein SPHKAP OS=Mus musculus GN=Sphkap
Sphkap	Q6NSW3-4	Q6NSW3	77629	-	-	-	-	-	Y	-	-	-	-	-	13.5918	0.405927	NA	-0.319224	-0.363685	1.07773	4	-0.0745685	NA	-0.0189747	0.0343149	0.192505	4	Isoform 4 of A-kinase anchor protein SPHKAP OS=Mus musculus GN=Sphkap
Sphkap	tr|E9PUC4|E9PUC4_MOUSE	E9PUC4	77629	-	-	-	-	-	Y	-	-	-	-	-	13.5918	0.405927	NA	-0.319224	-0.363685	1.07773	4	-0.0745685	NA	-0.0189747	0.0343149	0.192505	4	A-kinase anchor protein SPHKAP OS=Mus musculus GN=Sphkap PE=2 SV=1
Atp5d	Q9D3D9	Q9D3D9	66043	-	Y	-	-	-	-	-	-	-	-	-	13.5841	0.221429	0.0705542	0.083818	-0.0960203	0.0357941	5	-0.274914	-0.105378	-0.0289295	-0.0675482	-0.0415228	5	ATP synthase subunit delta, mitochondrial OS=Mus musculus GN=Atp5d PE=1 SV=1
Sept5	Q9Z2Q6	Q9Z2Q6	18951	-	-	-	-	-	Y	-	-	-	-	Y	13.5819	-0.112315	0.118546	0.00757709	0.268611	0.291887	5	-0.0870972	-0.131527	-0.0203801	-0.0299979	0.00957843	5	Septin-5 OS=Mus musculus GN=Sept5 PE=1 SV=2
Atp6v0a1	Q9Z1G4-3	Q9Z1G4	11975	-	Y	-	-	-	-	-	-	-	-	Y	13.5764	0.0167171	-0.0423007	0.0298084	0.222285	0.016015	5	-0.29339	-0.165489	-0.0219481	-0.0960706	-0.0139727	5	Isoform A1-III of V-type proton ATPase 116 kDa subunit a isoform 1 OS=Mus musculus GN=Atp6v0a1
Atp1a2	Q6PIE5	Q6PIE5	98660	-	Y	-	-	-	Y	Y	-	-	-	Y	13.5726	0.146286	0.040992	0.00269194	NA	NA	3	-0.154357	-0.167897	-0.0279974	-0.0967169	-0.06957	5	Sodium/potassium-transporting ATPase subunit alpha-2 OS=Mus musculus GN=Atp1a2 PE=1 SV=1
Nadk2	Q8C5H8	Q8C5H8	68646	-	-	-	-	-	-	-	-	-	-	-	13.5479	0.104044	-0.0275403	-0.105061	0.648868	-0.478178	5	-0.237158	-0.198356	-0.00687286	-0.0809928	-0.166129	5	NAD kinase 2, mitochondrial OS=Mus musculus GN=Nadk2 PE=1 SV=2
Nadk2	Q8C5H8-2	Q8C5H8	68646	-	-	-	-	-	-	-	-	-	-	-	13.5479	0.104044	-0.0275403	-0.105061	0.648868	-0.478178	5	-0.237158	-0.198356	-0.00687286	-0.0809928	-0.166129	5	Isoform 2 of NAD kinase 2, mitochondrial OS=Mus musculus GN=Nadk2
Nadk2	Q8C5H8-3	Q8C5H8	68646	-	-	-	-	-	-	-	-	-	-	-	13.5479	0.104044	-0.0275403	-0.105061	0.648868	-0.478178	5	-0.237158	-0.198356	-0.00687286	-0.0809928	-0.166129	5	Isoform 3 of NAD kinase 2, mitochondrial OS=Mus musculus GN=Nadk2
Nadk2	Q8C5H8-4	Q8C5H8	68646	-	-	-	-	-	-	-	-	-	-	-	13.5479	0.104044	-0.0275403	-0.105061	0.648868	-0.478178	5	-0.237158	-0.198356	-0.00687286	-0.0809928	-0.166129	5	Isoform 4 of NAD kinase 2, mitochondrial OS=Mus musculus GN=Nadk2
Kifap3	P70188	P70188	16579	-	-	-	-	-	Y	-	-	-	-	-	13.5134	0.0811448	-0.0234708	0.46839	NA	-0.489503	4	-0.236123	-0.170059	NA	-0.0641099	NA	3	Kinesin-associated protein 3 OS=Mus musculus GN=Kifap3 PE=1 SV=1
Kifap3	P70188-2	P70188	16579	-	-	-	-	-	Y	-	-	-	-	-	13.5134	0.0811448	-0.0234708	0.46839	NA	-0.489503	4	-0.236123	-0.170059	NA	-0.0641099	NA	3	Isoform KAP3B of Kinesin-associated protein 3 OS=Mus musculus GN=Kifap3
Gabbr2	Q80T41	Q80T41	242425	-	-	-	Y	-	Y	-	Y	-	Y	-	13.4383	0.445357	-0.517626	0.110094	-0.280762	0.483439	5	-0.26319	NA	-0.0355589	-0.0864937	-0.0822868	4	Gamma-aminobutyric acid type B receptor subunit 2 OS=Mus musculus GN=Gabbr2 PE=1 SV=2
Aftph	Q80WT5	Q80WT5	216549	-	-	-	-	-	-	-	-	-	-	-	13.4175	NA	NA	0.0268022	0.462321	-0.0892693	3	0.220286	-0.281123	-0.0334922	NA	NA	3	Aftiphilin OS=Mus musculus GN=Aftph PE=1 SV=2
Aftph	Q80WT5-2	Q80WT5	216549	-	-	-	-	-	-	-	-	-	-	-	13.4175	NA	NA	0.0268022	0.462321	-0.0892693	3	0.220286	-0.281123	-0.0334922	NA	NA	3	Isoform 2 of Aftiphilin OS=Mus musculus GN=Aftph
Aftph	tr|H3BJH7|H3BJH7_MOUSE	H3BJH7	216549	-	-	-	-	-	-	-	-	-	-	-	13.4175	NA	NA	0.0268022	0.462321	-0.0892693	3	0.220286	-0.281123	-0.0334922	NA	NA	3	Aftiphilin OS=Mus musculus GN=Aftph PE=2 SV=1
Kctd12	Q6WVG3	Q6WVG3	239217	-	-	-	-	-	-	-	-	-	-	-	13.2653	0.560423	-0.0641308	-0.190417	0.121708	-0.0541411	5	-0.104857	-0.107754	-0.0272532	-0.0737261	-0.127258	5	BTB/POZ domain-containing protein KCTD12 OS=Mus musculus GN=Kctd12 PE=1 SV=1
Slc10a4	Q3UEZ8	Q3UEZ8	231290	-	Y	-	-	-	Y	-	-	-	-	-	13.2049	NA	0.222779	-0.00321774	NA	0.179846	3	NA	-0.0659979	-0.0273517	-0.0581985	0.0356225	4	Sodium/bile acid cotransporter 4 OS=Mus musculus GN=Slc10a4 PE=2 SV=1
Gm9755	tr|D3YVN7|D3YVN7_MOUSE	D3YVN7	100041265	-	-	-	-	-	-	-	-	-	-	-	13.1711	0.0209505	NA	0.253387	-0.137984	0.332319	4	0.0101001	-0.0724851	-0.0271644	-0.0208752	-0.112246	5	Elongation factor Tu OS=Mus musculus GN=Gm9755 PE=3 SV=1
Rpn2	Q9DBG6	Q9DBG6	20014	-	-	-	-	-	-	-	-	-	-	-	13.161	1.03016	0.410181	0.353026	-0.274374	-0.2847	5	0.320531	-0.0290451	-0.022538	-0.0419358	0.199388	5	Dolichyl-diphosphooligosaccharide--protein glycosyltransferase subunit 2 OS=Mus musculus GN=Rpn2 PE=2 SV=1
Rpn2	tr|A2ACG7|A2ACG7_MOUSE	A2ACG7	20014	-	-	-	-	-	-	-	-	-	-	-	13.161	1.03016	0.410181	0.353026	-0.274374	-0.2847	5	0.320531	-0.0290451	-0.022538	-0.0419358	0.199388	5	Dolichyl-diphosphooligosaccharide--protein glycosyltransferase subunit 2 OS=Mus musculus GN=Rpn2 PE=2 SV=1
Atp6v0a1	Q9Z1G4-2	Q9Z1G4	11975	-	Y	-	-	-	-	-	-	-	-	Y	13.0888	0.0167171	-0.0722353	0.0298084	0.222285	0.016015	5	-0.29339	-0.165489	-0.0219481	-0.0960706	-0.0139727	5	Isoform A1-I of V-type proton ATPase 116 kDa subunit a isoform 1 OS=Mus musculus GN=Atp6v0a1
Map6	Q7TSJ2	Q7TSJ2	17760	-	-	-	-	-	-	-	-	-	-	-	13.0714	NA	0.291787	0.272169	0.477521	0.438944	4	0.397656	0.256818	0.00748544	0.151458	0.234716	5	Microtubule-associated protein 6 OS=Mus musculus GN=Map6 PE=1 SV=2
Ephb3	P54754	P54754	13845	-	-	-	-	-	-	-	-	-	-	-	13.039	0.760986	-0.0644343	-0.140672	0.337419	-0.531349	5	NA	-0.205269	-0.0260318	-0.0687841	-0.0506794	4	Ephrin type-B receptor 3 OS=Mus musculus GN=Ephb3 PE=1 SV=2
Gapdh	P16858	P16858	14433	-	-	-	-	-	-	-	-	-	-	-	12.9702	0.170062	0.183181	-0.0146259	0.0472798	0.0180742	5	-0.170836	-0.121607	-0.0227455	-0.033538	-0.0434821	5	Glyceraldehyde-3-phosphate dehydrogenase OS=Mus musculus GN=Gapdh PE=1 SV=2
Cpt1c	Q8BGD5	Q8BGD5	78070	-	-	-	-	-	Y	-	-	-	-	-	12.9577	-0.00945406	0.37577	NA	-0.433673	NA	3	-0.262309	NA	-0.0278868	NA	-0.254408	3	Carnitine O-palmitoyltransferase 1, brain isoform OS=Mus musculus GN=Cpt1c PE=1 SV=1
Gpr158	Q8C419	Q8C419	241263	-	-	-	-	-	-	-	-	-	-	-	12.9383	0.198084	0.146867	-0.0610809	-0.289795	0.12485	5	-0.322336	-0.159968	-0.0264655	-0.11076	-0.0557676	5	Probable G-protein coupled receptor 158 OS=Mus musculus GN=Gpr158 PE=1 SV=2
Htt	P42859	P42859	15194	-	Y	Y	-	-	Y	-	-	-	-	-	12.9107	-0.198271	NA	0.0945703	0.618953	-0.092319	4	-0.0967756	NA	-0.0208608	0.113476	-0.206926	4	Huntingtin OS=Mus musculus GN=Htt PE=1 SV=2
Hspe1	Q64433	Q64433	15528	-	-	-	-	-	-	-	-	-	-	-	12.8814	-0.101375	0.0548971	0.00395754	-0.117838	0.0859986	5	-0.291429	-0.206085	-0.037005	-0.1398	-0.190769	5	10 kDa heat shock protein, mitochondrial OS=Mus musculus GN=Hspe1 PE=1 SV=2
Xkr4	Q5GH67	Q5GH67	497097	-	-	-	-	Y	-	-	-	-	-	-	12.8719	NA	NA	0.0287626	0.121305	0.215019	3	NA	-0.113357	-0.0232953	-0.0898447	0.081164	4	XK-related protein 4 OS=Mus musculus GN=Xkr4 PE=1 SV=1
Epb4.1l1	tr|A2AUK5|A2AUK5_MOUSE	A2AUK5	13821	-	-	-	-	-	-	-	-	-	-	-	12.865	0.107938	0.0697472	0.142684	0.396529	0.192146	5	-0.0217815	0.0298191	-0.0113471	0.0755321	0.0470965	5	Band 4.1-like protein 1 OS=Mus musculus GN=Epb4.1l1 PE=4 SV=1
Gprin3	Q8BWS5	Q8BWS5	243385	-	-	-	-	-	Y	Y	-	-	-	-	12.8581	0.54267	-0.794983	0.491345	0.215105	0.00372685	5	-0.106236	-0.272206	-0.0273031	0.0296932	0.0446182	5	G protein-regulated inducer of neurite outgrowth 3 OS=Mus musculus GN=Gprin3 PE=1 SV=1
Mbp	P04370-7	P04370	17196	-	-	-	-	-	-	-	-	-	-	-	12.824	NA	0.440108	0.466887	0.72754	0.498209	4	0.740753	0.280855	NA	0.105628	NA	3	Isoform 7 of Myelin basic protein OS=Mus musculus GN=Mbp
Mbp	P04370-9	P04370	17196	-	-	-	-	-	-	-	-	-	-	-	12.824	NA	0.440108	0.466887	0.72754	0.498209	4	0.740753	0.280855	NA	0.105628	NA	3	Isoform 9 of Myelin basic protein OS=Mus musculus GN=Mbp
Mbp	tr|F6ZIA4|F6ZIA4_MOUSE	F6ZIA4	17196	-	-	-	-	-	-	-	-	-	-	-	12.824	NA	0.440108	0.466887	0.72754	0.498209	4	0.740753	0.280855	NA	0.105628	NA	3	Myelin basic protein (Fragment) OS=Mus musculus GN=Mbp PE=2 SV=1
Mbp	tr|F7A0B0|F7A0B0_MOUSE	F7A0B0	17196	-	-	-	-	-	-	-	-	-	-	-	12.824	NA	0.440108	0.466887	0.72754	0.498209	4	0.740753	0.280855	NA	0.105628	NA	3	Myelin basic protein (Fragment) OS=Mus musculus GN=Mbp PE=4 SV=1
Nptn	P97300	P97300	20320	-	-	Y	-	-	-	-	-	-	-	Y	12.796	0.0430013	0.138293	0.00807341	0.0667696	-0.0271439	5	-0.270063	-0.174635	-0.0255496	-0.074483	-0.0117649	5	Neuroplastin OS=Mus musculus GN=Nptn PE=1 SV=3
Omp	Q64288	Q64288	18378	-	-	Y	-	-	-	-	-	-	-	-	12.7467	NA	NA	-0.160485	-0.729472	0.623239	3	-0.405772	-0.246687	-0.0516066	-0.139589	-0.383335	5	Olfactory marker protein OS=Mus musculus GN=Omp PE=1 SV=3
Arl8a	Q8VEH3	Q8VEH3	68724	-	-	-	-	-	-	-	-	-	-	-	12.6101	-0.341078	-0.316278	-0.251261	1.36898	-0.328917	5	-0.191208	-0.182535	-0.025226	NA	-0.115137	4	ADP-ribosylation factor-like protein 8A OS=Mus musculus GN=Arl8a PE=2 SV=1
Arl8a	tr|F6QKK2|F6QKK2_MOUSE	F6QKK2	68724	-	-	-	-	-	-	-	-	-	-	-	12.6101	-0.341078	-0.316278	-0.251261	1.36898	-0.328917	5	-0.191208	-0.182535	-0.025226	NA	-0.115137	4	ADP-ribosylation factor-like protein 8A (Fragment) OS=Mus musculus GN=Arl8a PE=4 SV=1
Sdk2	Q6V4S5	Q6V4S5	237979	-	-	-	-	-	Y	-	-	-	-	-	12.5826	0.185038	-0.0801465	0.229699	NA	0.206799	4	-0.134248	NA	-0.0149857	-0.079786	0.152497	4	Protein sidekick-2 OS=Mus musculus GN=Sdk2 PE=2 SV=1
Ccdc136	tr|D3Z165|D3Z165_MOUSE	D3Z165	232664	-	-	-	-	-	-	Y	-	-	-	-	12.512	0.0317851	0.277599	-0.114396	0.422083	-0.417728	5	-0.0741804	-0.23993	-0.0254324	-0.0500861	-0.179079	5	Coiled-coil domain-containing protein 136 OS=Mus musculus GN=Ccdc136 PE=2 SV=1
Ccdc136	tr|E9QP94|E9QP94_MOUSE	E9QP94	232664	-	-	-	-	-	-	Y	-	-	-	-	12.512	0.0317851	0.277599	-0.114396	0.422083	-0.417728	5	-0.0741804	-0.23993	-0.0254324	-0.0500861	-0.179079	5	Coiled-coil domain-containing protein 136 OS=Mus musculus GN=Ccdc136 PE=2 SV=1
Gna11	P21278	P21278	14672	Y	-	-	-	-	Y	-	-	-	-	-	12.5026	0.0848977	-0.0888027	0.192266	0.0657643	-0.0756232	5	-0.299171	-0.111572	-0.0448297	-0.0786724	-0.0547258	5	Guanine nucleotide-binding protein subunit alpha-11 OS=Mus musculus GN=Gna11 PE=1 SV=1
Lrrc7	Q80TE7	Q80TE7	242274	-	-	-	-	-	-	-	-	-	-	-	12.4862	0.0344707	0.24503	0.0782309	0.079499	0.0635538	5	-0.116678	-0.0858201	-0.0277913	-0.0756548	0.0402611	5	Leucine-rich repeat-containing protein 7 OS=Mus musculus GN=Lrrc7 PE=1 SV=2
Lrrc7	tr|E9Q6L9|E9Q6L9_MOUSE	E9Q6L9	242274	-	-	-	-	-	-	-	-	-	-	-	12.4862	0.0344707	0.24503	0.0782309	0.079499	0.0635538	5	-0.116678	-0.0858201	-0.0277913	-0.0756548	0.0402611	5	Leucine-rich repeat-containing protein 7 OS=Mus musculus GN=Lrrc7 PE=2 SV=1
Ddx3y	Q62095	Q62095	26900	-	-	-	-	-	-	-	-	-	-	-	12.4819	NA	-0.00374435	0.102979	-0.199288	-0.139129	4	-0.564383	-0.339384	-0.0314982	0.0239535	-0.153869	5	ATP-dependent RNA helicase DDX3Y OS=Mus musculus GN=Ddx3y PE=1 SV=2
Bsdc1	Q80Y55	Q80Y55	100383	-	-	-	-	-	Y	-	-	-	-	-	12.464	-0.495397	-0.383127	0.713683	NA	NA	3	-0.453622	NA	-0.0289586	NA	-0.141324	3	BSD domain-containing protein 1 OS=Mus musculus GN=Bsdc1 PE=2 SV=1
Prkar2a	tr|Q8K1M3|Q8K1M3_MOUSE	Q8K1M3	19087	-	-	-	-	-	Y	-	-	-	-	-	12.3763	-0.0345156	0.405049	-0.0766226	0.305223	0.0017623	5	-0.073291	-0.0336262	-0.0113578	-0.0459316	0.00537848	5	Protein kinase, cAMP dependent regulatory, type II alpha OS=Mus musculus GN=Prkar2a PE=2 SV=1
Tufm	Q8BFR5	Q8BFR5	233870	-	-	-	-	-	-	Y	-	-	-	-	12.3655	0.0209505	0.0677193	0.253387	-0.137984	0.332319	5	0.0101001	-0.0724851	-0.0271644	-0.0208752	-0.112246	5	Elongation factor Tu, mitochondrial OS=Mus musculus GN=Tufm PE=1 SV=1
Rpl10a	tr|Q5XJF6|Q5XJF6_MOUSE	Q5XJF6	19896	-	-	-	-	-	-	-	-	-	-	-	12.2	0.524231	0.0912463	-0.0544799	0.10772	0.133443	5	NA	0.0097913	-0.0143664	-0.0717682	0.118949	4	Ribosomal protein OS=Mus musculus GN=Rpl10a PE=2 SV=1
Aco2	Q99KI0	Q99KI0	11429	-	-	-	-	-	Y	-	-	-	-	-	12.1836	-0.0532305	-0.000971601	0.00741402	0.395168	-0.0548646	5	-0.176726	-0.122536	-0.0267297	-0.093494	-0.0348957	5	Aconitate hydratase, mitochondrial OS=Mus musculus GN=Aco2 PE=1 SV=1
Exoc7	O35250	O35250	53413	-	-	-	-	-	-	-	-	-	-	-	12.1743	NA	-0.0956725	-0.0592091	-0.067973	0.239957	4	-0.360614	NA	-0.0238069	-0.0652148	-0.131122	4	Exocyst complex component 7 OS=Mus musculus GN=Exoc7 PE=1 SV=2
Exoc7	O35250-2	O35250	53413	-	-	-	-	-	-	-	-	-	-	-	12.1743	NA	-0.0956725	-0.0592091	-0.067973	0.239957	4	-0.360614	NA	-0.0238069	-0.0652148	-0.131122	4	Isoform 2 of Exocyst complex component 7 OS=Mus musculus GN=Exoc7
Exoc7	tr|A2AAN0|A2AAN0_MOUSE	A2AAN0	53413	-	-	-	-	-	-	-	-	-	-	-	12.1743	NA	-0.0956725	-0.0592091	-0.067973	0.239957	4	-0.360614	NA	-0.0238069	-0.0652148	-0.131122	4	Exocyst complex component 7 OS=Mus musculus GN=Exoc7 PE=2 SV=1
Ralgapb	Q8BQZ4	Q8BQZ4	228850	-	-	-	Y	-	Y	Y	-	-	-	-	12.1629	NA	NA	-0.187517	-0.517759	0.967792	3	NA	0.00882271	NA	-0.0855854	-0.108696	3	Ral GTPase-activating protein subunit beta OS=Mus musculus GN=Ralgapb PE=1 SV=2
Kctd8	Q50H33	Q50H33	243043	-	-	-	-	-	-	-	-	-	-	-	12.1584	-0.0356181	-0.109157	NA	0.21288	-0.405523	4	-0.262951	NA	NA	-0.154486	-0.283435	3	BTB/POZ domain-containing protein KCTD8 OS=Mus musculus GN=Kctd8 PE=1 SV=1
Kctd8	Q50H33-2	Q50H33	243043	-	-	-	-	-	-	-	-	-	-	-	12.1584	-0.0356181	-0.109157	NA	0.21288	-0.405523	4	-0.262951	NA	NA	-0.154486	-0.283435	3	Isoform 2 of BTB/POZ domain-containing protein KCTD8 OS=Mus musculus GN=Kctd8
Atp2b4	tr|E9Q828|E9Q828_MOUSE	E9Q828	381290	-	Y	-	Y	-	Y	-	-	-	Y	-	11.9894	-0.0101396	0.238691	0.031464	-0.184326	0.032761	5	-0.336615	-0.185599	-0.0283277	-0.0783027	0.00132474	5	Protein Atp2b4 OS=Mus musculus GN=Atp2b4 PE=2 SV=1
Atp2b4	tr|F7AAP4|F7AAP4_MOUSE	F7AAP4	381290	-	Y	-	Y	-	Y	-	-	-	Y	-	11.9894	-0.0101396	0.238691	0.031464	-0.184326	0.032761	5	-0.336615	-0.185599	-0.0283277	-0.0783027	0.00132474	5	Protein Atp2b4 OS=Mus musculus GN=Atp2b4 PE=2 SV=1
Atp5h	Q9DCX2	Q9DCX2	71679	-	Y	-	-	-	-	-	-	-	-	Y	11.901	0.0719782	-0.0680417	-0.0275726	0.0383503	0.165404	5	-0.254081	-0.162482	-0.0304837	-0.0838866	-0.0194923	5	ATP synthase subunit d, mitochondrial OS=Mus musculus GN=Atp5h PE=1 SV=3
Gm10250	tr|G3X9L6|G3X9L6_MOUSE	G3X9L6	100039281	-	Y	-	-	-	-	-	-	-	-	-	11.901	0.0719782	-0.0680417	-0.0275726	0.0383503	0.165404	5	-0.254081	-0.162482	-0.0304837	-0.0838866	-0.0194923	5	MCG55033 OS=Mus musculus GN=Gm10250 PE=4 SV=1
Sgpl1	Q8R0X7	Q8R0X7	20397	-	-	-	-	-	-	-	-	-	-	-	11.8768	NA	NA	0.612435	-0.295193	-0.14923	3	NA	-0.138946	NA	-0.0255916	-0.104888	3	Sphingosine-1-phosphate lyase 1 OS=Mus musculus GN=Sgpl1 PE=2 SV=1
Sgpl1	tr|D3YZT4|D3YZT4_MOUSE	D3YZT4	20397	-	-	-	-	-	-	-	-	-	-	-	11.8768	NA	NA	0.612435	-0.295193	-0.14923	3	NA	-0.138946	NA	-0.0255916	-0.104888	3	Sphingosine-1-phosphate lyase 1 (Fragment) OS=Mus musculus GN=Sgpl1 PE=2 SV=1
Sgpl1	tr|D6REF7|D6REF7_MOUSE	D6REF7	20397	-	-	-	-	-	-	-	-	-	-	-	11.8768	NA	NA	0.612435	-0.295193	-0.14923	3	NA	-0.138946	NA	-0.0255916	-0.104888	3	Sphingosine-1-phosphate lyase 1 OS=Mus musculus GN=Sgpl1 PE=2 SV=1
Gabbr1	Q9WV18	Q9WV18	54393	-	Y	Y	-	-	Y	-	-	-	Y	-	11.8492	-0.20131	0.38215	-0.0341487	-0.0105326	-0.131143	5	-0.375794	-0.198441	-0.0236896	-0.127031	0.00260775	5	Gamma-aminobutyric acid type B receptor subunit 1 OS=Mus musculus GN=Gabbr1 PE=1 SV=1
Rimbp2	Q80U40	Q80U40	231760	-	-	-	-	-	Y	-	-	-	-	-	11.8407	-0.269865	-0.50926	0.112104	0.534177	0.275809	5	-0.084251	-0.177751	-0.0108227	-0.0213978	-0.289656	5	RIMS-binding protein 2 OS=Mus musculus GN=Rimbp2 PE=1 SV=3
Rimbp2	Q80U40-2	Q80U40	231760	-	-	-	-	-	Y	-	-	-	-	-	11.8407	-0.269865	-0.50926	0.112104	0.534177	0.275809	5	-0.084251	-0.177751	-0.0108227	-0.0213978	-0.289656	5	Isoform 2 of RIMS-binding protein 2 OS=Mus musculus GN=Rimbp2
Camlg	P49070	P49070	12328	-	-	-	-	-	-	-	-	-	-	-	11.8185	0.0321809	NA	1.01679	-0.823952	-0.254748	4	-0.462779	0.118121	-0.0328858	NA	-0.232575	4	Calcium signal-modulating cyclophilin ligand OS=Mus musculus GN=Camlg PE=1 SV=2
Spock2	Q9ER58	Q9ER58	94214	-	-	-	-	-	-	-	-	-	-	-	11.7759	-0.497956	0.704188	0.0930743	0.154482	-0.0629176	5	-0.0880755	-0.146331	-0.0331227	0.025597	-0.0900654	5	Testican-2 OS=Mus musculus GN=Spock2 PE=2 SV=1
Sbds	P70122	P70122	66711	-	-	-	-	-	Y	-	-	-	-	-	11.7418	-0.488641	0.354712	NA	NA	0.474228	3	-0.159653	NA	0.0656696	0.0880567	-0.116957	4	Ribosome maturation protein SBDS OS=Mus musculus GN=Sbds PE=1 SV=4
Npm1	Q61937	Q61937	18148	-	-	-	-	-	-	-	-	-	-	-	11.7285	0.592743	-0.127863	-0.0851096	0.620552	0.0440919	5	0.387193	-0.123026	-0.00464124	0.00464118	0.0602886	5	Nucleophosmin OS=Mus musculus GN=Npm1 PE=1 SV=1
Npm1	tr|Q5SQB0|Q5SQB0_MOUSE	Q5SQB0	18148	-	-	-	-	-	-	-	-	-	-	-	11.7285	0.592743	-0.127863	-0.0851096	0.620552	0.0440919	5	0.387193	-0.123026	-0.00464124	0.00464118	0.0602886	5	Nucleophosmin OS=Mus musculus GN=Npm1 PE=2 SV=1
Idh3b	tr|Q91VA7|Q91VA7_MOUSE	Q91VA7	170718	-	-	-	-	-	-	-	-	-	-	-	11.7012	-0.0100407	-0.133429	-0.0896437	0.443346	-0.0743988	5	-0.193593	-0.207243	-0.0344115	-0.102321	-0.044882	5	Isocitrate dehydrogenase 3 (NAD+) beta OS=Mus musculus GN=Idh3b PE=2 SV=1
Pde4d	Q01063-2	Q01063	238871	-	Y	-	-	-	-	-	-	-	-	-	11.6935	0.166683	0.347042	-0.21558	-0.213244	-0.103082	5	-0.208976	NA	-0.00303471	NA	-0.229585	3	Isoform 9 of cAMP-specific 3&#039;,5&#039;-cyclic phosphodiesterase 4D OS=Mus musculus GN=Pde4d
Pde4d	tr|B2KF57|B2KF57_MOUSE	B2KF57	238871	-	Y	-	-	-	-	-	-	-	-	-	11.6935	0.166683	0.347042	-0.21558	-0.213244	-0.103082	5	-0.208976	NA	-0.00303471	NA	-0.229585	3	Phosphodiesterase 4D, cAMP specific (Fragment) OS=Mus musculus GN=Pde4d PE=3 SV=1
Pde4d	tr|F6QFD1|F6QFD1_MOUSE	F6QFD1	238871	-	Y	-	-	-	-	-	-	-	-	-	11.6935	0.166683	0.347042	-0.21558	-0.213244	-0.103082	5	-0.208976	NA	-0.00303471	NA	-0.229585	3	cAMP-specific 3&#039;,5&#039;-cyclic phosphodiesterase 4D (Fragment) OS=Mus musculus GN=Pde4d PE=3 SV=1
Prdx5	tr|H3BJQ7|H3BJQ7_MOUSE	H3BJQ7	54683	-	-	-	-	-	-	-	-	-	-	-	11.6218	-0.250224	0.0253971	NA	0.309973	0.272364	4	-0.0365378	-0.0173601	-0.0259944	-0.093379	-0.0932528	5	Peroxiredoxin-5, mitochondrial OS=Mus musculus GN=Prdx5 PE=2 SV=1
Atp5f1	Q9CQQ7	Q9CQQ7	11950	-	Y	-	-	-	-	-	-	-	-	-	11.5672	-0.0935508	0.15644	-0.0997863	-0.284609	-0.027027	5	NA	-0.347989	NA	-0.108204	-0.178963	3	ATP synthase F(0) complex subunit B1, mitochondrial OS=Mus musculus GN=Atp5f1 PE=1 SV=1
Vdac3	Q60931	Q60931	22335	-	Y	Y	-	-	-	-	-	-	-	Y	11.4914	0.288818	0.0184376	-0.0240877	-0.140074	0.26785	5	-0.0781302	-0.0937772	-0.0229696	-0.0810102	-0.0185711	5	Voltage-dependent anion-selective channel protein 3 OS=Mus musculus GN=Vdac3 PE=1 SV=1
Gnai2	P08752	P08752	14678	-	Y	Y	-	-	-	-	-	-	-	Y	11.4646	-0.357283	0.220958	-0.137496	0.221319	0.131979	5	-0.254567	-0.148868	-0.0278627	-0.115268	-0.0777141	5	Guanine nucleotide-binding protein G(i) subunit alpha-2 OS=Mus musculus GN=Gnai2 PE=1 SV=5
Hnrnpr	tr|Q8VHM5|Q8VHM5_MOUSE	Q8VHM5	74326	-	-	-	Y	-	Y	-	-	-	-	-	11.4578	-0.180538	0.467836	0.000844947	-0.0308458	0.0444926	5	NA	-0.0650743	-0.017258	-0.0664507	-0.172456	4	Heterogeneous nuclear ribonucleoprotein R OS=Mus musculus GN=Hnrnpr PE=2 SV=1
Nrxn1	tr|K3W4T7|K3W4T7_MOUSE	K3W4T7	-	-	-	-	-	-	Y	Y	-	-	-	-	11.4417	0.409779	-0.0224224	NA	-0.280992	NA	3	-0.220967	0.0425628	NA	-0.136644	NA	3	Neurexin-1 OS=Mus musculus GN=Nrxn1 PE=2 SV=1
Scyl2	Q8CFE4	Q8CFE4	213326	-	-	-	-	-	Y	-	-	-	-	-	11.3954	-0.235071	NA	-0.214013	0.357106	0.415442	4	-0.344636	0.201144	-0.0331157	NA	-0.0595362	4	SCY1-like protein 2 OS=Mus musculus GN=Scyl2 PE=1 SV=1
Scyl2	tr|G5E8J9|G5E8J9_MOUSE	G5E8J9	213326	-	-	-	-	-	Y	-	-	-	-	-	11.3954	-0.235071	NA	-0.214013	0.357106	0.415442	4	-0.344636	0.201144	-0.0331157	NA	-0.0595362	4	SCY1-like protein 2 OS=Mus musculus GN=Scyl2 PE=2 SV=1
Abhd6	Q8R2Y0	Q8R2Y0	66082	-	-	Y	-	-	-	-	-	-	-	-	11.3302	NA	0.141232	0.0256926	NA	0.0769216	3	-0.149999	-0.190706	-0.0194192	-0.0197078	0.0907336	5	Monoacylglycerol lipase ABHD6 OS=Mus musculus GN=Abhd6 PE=2 SV=1
Abhd6	Q8R2Y0-2	Q8R2Y0	66082	-	-	Y	-	-	-	-	-	-	-	-	11.3302	NA	0.141232	0.0256926	NA	0.0769216	3	-0.149999	-0.190706	-0.0194192	-0.0197078	0.0907336	5	Isoform 2 of Monoacylglycerol lipase ABHD6 OS=Mus musculus GN=Abhd6
Atp2b2	tr|S4R1C4|S4R1C4_MOUSE	S4R1C4	11941	-	Y	Y	-	-	Y	-	-	-	-	Y	11.3193	0.254151	0.0483929	-0.0205391	0.217582	-0.0039143	5	NA	-0.0957594	-0.0235708	-0.0984069	0.0584061	4	Plasma membrane calcium-transporting ATPase 2 OS=Mus musculus GN=Atp2b2 PE=3 SV=1
Eif2s1	Q6ZWX6	Q6ZWX6	13665	-	-	-	-	-	-	-	-	-	-	-	11.2633	NA	0.194052	0.0079316	NA	0.143522	3	-0.0459413	0.0308919	-0.0275838	0.0574033	-0.130329	5	Eukaryotic translation initiation factor 2 subunit 1 OS=Mus musculus GN=Eif2s1 PE=1 SV=3
Map3k5	O35099	O35099	26408	-	-	-	-	-	-	-	-	-	-	-	11.212	-0.161597	NA	-0.217551	0.308271	-0.0877165	4	-0.231159	-0.126636	NA	-0.0966907	-0.254712	4	Mitogen-activated protein kinase kinase kinase 5 OS=Mus musculus GN=Map3k5 PE=1 SV=3
Map3k5	tr|E9PWG9|E9PWG9_MOUSE	E9PWG9	26408	-	-	-	-	-	-	-	-	-	-	-	11.212	-0.161597	NA	-0.217551	0.308271	-0.0877165	4	-0.231159	-0.126636	NA	-0.0966907	-0.254712	4	Mitogen-activated protein kinase kinase kinase 5 OS=Mus musculus GN=Map3k5 PE=2 SV=1
Spast	Q9QYY8	Q9QYY8	50850	-	-	-	-	-	Y	-	-	-	-	-	11.2007	-0.475064	0.495474	NA	0.254148	0.185156	4	-0.178012	-0.0690557	NA	0.296025	-0.139291	4	Spastin OS=Mus musculus GN=Spast PE=1 SV=3
Ralgapb	tr|F8WHN4|F8WHN4_MOUSE	F8WHN4	228850	-	-	-	Y	-	Y	Y	-	-	-	-	11.0276	NA	NA	-0.187517	-0.517759	0.967792	3	NA	0.00882271	-0.0437693	NA	-0.108696	3	Ral GTPase-activating protein subunit beta OS=Mus musculus GN=Ralgapb PE=2 SV=1
Hibadh	Q99L13	Q99L13	58875	-	-	-	-	-	Y	-	-	-	-	-	10.9876	-0.548842	NA	-0.160719	0.488524	0.215642	4	-0.286258	-0.106952	-0.0451701	-0.100023	-0.142819	5	3-hydroxyisobutyrate dehydrogenase, mitochondrial OS=Mus musculus GN=Hibadh PE=1 SV=1
Rtn3	Q9ES97	Q9ES97	20168	-	-	-	-	-	Y	-	-	-	-	-	10.8811	-0.410431	-0.148513	-0.0746019	1.05775	-0.0669079	5	-0.000868041	-0.117958	-0.0189402	-0.0741075	-0.0987723	5	Reticulon-3 OS=Mus musculus GN=Rtn3 PE=1 SV=2
Atp1a2	tr|D3YYN7|D3YYN7_MOUSE	D3YYN7	98660	-	Y	-	-	-	Y	Y	-	-	-	Y	10.8255	0.146286	0.040992	NA	0.00796766	-0.0768531	4	-0.154357	-0.167897	-0.0279974	-0.0967169	-0.06957	5	Sodium/potassium-transporting ATPase subunit alpha-2 OS=Mus musculus GN=Atp1a2 PE=2 SV=1
Ptpre	P49446	P49446	19267	-	-	-	-	-	-	-	-	-	-	-	10.8168	0.250363	0.347532	-0.0246337	0.133963	-0.263201	5	-0.2275	-0.155268	-0.0467947	0.253588	NA	4	Receptor-type tyrosine-protein phosphatase epsilon OS=Mus musculus GN=Ptpre PE=1 SV=3
Ptpre	P49446-2	P49446	19267	-	-	-	-	-	-	-	-	-	-	-	10.8168	0.250363	0.347532	-0.0246337	0.133963	-0.263201	5	-0.2275	-0.155268	-0.0467947	0.253588	NA	4	Isoform 2 of Receptor-type tyrosine-protein phosphatase epsilon OS=Mus musculus GN=Ptpre
Ptpre	P49446-3	P49446	19267	-	-	-	-	-	-	-	-	-	-	-	10.8168	0.250363	0.347532	-0.0246337	0.133963	-0.263201	5	-0.2275	-0.155268	-0.0467947	0.253588	NA	4	Isoform 3 of Receptor-type tyrosine-protein phosphatase epsilon OS=Mus musculus GN=Ptpre
Rps3	tr|D3YV43|D3YV43_MOUSE	D3YV43	27050	-	-	-	-	-	-	-	-	-	-	-	10.7823	0.487889	-0.0784981	-0.148705	NA	-0.237757	4	-0.17937	NA	NA	-0.0753346	-0.125222	3	40S ribosomal protein S3 OS=Mus musculus GN=Rps3 PE=2 SV=1
Gpm6a	P35802	P35802	234267	-	-	-	-	-	-	-	-	-	-	-	10.7675	-0.0399011	0.280917	-0.0437028	0.0865682	0.17777	5	NA	-0.0227324	-0.0191722	-0.070266	-0.0472799	4	Neuronal membrane glycoprotein M6-a OS=Mus musculus GN=Gpm6a PE=1 SV=1
Epha5	Q60629	Q60629	13839	-	-	-	-	-	Y	-	-	-	-	-	10.6937	0.351641	0.0710853	-0.240654	0.0421817	NA	4	NA	NA	-0.0296611	-0.0959745	-0.100037	3	Ephrin type-A receptor 5 OS=Mus musculus GN=Epha5 PE=1 SV=2
Epha5	tr|E9PUP9|E9PUP9_MOUSE	E9PUP9	13839	-	-	-	-	-	Y	-	-	-	-	-	10.6937	0.351641	0.0710853	-0.240654	0.0421817	NA	4	NA	NA	-0.0296611	-0.0959745	-0.100037	3	Ephrin type-A receptor 5 OS=Mus musculus GN=Epha5 PE=2 SV=1
Epha5	tr|E9PUQ0|E9PUQ0_MOUSE	E9PUQ0	13839	-	-	-	-	-	Y	-	-	-	-	-	10.6937	0.351641	0.0710853	-0.240654	0.0421817	NA	4	NA	NA	-0.0296611	-0.0959745	-0.100037	3	Ephrin type-A receptor 5 OS=Mus musculus GN=Epha5 PE=2 SV=1
Epha5	tr|E9PUQ2|E9PUQ2_MOUSE	E9PUQ2	13839	-	-	-	-	-	Y	-	-	-	-	-	10.6937	0.351641	0.0710853	-0.240654	0.0421817	NA	4	NA	NA	-0.0296611	-0.0959745	-0.100037	3	Ephrin type-A receptor 5 OS=Mus musculus GN=Epha5 PE=2 SV=1
Epha5	tr|E9PUQ4|E9PUQ4_MOUSE	E9PUQ4	13839	-	-	-	-	-	Y	-	-	-	-	-	10.6937	0.351641	0.0710853	-0.240654	0.0421817	NA	4	NA	NA	-0.0296611	-0.0959745	-0.100037	3	Ephrin type-A receptor 5 OS=Mus musculus GN=Epha5 PE=2 SV=1
Epha5	tr|Q6PFV6|Q6PFV6_MOUSE	Q6PFV6	13839	-	-	-	-	-	Y	-	-	-	-	-	10.6937	0.351641	0.0710853	-0.240654	0.0421817	NA	4	NA	NA	-0.0296611	-0.0959745	-0.100037	3	Epha5 protein OS=Mus musculus GN=Epha5 PE=2 SV=1
Pvrl1	Q9JKF6	Q9JKF6	58235	-	Y	-	-	-	Y	Y	-	-	-	-	10.6847	-0.556878	0.362416	0.217819	-0.138562	-0.186846	5	-0.363427	NA	-0.0226577	-0.128111	-0.252149	4	Poliovirus receptor-related protein 1 OS=Mus musculus GN=Pvrl1 PE=1 SV=3
Chmp5	Q9D7S9	Q9D7S9	76959	-	-	-	-	-	-	-	-	-	-	-	10.6821	0.167927	NA	-0.182586	-0.377356	0.645322	4	NA	NA	-0.0240208	-0.08261	-0.096824	3	Charged multivesicular body protein 5 OS=Mus musculus GN=Chmp5 PE=2 SV=1
9030624J02Rik	tr|D3YW19|D3YW19_MOUSE	D3YW19	71517	-	-	-	-	-	-	-	-	-	-	-	10.6797	NA	1.28059	NA	-0.36154	-0.422564	3	NA	-0.0130888	-0.0136026	0.296342	-0.132123	4	Protein 9030624J02Rik (Fragment) OS=Mus musculus GN=9030624J02Rik PE=2 SV=2
9030624J02Rik	tr|D3YW20|D3YW20_MOUSE	D3YW20	71517	-	-	-	-	-	-	-	-	-	-	-	10.6797	NA	1.28059	NA	-0.36154	-0.422564	3	NA	-0.0130888	-0.0136026	0.296342	-0.132123	4	Protein 9030624J02Rik (Fragment) OS=Mus musculus GN=9030624J02Rik PE=2 SV=2
9030624J02Rik	tr|H3BJE8|H3BJE8_MOUSE	H3BJE8	71517	-	-	-	-	-	-	-	-	-	-	-	10.6797	NA	1.28059	NA	-0.36154	-0.422564	3	NA	-0.0130888	-0.0136026	0.296342	-0.132123	4	Protein 9030624J02Rik (Fragment) OS=Mus musculus GN=9030624J02Rik PE=2 SV=1
9030624J02Rik	tr|I1E4X5|I1E4X5_MOUSE	I1E4X5	71517	-	-	-	-	-	-	-	-	-	-	-	10.6797	NA	1.28059	NA	-0.36154	-0.422564	3	NA	-0.0130888	-0.0136026	0.296342	-0.132123	4	Protein 9030624J02Rik OS=Mus musculus GN=9030624J02Rik PE=2 SV=1
Isoform 2 of UPF0505 protein C16orf62 homolog OS=Mus musculus	Q8BWQ6-2	Q8BWQ6	71517	-	-	-	-	-	-	-	-	-	-	-	10.6797	NA	1.28059	NA	-0.36154	-0.422564	3	NA	-0.0130888	-0.0136026	0.296342	-0.132123	4	Isoform 2 of UPF0505 protein C16orf62 homolog OS=Mus musculus
UPF0505 protein C16orf62 homolog OS=Mus musculus PE=2 SV=2	Q8BWQ6	Q8BWQ6	71517	-	-	-	-	-	-	-	-	-	-	-	10.6797	NA	1.28059	NA	-0.36154	-0.422564	3	NA	-0.0130888	-0.0136026	0.296342	-0.132123	4	UPF0505 protein C16orf62 homolog OS=Mus musculus PE=2 SV=2
Rgs17	Q9QZB0	Q9QZB0	56533	-	-	-	-	-	-	-	-	-	-	-	10.6532	0.18508	-0.221543	0.108198	0.865053	0.0276966	5	0.0402959	0.0441452	NA	NA	0.101879	3	Regulator of G-protein signaling 17 OS=Mus musculus GN=Rgs17 PE=1 SV=1
Rgs17	tr|F8WH97|F8WH97_MOUSE	F8WH97	56533	-	-	-	-	-	-	-	-	-	-	-	10.6532	0.18508	-0.221543	0.108198	0.865053	0.0276966	5	0.0402959	0.0441452	NA	NA	0.101879	3	Regulator of G-protein-signaling 17 (Fragment) OS=Mus musculus GN=Rgs17 PE=2 SV=1
Rgs17	tr|G5E8E0|G5E8E0_MOUSE	G5E8E0	56533	-	-	-	-	-	-	-	-	-	-	-	10.6532	0.18508	-0.221543	0.108198	0.865053	0.0276966	5	0.0402959	0.0441452	NA	NA	0.101879	3	Regulator of G-protein signaling 17, isoform CRA_b OS=Mus musculus GN=Rgs17 PE=4 SV=1
Nrcam	Q810U4-3	Q810U4	319504	Y	-	-	-	-	-	-	-	-	-	-	10.5675	0.223563	0.222165	-0.0795473	-0.233249	0.229294	5	-0.0782474	-0.154421	-0.0283044	-0.0917662	0.066276	5	Isoform 3 of Neuronal cell adhesion molecule OS=Mus musculus GN=Nrcam
Tmem163	Q8C996	Q8C996	72160	-	-	-	-	-	-	-	-	-	-	-	10.5525	-0.167371	0.645623	-0.11213	-0.0238003	-0.0247007	5	-0.247095	-0.0788288	-0.020637	-0.0639702	0.0803818	5	Transmembrane protein 163 OS=Mus musculus GN=Tmem163 PE=1 SV=1
Tubb4b	P68372	P68372	227613	-	-	-	-	-	Y	-	-	-	-	Y	10.539	0.134604	0.0954744	0.224303	0.287934	0.10703	5	0.0791594	-0.00862313	-0.0106198	0.0928706	0.0496187	5	Tubulin beta-4B chain OS=Mus musculus GN=Tubb4b PE=1 SV=1
Slc1a2	P43006	P43006	20511	-	Y	-	Y	-	-	-	Y	-	Y	Y	10.5379	0.541362	0.0374399	-0.0159198	-0.158749	-0.0443017	5	-0.104134	-0.0738198	-0.0222588	-0.0803741	-0.00645377	5	Excitatory amino acid transporter 2 OS=Mus musculus GN=Slc1a2 PE=1 SV=1
Slc1a2	P43006-2	P43006	20511	-	Y	-	Y	-	-	-	Y	-	Y	Y	10.5379	0.541362	0.0374399	-0.0159198	-0.158749	-0.0443017	5	-0.104134	-0.0738198	-0.0222588	-0.0803741	-0.00645377	5	Isoform Glt-1A of Excitatory amino acid transporter 2 OS=Mus musculus GN=Slc1a2
Clpp	O88696	O88696	53895	-	-	-	-	-	-	-	-	-	-	-	10.466	-0.255892	-0.233289	NA	0.639693	-0.2814	4	-0.330935	NA	-0.0420027	-0.105136	-0.166783	4	Putative ATP-dependent Clp protease proteolytic subunit, mitochondrial OS=Mus musculus GN=Clpp PE=1 SV=1
Ctnnd1	tr|D3Z7H6|D3Z7H6_MOUSE	D3Z7H6	12388	-	-	-	-	-	-	-	-	-	-	-	10.4631	0.0670592	-0.419759	-0.0419657	0.458727	-0.0781275	5	-0.260958	-0.18539	-0.0246456	-0.0540848	NA	4	Catenin delta-1 OS=Mus musculus GN=Ctnnd1 PE=2 SV=1
Slc1a4	O35874	O35874	55963	-	Y	-	-	-	Y	-	-	-	-	-	10.4593	0.0297496	0.422748	-0.0916184	0.0441054	NA	4	NA	NA	-0.0200896	-0.0799127	0.018512	3	Neutral amino acid transporter A OS=Mus musculus GN=Slc1a4 PE=1 SV=1
Eps15	P42567	P42567	13858	-	-	-	-	Y	-	-	-	-	-	-	10.4296	-0.488422	-0.101197	-0.231551	0.0318827	0.931801	5	-0.0613849	-0.0382045	-0.0319788	NA	-0.266599	4	Epidermal growth factor receptor substrate 15 OS=Mus musculus GN=Eps15 PE=1 SV=1
Eps15	tr|H3BK65|H3BK65_MOUSE	H3BK65	13858	-	-	-	-	Y	-	-	-	-	-	-	10.4296	-0.488422	-0.101197	-0.231551	0.0318827	0.931801	5	-0.0613849	-0.0382045	-0.0319788	NA	-0.266599	4	Epidermal growth factor receptor substrate 15 OS=Mus musculus GN=Eps15 PE=2 SV=1
Atp2b1	tr|G5E829|G5E829_MOUSE	G5E829	67972	-	Y	-	-	-	-	Y	-	-	-	-	10.4079	-0.0968867	0.090522	-0.0212268	-0.0459658	-0.00767088	5	-0.348461	-0.215847	-0.0206306	-0.0889101	-0.0462711	5	MCG13663, isoform CRA_a OS=Mus musculus GN=Atp2b1 PE=3 SV=1
Tsfm	Q9CZR8	Q9CZR8	66399	-	-	-	-	-	-	-	-	-	-	-	10.4044	0.274619	-0.517412	-0.28813	NA	0.76945	4	-0.305842	NA	-0.0368926	-0.0456157	0.115933	4	Elongation factor Ts, mitochondrial OS=Mus musculus GN=Tsfm PE=1 SV=1
Rab3b	Q9CZT8	Q9CZT8	69908	-	-	Y	-	-	-	-	-	-	-	-	10.3908	-0.116464	0.355126	0.207549	0.0265392	0.0266726	5	0.118318	-0.0180077	-0.0327759	-0.0547762	-0.151175	5	Ras-related protein Rab-3B OS=Mus musculus GN=Rab3b PE=1 SV=1
Nap1l4	Q78ZA7	Q78ZA7	17955	-	-	-	-	-	Y	-	-	-	-	-	10.3225	0.0275092	0.770665	-0.347068	-0.465266	-0.184185	5	-0.363904	-0.25126	0.000852719	-0.0883322	-0.129353	5	Nucleosome assembly protein 1-like 4 OS=Mus musculus GN=Nap1l4 PE=1 SV=1
6330403A02Rik	tr|J3QP43|J3QP43_MOUSE	J3QP43	381310	-	-	-	-	-	-	-	-	-	-	-	10.3053	0.159771	-0.301697	0.20305	0.016826	0.0541818	5	-0.240591	-0.0894016	-0.0266719	-0.0983807	-0.0454194	5	Protein 6330403A02Rik OS=Mus musculus GN=6330403A02Rik PE=2 SV=1
Uncharacterized membrane protein C1orf95 homolog OS=Mus musculus PE=2 SV=1	Q0VBF8	Q0VBF8	381310	-	-	-	-	-	-	-	-	-	-	-	10.3053	0.159771	-0.301697	0.20305	0.016826	0.0541818	5	-0.240591	-0.0894016	-0.0266719	-0.0983807	-0.0454194	5	Uncharacterized membrane protein C1orf95 homolog OS=Mus musculus PE=2 SV=1
Acsf3	Q3URE1	Q3URE1	257633	-	-	-	-	-	-	-	-	-	-	-	10.2918	-0.0285718	NA	0.288891	-0.397258	-0.000591822	4	NA	-0.331233	0.0544254	-0.205398	NA	3	Acyl-CoA synthetase family member 3, mitochondrial OS=Mus musculus GN=Acsf3 PE=2 SV=2
Atp12a	Q9Z1W8	Q9Z1W8	192113	-	Y	-	-	-	Y	-	-	-	-	-	10.2725	-0.221996	0.0354672	NA	NA	0.144974	3	-0.26771	-0.175178	-0.0308648	-0.0494296	-0.17666	5	Potassium-transporting ATPase alpha chain 2 OS=Mus musculus GN=Atp12a PE=1 SV=3
Lonp1	Q8CGK3	Q8CGK3	74142	-	-	-	-	-	Y	-	-	-	-	-	10.254	-0.14966	-0.139133	-0.145986	0.131287	0.485114	5	-0.170339	-0.141393	-0.0311547	-0.0996369	-0.00530234	5	Lon protease homolog, mitochondrial OS=Mus musculus GN=Lonp1 PE=1 SV=2
Rabgap1	A2AWA9	A2AWA9	227800	-	-	-	-	-	Y	-	-	-	-	-	10.2218	0.437717	NA	-0.0407639	-0.33635	-0.0250513	4	NA	-0.273008	-0.0369407	-0.0398687	NA	3	Rab GTPase-activating protein 1 OS=Mus musculus GN=Rabgap1 PE=1 SV=1
Astn1	Q61137	Q61137	11899	-	-	-	-	-	-	-	-	-	-	-	10.1983	0.292394	0.141901	0.0232358	-0.276844	0.0699094	5	-0.161258	-0.0618194	-0.0084454	-0.0870236	-0.0568861	5	Astrotactin-1 OS=Mus musculus GN=Astn1 PE=2 SV=4
Astn1	Q61137-2	Q61137	11899	-	-	-	-	-	-	-	-	-	-	-	10.1983	0.292394	0.141901	0.0232358	-0.276844	0.0699094	5	-0.161258	-0.0618194	-0.0084454	-0.0870236	-0.0568861	5	Isoform 2 of Astrotactin-1 OS=Mus musculus GN=Astn1
Iqsec2	Q5DU25	Q5DU25	245666	-	-	Y	Y	Y	Y	Y	-	Y	-	-	10.1699	0.902599	-0.00820005	0.101139	-0.365102	-0.255839	5	0.0122185	NA	NA	-0.0744903	-0.0875395	3	IQ motif and SEC7 domain-containing protein 2 OS=Mus musculus GN=Iqsec2 PE=1 SV=3
Iqsec2	tr|E9QAD8|E9QAD8_MOUSE	E9QAD8	245666	-	-	Y	Y	Y	Y	Y	-	Y	-	-	10.1699	0.902599	-0.00820005	0.101139	-0.365102	-0.255839	5	0.0122185	NA	NA	-0.0744903	-0.0875395	3	IQ motif and SEC7 domain-containing protein 2 OS=Mus musculus GN=Iqsec2 PE=2 SV=1
Mapt	P10637-3	P10637	17762	-	-	Y	Y	-	-	-	-	-	Y	-	10.1421	0.250186	NA	0.0122424	NA	0.231197	3	NA	-0.0585955	NA	-0.000436182	0.179112	3	Isoform Tau-B of Microtubule-associated protein tau OS=Mus musculus GN=Mapt
Mapt	P10637-4	P10637	17762	-	-	Y	Y	-	-	-	-	-	Y	-	10.1421	0.250186	NA	0.0122424	NA	0.231197	3	NA	-0.0585955	NA	-0.000436182	0.179112	3	Isoform Tau-C of Microtubule-associated protein tau OS=Mus musculus GN=Mapt
Insr	P15208	P15208	16337	-	-	-	-	Y	Y	Y	-	-	-	-	10.1341	0.203576	0.0978815	NA	-0.179141	-0.229915	4	-0.431286	-0.143437	-0.00341277	-0.165264	-0.0131868	5	Insulin receptor OS=Mus musculus GN=Insr PE=1 SV=2
Vdac3	tr|J3QMG3|J3QMG3_MOUSE	J3QMG3	22335	-	Y	Y	-	-	-	-	-	-	-	Y	10.0219	0.288818	0.0184376	-0.0240877	-0.140074	0.26785	5	NA	NA	-0.0229696	-0.0810102	-0.0185711	3	Voltage-dependent anion-selective channel protein 3 OS=Mus musculus GN=Vdac3 PE=2 SV=1
Rab1b	Q9D1G1	Q9D1G1	76308	-	-	-	-	-	-	-	-	-	-	Y	10.0182	0.367875	0.0488619	-0.125229	-0.152883	0.105928	5	-0.00646329	-0.176473	-0.0271414	-0.0890936	-0.0712442	5	Ras-related protein Rab-1B OS=Mus musculus GN=Rab1b PE=1 SV=1
Rps3	P62908	P62908	27050	-	-	-	-	-	-	-	-	-	-	-	9.92971	0.487889	-0.0784981	-0.148705	NA	-0.237757	4	-0.17937	-0.172818	-0.0281317	-0.0753346	-0.125222	5	40S ribosomal protein S3 OS=Mus musculus GN=Rps3 PE=1 SV=1
Stx1b	P61264	P61264	56216	-	-	Y	Y	-	-	-	Y	-	Y	Y	9.92499	0.0104623	0.0568146	-0.0926252	-0.00967769	0.078274	5	-0.222895	-0.124603	-0.0303239	-0.116335	-0.0718436	5	Syntaxin-1B OS=Mus musculus GN=Stx1b PE=1 SV=1
Acat1	Q8QZT1	Q8QZT1	110446	-	-	-	-	-	-	-	-	-	-	-	9.89302	-0.0763979	0.218461	0.0190455	0.0582359	0.0940794	5	-0.178634	-0.0323789	-0.0282361	-0.0487177	-0.0058945	5	Acetyl-CoA acetyltransferase, mitochondrial OS=Mus musculus GN=Acat1 PE=1 SV=1
Lrrc8a	Q80WG5	Q80WG5	241296	-	Y	-	-	-	Y	Y	-	-	-	-	9.87802	0.171256	0.49117	0.377203	-0.306363	-0.334487	5	-0.257085	-0.166475	NA	-0.136283	0.393774	4	Leucine-rich repeat-containing protein 8A OS=Mus musculus GN=Lrrc8a PE=2 SV=1
Daam2	Q80U19	Q80U19	76441	-	-	-	-	-	Y	-	-	-	-	-	9.85117	-0.0265858	-0.154624	-0.156501	0.0822538	-0.00257863	5	-0.378285	-0.213417	-0.0302354	-0.128928	-0.111888	5	Disheveled-associated activator of morphogenesis 2 OS=Mus musculus GN=Daam2 PE=2 SV=4
Scn2a	tr|B1AWN6|B1AWN6_MOUSE	B1AWN6	110876	Y	Y	-	Y	Y	Y	Y	Y	-	Y	-	9.78902	0.0246751	-0.0964657	-0.0996197	-0.149036	0.210238	5	-0.253802	-0.201031	-0.0223439	-0.104499	-0.129433	5	Protein Scn2a1 OS=Mus musculus GN=Scn2a1 PE=3 SV=1
Plcb1	Q9Z1B3	Q9Z1B3	18795	-	Y	-	-	-	-	-	Y	-	-	-	9.70491	-0.0805607	0.0320944	0.0635755	0.137343	0.0921093	5	-0.184262	-0.0844742	-0.0228683	-0.0764729	0.0169	5	1-phosphatidylinositol 4,5-bisphosphate phosphodiesterase beta-1 OS=Mus musculus GN=Plcb1 PE=2 SV=2
Plcb1	Q9Z1B3-3	Q9Z1B3	18795	-	Y	-	-	-	-	-	Y	-	-	-	9.70491	-0.0805607	0.0320944	0.0635755	0.137343	0.0921093	5	-0.184262	-0.0844742	-0.0228683	-0.0764729	0.0169	5	Isoform C of 1-phosphatidylinositol 4,5-bisphosphate phosphodiesterase beta-1 OS=Mus musculus GN=Plcb1
Srcin1	tr|B1AQX6|B1AQX6_MOUSE	B1AQX6	56013	-	-	-	-	-	-	Y	-	-	-	-	9.68927	-0.142211	0.316846	-0.00229247	0.0636506	0.342314	5	-0.146405	-0.100794	-0.0166975	0.0148498	0.232574	5	SRC kinase-signaling inhibitor 1 OS=Mus musculus GN=Srcin1 PE=2 SV=1
Srcin1	tr|B1AQX7|B1AQX7_MOUSE	B1AQX7	56013	-	-	-	-	-	-	Y	-	-	-	-	9.68927	-0.142211	0.316846	-0.00229247	0.0636506	0.342314	5	-0.146405	-0.100794	-0.0166975	0.0148498	0.232574	5	SRC kinase-signaling inhibitor 1 OS=Mus musculus GN=Srcin1 PE=2 SV=1
Srcin1	tr|B1AQX9|B1AQX9_MOUSE	B1AQX9	56013	-	-	-	-	-	-	Y	-	-	-	-	9.68927	-0.142211	0.316846	-0.00229247	0.0636506	0.342314	5	-0.146405	-0.100794	-0.0166975	0.0148498	0.232574	5	SRC kinase-signaling inhibitor 1 OS=Mus musculus GN=Srcin1 PE=2 SV=1
F3	P20352	P20352	14066	-	-	-	-	-	-	-	-	-	-	-	9.65033	1.22228	-0.251739	-0.329431	-0.436554	-0.376672	5	-0.42464	-0.172272	-0.0117677	NA	-0.00292639	4	Tissue factor OS=Mus musculus GN=F3 PE=1 SV=2
Trappc8	tr|E9PWG2|E9PWG2_MOUSE	E9PWG2	75964	-	-	-	-	-	-	-	-	-	-	-	9.596	NA	-0.218825	NA	-0.0812248	0.223278	3	-0.107513	-0.314134	NA	-0.00855734	NA	3	Protein Trappc8 OS=Mus musculus GN=Trappc8 PE=2 SV=1
Larp6	Q8BN59	Q8BN59	67557	-	-	-	-	-	-	-	-	-	-	-	9.53378	0.355677	-0.245366	0.0102324	-0.0609751	NA	4	-0.138975	NA	-0.0315398	NA	-0.13595	3	La-related protein 6 OS=Mus musculus GN=Larp6 PE=1 SV=1
Adcy3	Q8VHH7	Q8VHH7	104111	-	-	-	-	-	Y	-	-	-	-	-	9.50901	0.655793	-0.138422	-0.249265	0.206001	0.00485104	5	NA	-0.0903561	-0.0441691	NA	0.0716712	3	Adenylate cyclase type 3 OS=Mus musculus GN=Adcy3 PE=2 SV=2
Adcy3	tr|B8JK56|B8JK56_MOUSE	B8JK56	104111	-	-	-	-	-	Y	-	-	-	-	-	9.50901	0.655793	-0.138422	-0.249265	0.206001	0.00485104	5	NA	-0.0903561	-0.0441691	NA	0.0716712	3	Adenylate cyclase type 3 OS=Mus musculus GN=Adcy3 PE=3 SV=1
Copg1	Q9QZE5	Q9QZE5	54161	-	-	-	-	-	Y	Y	-	-	-	-	9.43733	-0.546552	-0.385969	-0.134759	1.51256	-0.388003	5	-0.193512	-0.24921	-0.0289194	NA	0.0540087	4	Coatomer subunit gamma-1 OS=Mus musculus GN=Copg1 PE=2 SV=1
Tnr	Q8BYI9	Q8BYI9	21960	-	-	Y	-	-	-	Y	-	-	-	Y	9.3965	0.0777807	0.284973	0.0600127	0.0716461	0.0218697	5	0.0134435	-0.0892383	-0.0220969	-0.0254518	0.062818	5	Tenascin-R OS=Mus musculus GN=Tnr PE=1 SV=2
Parva	Q9EPC1	Q9EPC1	57342	-	-	-	-	-	-	-	-	-	-	-	9.34419	-0.57295	0.315618	-0.244604	-0.495689	1.49373	5	0.193345	NA	NA	-0.0956426	-0.144193	3	Alpha-parvin OS=Mus musculus GN=Parva PE=1 SV=1
Parva	tr|Q3UF75|Q3UF75_MOUSE	Q3UF75	57342	-	-	-	-	-	-	-	-	-	-	-	9.34419	-0.57295	0.315618	-0.244604	-0.495689	1.49373	5	0.193345	NA	NA	-0.0956426	-0.144193	3	Alpha-parvin OS=Mus musculus GN=Parva PE=2 SV=1
Dnajc7	Q9QYI3	Q9QYI3	56354	-	-	-	-	-	-	-	-	-	-	-	9.32557	-0.199225	NA	0.420603	0.161804	-0.273297	4	-0.2838	-0.131428	NA	0.15417	NA	3	DnaJ homolog subfamily C member 7 OS=Mus musculus GN=Dnajc7 PE=1 SV=2
Pdhb	Q9D051	Q9D051	68263	-	-	-	-	-	-	-	-	-	-	-	9.31902	-0.244401	-0.0723525	-0.111999	0.190437	0.209799	5	-0.201193	-0.142226	-0.0351349	-0.0848779	-0.137135	5	Pyruvate dehydrogenase E1 component subunit beta, mitochondrial OS=Mus musculus GN=Pdhb PE=1 SV=1
Kalrn	tr|F6QYT9|F6QYT9_MOUSE	F6QYT9	545156	-	-	Y	-	-	Y	Y	-	-	-	-	9.30189	0.481705	NA	-0.252949	0.0891093	NA	3	NA	NA	-0.018196	-0.0566831	0.0501451	3	Kalirin (Fragment) OS=Mus musculus GN=Kalrn PE=4 SV=1
Unc13a	Q4KUS2	Q4KUS2	382018	-	-	Y	-	-	Y	Y	-	-	-	-	9.22124	-0.0602627	0.999789	-0.187485	0.100651	-0.1387	5	-0.0332105	NA	-0.00535389	NA	0.127331	3	Protein unc-13 homolog A OS=Mus musculus GN=Unc13a PE=1 SV=3
Unc13a	tr|H3BJZ7|H3BJZ7_MOUSE	H3BJZ7	382018	-	-	Y	-	-	Y	Y	-	-	-	-	9.22124	-0.0602627	0.999789	-0.187485	0.100651	-0.1387	5	-0.0332105	NA	-0.00535389	NA	0.127331	3	Protein unc-13 homolog A OS=Mus musculus GN=Unc13a PE=2 SV=1
Bcl2l13	P59017	P59017	94044	-	-	-	-	-	-	-	-	-	-	-	9.21788	0.214757	-0.304622	NA	0.0584971	NA	3	0.0278157	-0.201949	NA	-0.108109	-0.212255	4	Bcl-2-like protein 13 OS=Mus musculus GN=Bcl2l13 PE=1 SV=2
Sept11	Q8C1B7	Q8C1B7	52398	-	-	-	-	-	-	-	-	-	-	-	9.20147	-0.0448413	0.0868595	-0.137857	0.302088	0.265802	5	-0.150412	-0.0771056	-0.00821122	0.0109137	0.132031	5	Septin-11 OS=Mus musculus GN=Sept11 PE=1 SV=4
Sept11	Q8C1B7-2	Q8C1B7	52398	-	-	-	-	-	-	-	-	-	-	-	9.20147	-0.0448413	0.0868595	-0.137857	0.302088	0.265802	5	-0.150412	-0.0771056	-0.00821122	0.0109137	0.132031	5	Isoform 2 of Septin-11 OS=Mus musculus GN=Sept11
Sept11	Q8C1B7-3	Q8C1B7	52398	-	-	-	-	-	-	-	-	-	-	-	9.20147	-0.0448413	0.0868595	-0.137857	0.302088	0.265802	5	-0.150412	-0.0771056	-0.00821122	0.0109137	0.132031	5	Isoform 3 of Septin-11 OS=Mus musculus GN=Sept11
Bcat1	P24288	P24288	12035	-	-	-	-	-	-	Y	-	-	-	-	9.18516	-0.31345	0.0302252	0.232698	NA	-0.0182282	4	-0.202786	-0.271612	NA	NA	0.0845306	3	Branched-chain-amino-acid aminotransferase, cytosolic OS=Mus musculus GN=Bcat1 PE=2 SV=2
Bcat1	tr|E9Q4K3|E9Q4K3_MOUSE	E9Q4K3	12035	-	-	-	-	-	-	Y	-	-	-	-	9.18516	-0.31345	0.0302252	0.232698	NA	-0.0182282	4	-0.202786	-0.271612	NA	NA	0.0845306	3	Branched-chain-amino-acid aminotransferase OS=Mus musculus GN=Bcat1 PE=2 SV=1
Bcat1	tr|Q8CBC8|Q8CBC8_MOUSE	Q8CBC8	12035	-	-	-	-	-	-	Y	-	-	-	-	9.18516	-0.31345	0.0302252	0.232698	NA	-0.0182282	4	-0.202786	-0.271612	NA	NA	0.0845306	3	Branched-chain-amino-acid aminotransferase OS=Mus musculus GN=Bcat1 PE=2 SV=1
Nrxn1	tr|E0CZA5|E0CZA5_MOUSE	E0CZA5	18189	-	Y	Y	-	-	Y	Y	-	-	-	-	9.16324	0.409779	-0.0224224	NA	-0.280992	NA	3	-0.220967	0.0425628	NA	-0.136644	0.00687716	4	Neurexin-1 OS=Mus musculus GN=Nrxn1 PE=2 SV=1
Mapt	P10637-5	P10637	17762	-	-	Y	Y	-	-	-	-	-	Y	-	9.10759	0.250186	0.0705886	0.0122424	NA	0.231197	4	NA	-0.0585955	-0.00312349	-0.000436182	0.179112	4	Isoform Tau-D of Microtubule-associated protein tau OS=Mus musculus GN=Mapt
Mapt	tr|B1AQW2|B1AQW2_MOUSE	B1AQW2	17762	-	-	Y	Y	-	-	-	-	-	Y	-	9.10759	0.250186	0.0705886	0.0122424	NA	0.231197	4	NA	-0.0585955	-0.00312349	-0.000436182	0.179112	4	Microtubule-associated protein OS=Mus musculus GN=Mapt PE=2 SV=1
Gpd1l	Q3ULJ0	Q3ULJ0	333433	Y	Y	-	-	-	-	-	-	-	-	-	9.1028	-0.249631	0.934871	-0.076541	-0.218374	-0.567679	5	-0.352956	0.0163771	NA	-0.1051	NA	3	Glycerol-3-phosphate dehydrogenase 1-like protein OS=Mus musculus GN=Gpd1l PE=1 SV=2
Gpd1l	Q3ULJ0-2	Q3ULJ0	333433	Y	Y	-	-	-	-	-	-	-	-	-	9.1028	-0.249631	0.934871	-0.076541	-0.218374	-0.567679	5	-0.352956	0.0163771	NA	-0.1051	NA	3	Isoform 2 of Glycerol-3-phosphate dehydrogenase 1-like protein OS=Mus musculus GN=Gpd1l
Gnas	P63094	P63094	14683	-	Y	-	-	-	Y	-	-	-	-	Y	9.09159	0.0432133	-0.159439	-0.0311319	0.222008	0.0721466	5	-0.218513	-0.104054	-0.0306355	-0.0472431	-0.0108474	5	Guanine nucleotide-binding protein G(s) subunit alpha isoforms short OS=Mus musculus GN=Gnas PE=1 SV=1
Gnas	P63094-3	P63094	14683	-	Y	-	-	-	Y	-	-	-	-	Y	9.09159	0.0432133	-0.159439	-0.0311319	0.222008	0.0721466	5	-0.218513	-0.104054	-0.0306355	-0.0472431	-0.0108474	5	Isoform Gnas-3 of Guanine nucleotide-binding protein G(s) subunit alpha isoforms short OS=Mus musculus GN=Gnas
Gnas	Q6R0H7	Q6R0H7	14683	-	Y	-	-	-	Y	-	-	-	-	Y	9.09159	0.0432133	-0.159439	-0.0311319	0.222008	0.0721466	5	-0.218513	-0.104054	-0.0306355	-0.0472431	-0.0108474	5	Guanine nucleotide-binding protein G(s) subunit alpha isoforms XLas OS=Mus musculus GN=Gnas PE=2 SV=1
Atxn2	O70305	O70305	20239	-	-	-	-	-	Y	-	-	-	-	-	9.07559	-0.0773732	-0.357676	-0.278396	0.827079	NA	4	-0.236992	NA	-0.033577	0.0172764	-0.0787595	4	Ataxin-2 OS=Mus musculus GN=Atxn2 PE=1 SV=1
Atxn2	O70305-2	O70305	20239	-	-	-	-	-	Y	-	-	-	-	-	9.07559	-0.0773732	-0.357676	-0.278396	0.827079	NA	4	-0.236992	NA	-0.033577	0.0172764	-0.0787595	4	Isoform 2 of Ataxin-2 OS=Mus musculus GN=Atxn2
Atxn2	O70305-3	O70305	20239	-	-	-	-	-	Y	-	-	-	-	-	9.07559	-0.0773732	-0.357676	-0.278396	0.827079	NA	4	-0.236992	NA	-0.033577	0.0172764	-0.0787595	4	Isoform 3 of Ataxin-2 OS=Mus musculus GN=Atxn2
Atxn2	tr|E9QM77|E9QM77_MOUSE	E9QM77	20239	-	-	-	-	-	Y	-	-	-	-	-	9.07559	-0.0773732	-0.357676	-0.278396	0.827079	NA	4	-0.236992	NA	-0.033577	0.0172764	-0.0787595	4	Ataxin-2 OS=Mus musculus GN=Atxn2 PE=2 SV=1
Atxn2	tr|F6U2C2|F6U2C2_MOUSE	F6U2C2	20239	-	-	-	-	-	Y	-	-	-	-	-	9.07559	-0.0773732	-0.357676	-0.278396	0.827079	NA	4	-0.236992	NA	-0.033577	0.0172764	-0.0787595	4	Ataxin-2 (Fragment) OS=Mus musculus GN=Atxn2 PE=2 SV=1
Hras	Q61411	Q61411	15461	-	-	Y	-	-	-	Y	-	-	-	-	9.07495	-0.0505306	0.382922	0.149853	-0.138499	-0.0112438	5	-0.0560807	0.0226054	-0.0205372	-0.0645044	-0.10605	5	GTPase HRas OS=Mus musculus GN=Hras PE=1 SV=2
Chmp6	P0C0A3	P0C0A3	208092	-	-	-	-	-	-	-	-	-	-	-	9.07354	0.541094	-0.107915	0.0132138	NA	-0.0528778	4	-0.0405118	0.021527	-0.020584	-0.0803261	0.0548056	5	Charged multivesicular body protein 6 OS=Mus musculus GN=Chmp6 PE=2 SV=2
Ctnnd1	tr|E9Q905|E9Q905_MOUSE	E9Q905	12388	-	-	-	-	-	-	-	-	-	-	-	9.04031	NA	-0.419759	-0.0419657	0.458727	-0.0781275	4	-0.260958	-0.18539	-0.0246456	-0.0540848	NA	4	Catenin delta-1 OS=Mus musculus GN=Ctnnd1 PE=2 SV=1
Ctnnd1	tr|E9Q906|E9Q906_MOUSE	E9Q906	12388	-	-	-	-	-	-	-	-	-	-	-	9.04031	NA	-0.419759	-0.0419657	0.458727	-0.0781275	4	-0.260958	-0.18539	-0.0246456	-0.0540848	NA	4	Catenin delta-1 OS=Mus musculus GN=Ctnnd1 PE=2 SV=1
Ctnnd1	tr|E9Q907|E9Q907_MOUSE	E9Q907	12388	-	-	-	-	-	-	-	-	-	-	-	9.04031	NA	-0.419759	-0.0419657	0.458727	-0.0781275	4	-0.260958	-0.18539	-0.0246456	-0.0540848	NA	4	Catenin delta-1 OS=Mus musculus GN=Ctnnd1 PE=2 SV=1
Ctnnd1	tr|E9Q986|E9Q986_MOUSE	E9Q986	12388	-	-	-	-	-	-	-	-	-	-	-	9.04031	NA	-0.419759	-0.0419657	0.458727	-0.0781275	4	-0.260958	-0.18539	-0.0246456	-0.0540848	NA	4	Catenin delta-1 OS=Mus musculus GN=Ctnnd1 PE=2 SV=1
Erp44	Q9D1Q6	Q9D1Q6	76299	-	-	-	-	-	Y	-	-	-	-	-	9.02857	1.09559	-0.102777	-0.0659164	0.283264	NA	4	0.413516	0.162504	-0.000931355	NA	NA	3	Endoplasmic reticulum resident protein 44 OS=Mus musculus GN=Erp44 PE=1 SV=1
Adcy5	P84309	P84309	224129	-	-	-	-	-	Y	-	-	-	-	-	9.00015	0.232426	0.347463	0.0485585	-0.312736	-0.184714	5	-0.180644	-0.127911	-0.03069	-0.0641099	-0.0181252	5	Adenylate cyclase type 5 OS=Mus musculus GN=Adcy5 PE=1 SV=2
Adcy5	P84309-2	P84309	224129	-	-	-	-	-	Y	-	-	-	-	-	9.00015	0.232426	0.347463	0.0485585	-0.312736	-0.184714	5	-0.180644	-0.127911	-0.03069	-0.0641099	-0.0181252	5	Isoform 2 of Adenylate cyclase type 5 OS=Mus musculus GN=Adcy5
Neo1	P97798	P97798	18007	-	-	-	-	Y	-	-	-	-	-	-	8.94265	-0.140967	-0.0715869	-0.020337	0.50237	0.0587009	5	NA	NA	-0.0342725	-0.0770144	-0.0211737	3	Neogenin OS=Mus musculus GN=Neo1 PE=1 SV=1
Neo1	P97798-2	P97798	18007	-	-	-	-	Y	-	-	-	-	-	-	8.94265	-0.140967	-0.0715869	-0.020337	0.50237	0.0587009	5	NA	NA	-0.0342725	-0.0770144	-0.0211737	3	Isoform 2 of Neogenin OS=Mus musculus GN=Neo1
Neo1	P97798-3	P97798	18007	-	-	-	-	Y	-	-	-	-	-	-	8.94265	-0.140967	-0.0715869	-0.020337	0.50237	0.0587009	5	NA	NA	-0.0342725	-0.0770144	-0.0211737	3	Isoform 3 of Neogenin OS=Mus musculus GN=Neo1
Neo1	P97798-4	P97798	18007	-	-	-	-	Y	-	-	-	-	-	-	8.94265	-0.140967	-0.0715869	-0.020337	0.50237	0.0587009	5	NA	NA	-0.0342725	-0.0770144	-0.0211737	3	Isoform 4 of Neogenin OS=Mus musculus GN=Neo1
Neo1	P97798-5	P97798	18007	-	-	-	-	Y	-	-	-	-	-	-	8.94265	-0.140967	-0.0715869	-0.020337	0.50237	0.0587009	5	NA	NA	-0.0342725	-0.0770144	-0.0211737	3	Isoform 5 of Neogenin OS=Mus musculus GN=Neo1
Neo1	tr|E9QK04|E9QK04_MOUSE	E9QK04	18007	-	-	-	-	Y	-	-	-	-	-	-	8.94265	-0.140967	-0.0715869	-0.020337	0.50237	0.0587009	5	NA	NA	-0.0342725	-0.0770144	-0.0211737	3	Neogenin OS=Mus musculus GN=Neo1 PE=2 SV=1
Pnpt1	Q8K1R3	Q8K1R3	71701	-	-	-	-	-	-	-	-	-	-	-	8.92881	-0.437868	NA	0.260151	0.000526373	NA	3	-0.493456	NA	-0.0200875	NA	0.0074949	3	Polyribonucleotide nucleotidyltransferase 1, mitochondrial OS=Mus musculus GN=Pnpt1 PE=1 SV=1
Pmpcb	Q9CXT8	Q9CXT8	73078	-	-	-	-	-	-	Y	-	-	-	-	8.91259	-0.567628	-0.245925	NA	1.01109	-0.279346	4	NA	-0.289086	-0.0424524	-0.138591	-0.0493598	4	Mitochondrial-processing peptidase subunit beta OS=Mus musculus GN=Pmpcb PE=2 SV=1
Huwe1	Q7TMY8	Q7TMY8	59026	-	-	-	-	Y	Y	Y	-	Y	-	-	8.90501	NA	-0.25136	0.716179	-0.0330465	-0.18019	4	NA	0.023008	-0.0378382	-0.0667695	-0.104127	4	E3 ubiquitin-protein ligase HUWE1 OS=Mus musculus GN=Huwe1 PE=1 SV=5
Huwe1	Q7TMY8-3	Q7TMY8	59026	-	-	-	-	Y	Y	Y	-	Y	-	-	8.90501	NA	-0.25136	0.716179	-0.0330465	-0.18019	4	NA	0.023008	-0.0378382	-0.0667695	-0.104127	4	Isoform 3 of E3 ubiquitin-protein ligase HUWE1 OS=Mus musculus GN=Huwe1
Huwe1	Q7TMY8-4	Q7TMY8	59026	-	-	-	-	Y	Y	Y	-	Y	-	-	8.90501	NA	-0.25136	0.716179	-0.0330465	-0.18019	4	NA	0.023008	-0.0378382	-0.0667695	-0.104127	4	Isoform 4 of E3 ubiquitin-protein ligase HUWE1 OS=Mus musculus GN=Huwe1
Huwe1	tr|A2AFQ0|A2AFQ0_MOUSE	A2AFQ0	59026	-	-	-	-	Y	Y	Y	-	Y	-	-	8.90501	NA	-0.25136	0.716179	-0.0330465	-0.18019	4	NA	0.023008	-0.0378382	-0.0667695	-0.104127	4	E3 ubiquitin-protein ligase HUWE1 OS=Mus musculus GN=Huwe1 PE=2 SV=1
Lppr4	Q7TME0	Q7TME0	229791	-	-	-	-	-	Y	-	-	-	-	-	8.88516	-0.257087	0.227649	-0.0510801	0.132514	0.156316	5	-0.126891	-0.159889	-0.0254899	-0.0741817	0.0493446	5	Lipid phosphate phosphatase-related protein type 4 OS=Mus musculus GN=Lppr4 PE=2 SV=2
Ccdc47	Q9D024	Q9D024	67163	-	-	-	-	-	-	Y	-	-	-	-	8.83393	0.472828	0.117663	0.00125263	0.0491797	0.0654237	5	NA	0.0356222	0.00840044	0.081266	0.00597064	4	Coiled-coil domain-containing protein 47 OS=Mus musculus GN=Ccdc47 PE=2 SV=2
Ccdc47	Q9D024-2	Q9D024	67163	-	-	-	-	-	-	Y	-	-	-	-	8.83393	0.472828	0.117663	0.00125263	0.0491797	0.0654237	5	NA	0.0356222	0.00840044	0.081266	0.00597064	4	Isoform 2 of Coiled-coil domain-containing protein 47 OS=Mus musculus GN=Ccdc47
Ctnnb1	Q02248	Q02248	12387	-	Y	Y	Y	Y	Y	-	-	Y	Y	Y	8.8183	-0.110054	0.17527	-0.101864	-0.328814	0.297224	5	-0.286044	-0.13303	-0.0350112	-0.0890397	-0.0664265	5	Catenin beta-1 OS=Mus musculus GN=Ctnnb1 PE=1 SV=1
Snap47	Q8R570	Q8R570	67826	-	-	Y	-	-	-	-	-	-	-	-	8.80416	-0.14426	-0.421767	0.206319	-0.0533121	0.123141	5	-0.33493	-0.246521	-0.0344039	-0.114422	-0.100048	5	Synaptosomal-associated protein 47 OS=Mus musculus GN=Snap47 PE=1 SV=1
Vdac1	Q60932	Q60932	22333	-	Y	Y	-	-	-	Y	-	-	-	Y	8.70592	-0.0118853	0.0422749	-0.0539056	-0.0677751	-0.0205712	5	-0.271643	-0.189025	-0.0303095	-0.106397	-0.0489029	5	Voltage-dependent anion-selective channel protein 1 OS=Mus musculus GN=Vdac1 PE=1 SV=3
Vdac1	Q60932-2	Q60932	22333	-	Y	Y	-	-	-	Y	-	-	-	Y	8.70592	-0.0118853	0.0422749	-0.0539056	-0.0677751	-0.0205712	5	-0.271643	-0.189025	-0.0303095	-0.106397	-0.0489029	5	Isoform Mt-VDAC1 of Voltage-dependent anion-selective channel protein 1 OS=Mus musculus GN=Vdac1
Slc8a2	tr|Q8K596|Q8K596_MOUSE	Q8K596	110891	-	Y	Y	-	-	Y	Y	-	-	-	-	8.69062	-0.0497674	0.239167	0.0728247	0.0184805	-0.051364	5	-0.243877	-0.0818191	-0.0315676	-0.036362	0.0894908	5	Protein Slc8a2 OS=Mus musculus GN=Slc8a2 PE=2 SV=1
Ctnna2	Q61301-2	Q61301	12386	-	-	-	-	Y	Y	Y	-	-	-	-	8.68966	0.043807	0.0283284	-0.0618608	-0.110254	0.139915	5	-0.204949	-0.160328	-0.0237441	-0.118684	0.0142243	5	Isoform 2 of Catenin alpha-2 OS=Mus musculus GN=Ctnna2
Ctnna2	Q61301-3	Q61301	12386	-	-	-	-	Y	Y	Y	-	-	-	-	8.68966	0.043807	0.0283284	-0.0618608	-0.110254	0.139915	5	-0.204949	-0.160328	-0.0237441	-0.118684	0.0142243	5	Isoform 3 of Catenin alpha-2 OS=Mus musculus GN=Ctnna2
Sorcs2	Q9EPR5	Q9EPR5	81840	-	-	-	-	-	-	Y	-	-	-	-	8.6867	NA	0.0793759	-0.0579931	0.227478	-0.0608417	4	-0.115712	NA	-0.030334	-0.0328815	NA	3	VPS10 domain-containing receptor SorCS2 OS=Mus musculus GN=Sorcs2 PE=1 SV=2
Acot8	P58137	P58137	170789	-	-	-	-	-	-	-	-	-	-	-	8.68365	0.680975	-0.394232	-0.00256189	NA	-0.243673	4	NA	0.0569818	0.025032	NA	-0.371462	3	Acyl-coenzyme A thioesterase 8 OS=Mus musculus GN=Acot8 PE=1 SV=1
Acot8	tr|G3UXJ8|G3UXJ8_MOUSE	G3UXJ8	170789	-	-	-	-	-	-	-	-	-	-	-	8.68365	0.680975	-0.394232	-0.00256189	NA	-0.243673	4	NA	0.0569818	0.025032	NA	-0.371462	3	Acyl-coenzyme A thioesterase 8 OS=Mus musculus GN=Acot8 PE=2 SV=1
Acot8	tr|Q8BZR4|Q8BZR4_MOUSE	Q8BZR4	170789	-	-	-	-	-	-	-	-	-	-	-	8.68365	0.680975	-0.394232	-0.00256189	NA	-0.243673	4	NA	0.0569818	0.025032	NA	-0.371462	3	Acyl-coenzyme A thioesterase 8 OS=Mus musculus GN=Acot8 PE=2 SV=1
Cacna2d3	Q9Z1L5	Q9Z1L5	12294	-	Y	-	-	-	Y	-	-	-	-	-	8.6757	NA	0.314273	-0.332951	-0.192076	-0.102504	4	-0.359688	-0.153937	-0.028039	-0.114007	-0.268463	5	Voltage-dependent calcium channel subunit alpha-2/delta-3 OS=Mus musculus GN=Cacna2d3 PE=1 SV=1
Myo6	tr|E9Q175|E9Q175_MOUSE	E9Q175	17920	-	Y	Y	-	-	-	-	-	-	-	-	8.6645	-0.0360563	-0.275763	-0.198383	0.352467	0.0835833	5	-0.266299	NA	-0.0311277	-0.0849944	-0.102398	4	Unconventional myosin-VI OS=Mus musculus GN=Myo6 PE=2 SV=1
Vcl	Q64727	Q64727	22330	-	-	-	-	-	Y	-	-	-	-	-	8.62656	0.0114659	0.994685	-0.192179	-0.0368542	-0.724476	5	NA	NA	-0.0443865	-0.0780567	-0.163698	3	Vinculin OS=Mus musculus GN=Vcl PE=1 SV=4
Clip2	Q9Z0H8	Q9Z0H8	269713	-	-	-	-	-	Y	Y	-	-	-	-	8.60881	0.475351	0.210929	-0.0436673	-0.14309	-0.291607	5	NA	-0.00213584	-0.0274023	-0.0680563	-0.158836	4	CAP-Gly domain-containing linker protein 2 OS=Mus musculus GN=Clip2 PE=1 SV=2
Atp1b1	P14094	P14094	11931	-	Y	-	-	-	Y	-	-	-	-	Y	8.56255	0.0517792	0.0895081	-0.0111198	-0.0424589	-0.00483814	5	-0.215654	-0.132912	-0.0256564	-0.080984	0.0124625	5	Sodium/potassium-transporting ATPase subunit beta-1 OS=Mus musculus GN=Atp1b1 PE=1 SV=1
Gnb5	P62881	P62881	14697	-	Y	-	-	-	Y	Y	-	Y	-	Y	8.55908	0.209916	0.139887	-0.0360702	NA	-0.250524	4	-0.195222	-0.141694	-0.0219864	-0.0185112	-0.0689779	5	Guanine nucleotide-binding protein subunit beta-5 OS=Mus musculus GN=Gnb5 PE=1 SV=1
Gnb5	P62881-2	P62881	14697	-	Y	-	-	-	Y	Y	-	Y	-	Y	8.55908	0.209916	0.139887	-0.0360702	NA	-0.250524	4	-0.195222	-0.141694	-0.0219864	-0.0185112	-0.0689779	5	Isoform 2 of Guanine nucleotide-binding protein subunit beta-5 OS=Mus musculus GN=Gnb5
Nrxn1	tr|F6RHI8|F6RHI8_MOUSE	F6RHI8	-	-	-	-	-	-	Y	Y	-	-	-	-	8.53869	0.409779	-0.0224224	-0.0331277	-0.280992	0.0242461	5	-0.220967	0.0425628	-0.0262855	-0.136644	NA	4	Neurexin-1 OS=Mus musculus GN=Nrxn1 PE=2 SV=2
Nrxn1	Q9CS84	Q9CS84	18189	-	Y	Y	-	-	Y	Y	-	-	-	-	8.53869	0.409779	-0.0224224	-0.0331277	-0.280992	0.0242461	5	-0.220967	0.0425628	-0.0262855	-0.136644	NA	4	Neurexin-1 OS=Mus musculus GN=Nrxn1 PE=1 SV=3
Nrxn1	Q9CS84-2	Q9CS84	18189	-	Y	Y	-	-	Y	Y	-	-	-	-	8.53869	0.409779	-0.0224224	-0.0331277	-0.280992	0.0242461	5	-0.220967	0.0425628	-0.0262855	-0.136644	NA	4	Isoform 2a of Neurexin-1 OS=Mus musculus GN=Nrxn1
Nrxn1	Q9CS84-3	Q9CS84	18189	-	Y	Y	-	-	Y	Y	-	-	-	-	8.53869	0.409779	-0.0224224	-0.0331277	-0.280992	0.0242461	5	-0.220967	0.0425628	-0.0262855	-0.136644	NA	4	Isoform 3a of Neurexin-1 OS=Mus musculus GN=Nrxn1
Nrxn1	tr|E0CY11|E0CY11_MOUSE	E0CY11	18189	-	Y	Y	-	-	Y	Y	-	-	-	-	8.53671	0.409779	-0.0224224	-0.0331277	-0.280992	0.0242461	5	-0.220967	0.0425628	-0.0261885	-0.136644	NA	4	Neurexin-1 OS=Mus musculus GN=Nrxn1 PE=2 SV=2
Igf2r	Q07113	Q07113	16004	-	-	-	-	-	Y	Y	-	-	-	-	8.51982	0.680706	NA	NA	-0.448381	0.146326	3	0.046449	NA	NA	0.104273	-0.0858654	3	Cation-independent mannose-6-phosphate receptor OS=Mus musculus GN=Igf2r PE=1 SV=1
Strn3	Q9ERG2	Q9ERG2	94186	-	-	-	-	-	Y	Y	-	-	-	-	8.50292	-0.0457176	-0.0064826	NA	-0.0450396	-0.0536736	4	-0.260865	NA	NA	-0.0317243	-0.133768	3	Striatin-3 OS=Mus musculus GN=Strn3 PE=1 SV=1
Crip2	Q9DCT8	Q9DCT8	68337	-	-	-	-	-	Y	-	-	-	-	-	8.50055	-0.642749	-0.134174	NA	NA	1.08397	3	0.0244157	-0.0319959	-0.0150904	0.0363471	-0.0237434	5	Cysteine-rich protein 2 OS=Mus musculus GN=Crip2 PE=1 SV=1
Dlg4	Q62108	Q62108	13385	-	Y	Y	-	Y	-	Y	-	-	-	-	8.46168	-0.317005	0.00517396	-0.123095	-0.137533	0.332463	5	-0.312205	-0.0429038	-0.0170385	-0.0565085	-0.330764	5	Disks large homolog 4 OS=Mus musculus GN=Dlg4 PE=1 SV=1
Dlg4	Q62108-2	Q62108	13385	-	Y	Y	-	Y	-	Y	-	-	-	-	8.46168	-0.317005	0.00517396	-0.123095	-0.137533	0.332463	5	-0.312205	-0.0429038	-0.0170385	-0.0565085	-0.330764	5	Isoform 2 of Disks large homolog 4 OS=Mus musculus GN=Dlg4
Dlg4	Q62108-3	Q62108	13385	-	Y	Y	-	Y	-	Y	-	-	-	-	8.46168	-0.317005	0.00517396	-0.123095	-0.137533	0.332463	5	-0.312205	-0.0429038	-0.0170385	-0.0565085	-0.330764	5	Isoform 3 of Disks large homolog 4 OS=Mus musculus GN=Dlg4
Gnaq	P21279	P21279	14682	Y	Y	-	-	-	-	-	-	-	-	-	8.459	-0.00288124	-0.142092	0.114465	-0.128057	0.0853252	5	-0.220053	-0.135345	-0.0319925	-0.0802256	-0.124882	5	Guanine nucleotide-binding protein G(q) subunit alpha OS=Mus musculus GN=Gnaq PE=1 SV=4
Myo6	tr|E9PVU0|E9PVU0_MOUSE	E9PVU0	17920	-	Y	Y	-	-	-	-	-	-	-	-	8.33676	-0.0360563	-0.275763	-0.198383	0.352467	0.0835833	5	-0.266299	-0.101087	-0.0311277	-0.0849944	-0.102398	5	Unconventional myosin-VI OS=Mus musculus GN=Myo6 PE=2 SV=1
Myo6	tr|E9Q3L1|E9Q3L1_MOUSE	E9Q3L1	17920	-	Y	Y	-	-	-	-	-	-	-	-	8.33676	-0.0360563	-0.275763	-0.198383	0.352467	0.0835833	5	-0.266299	-0.101087	-0.0311277	-0.0849944	-0.102398	5	Unconventional myosin-VI OS=Mus musculus GN=Myo6 PE=2 SV=1
Myo6	tr|V9GXM4|V9GXM4_MOUSE	V9GXM4	17920	-	Y	Y	-	-	-	-	-	-	-	-	8.33676	-0.0360563	-0.275763	-0.198383	0.352467	0.0835833	5	-0.266299	-0.101087	-0.0311277	-0.0849944	-0.102398	5	Unconventional myosin-VI OS=Mus musculus GN=Myo6 PE=4 SV=1
Capn2	O08529	O08529	12334	-	-	-	-	-	-	Y	-	-	-	-	8.33659	-0.455084	NA	-0.15035	0.535072	0.0724583	4	-0.268057	-0.0902717	-0.0133767	-0.0662803	-0.0711381	5	Calpain-2 catalytic subunit OS=Mus musculus GN=Capn2 PE=2 SV=4
Dlst	Q9D2G2	Q9D2G2	78920	-	-	-	-	Y	-	-	-	-	-	-	8.29528	0.153707	-0.0345204	-0.0456171	0.184572	0.031353	5	-0.0617972	-0.130451	-0.027851	-0.0520992	0.0524845	5	Dihydrolipoyllysine-residue succinyltransferase component of 2-oxoglutarate dehydrogenase complex, mitochondrial OS=Mus musculus GN=Dlst PE=1 SV=1
Hspd1	P63038	P63038	15510	-	-	-	-	-	-	-	-	-	-	-	8.26227	-0.069606	0.0668296	-0.0387503	0.0679729	-0.0311397	5	-0.223251	-0.105262	-0.0312517	-0.0669834	-0.085127	5	60 kDa heat shock protein, mitochondrial OS=Mus musculus GN=Hspd1 PE=1 SV=1
Hsd17b4	P51660	P51660	15488	-	-	-	-	-	-	-	-	-	-	-	8.24169	NA	NA	-0.0529768	-0.289945	0.325145	3	NA	-0.207713	-0.0316249	-0.108933	-0.0801668	4	Peroxisomal multifunctional enzyme type 2 OS=Mus musculus GN=Hsd17b4 PE=1 SV=3
Nfasc	Q810U3	Q810U3	269116	-	-	-	Y	-	Y	Y	-	-	Y	-	8.22191	-0.00271162	-0.0663794	-0.0384879	-0.157466	0.150506	5	-0.28754	-0.210864	-0.0103789	-0.0619206	-0.048541	5	Neurofascin OS=Mus musculus GN=Nfasc PE=1 SV=1
Ap1s1	P61967	P61967	11769	-	-	-	-	-	-	-	-	-	-	-	8.21171	-0.269356	NA	0.392603	0.030814	NA	3	-0.0645868	-0.120664	-0.00741898	0.0351258	-0.0897656	5	AP-1 complex subunit sigma-1A OS=Mus musculus GN=Ap1s1 PE=1 SV=1
Fbxl16	A2RT62	A2RT62	214931	-	-	-	-	-	Y	-	-	-	-	-	8.20798	-0.0320702	NA	-0.214353	0.432453	0.540283	4	0.21068	-0.151014	-0.00129533	0.264862	NA	4	F-box/LRR-repeat protein 16 OS=Mus musculus GN=Fbxl16 PE=2 SV=1
D430041D05Rik	tr|D3YZ21|D3YZ21_MOUSE	D3YZ21	241589	-	-	-	-	-	-	-	-	-	-	-	8.08926	0.00531004	NA	0.0520894	0.554997	-0.350961	4	-0.0234471	-0.129218	-0.0220972	-0.0734349	0.0784299	5	Protein D430041D05Rik OS=Mus musculus GN=D430041D05Rik PE=2 SV=1
D430041D05Rik	tr|F6ZGR6|F6ZGR6_MOUSE	F6ZGR6	241589	-	-	-	-	-	-	-	-	-	-	-	8.08926	0.00531004	NA	0.0520894	0.554997	-0.350961	4	-0.0234471	-0.129218	-0.0220972	-0.0734349	0.0784299	5	Protein D430041D05Rik (Fragment) OS=Mus musculus GN=D430041D05Rik PE=4 SV=1
Stxbp1	O08599-2	O08599	20910	-	-	Y	Y	Y	Y	-	Y	-	Y	-	8.0688	0.197604	0.138942	-0.0688872	NA	0.000443324	4	-0.0613323	NA	-0.0211409	-0.0603587	0.0146886	4	Isoform 2 of Syntaxin-binding protein 1 OS=Mus musculus GN=Stxbp1
Shisa6	Q3UH99	Q3UH99	380702	-	-	Y	-	Y	Y	-	-	-	-	-	7.99179	-0.134267	0.905723	0.089671	NA	NA	3	0.524123	NA	-0.0326372	0.0752934	NA	3	Protein shisa-6 homolog OS=Mus musculus GN=Shisa6 PE=1 SV=1
Shisa6	tr|F6VQZ6|F6VQZ6_MOUSE	F6VQZ6	380702	-	-	Y	-	Y	Y	-	-	-	-	-	7.99179	-0.134267	0.905723	0.089671	NA	NA	3	0.524123	NA	-0.0326372	0.0752934	NA	3	Protein shisa-6 homolog (Fragment) OS=Mus musculus GN=Shisa6 PE=4 SV=1
Sirpa	tr|Q6P6I8|Q6P6I8_MOUSE	Q6P6I8	19261	-	-	-	-	-	-	-	-	-	-	-	7.92018	-0.22806	0.0539108	-0.0525868	0.0390786	-0.0193023	5	-0.351392	-0.136553	-0.0269942	-0.110389	-0.0678155	5	Signal-regulatory protein alpha OS=Mus musculus GN=Sirpa PE=2 SV=1
Kcnc2	Q14B80	Q14B80	268345	Y	Y	-	-	-	Y	-	-	-	-	-	7.90934	-0.256507	-0.24478	-0.232206	0.911791	0.0689466	5	0.088474	-0.241163	-0.0420722	-0.0841356	0.040623	5	Potassium voltage-gated channel subfamily C member 2 OS=Mus musculus GN=Kcnc2 PE=1 SV=1
Kcnc2	tr|E9QLW0|E9QLW0_MOUSE	E9QLW0	268345	Y	Y	-	-	-	Y	-	-	-	-	-	7.90934	-0.256507	-0.24478	-0.232206	0.911791	0.0689466	5	0.088474	-0.241163	-0.0420722	-0.0841356	0.040623	5	Potassium voltage-gated channel subfamily C member 2 OS=Mus musculus GN=Kcnc2 PE=4 SV=1
Epb41l2	O70318	O70318	13822	-	-	-	-	-	-	-	-	-	-	-	7.84935	0.107577	0.19688	0.102416	0.0327535	0.112729	5	-0.0372453	0.0386546	-0.0166687	0.0246755	0.0611037	5	Band 4.1-like protein 2 OS=Mus musculus GN=Epb41l2 PE=1 SV=2
Sirpa	tr|E0CYM8|E0CYM8_MOUSE	E0CYM8	19261	-	-	-	-	-	-	-	-	-	-	-	7.83978	-0.1788	0.0962331	-0.00133884	-0.155099	0.0172561	5	-0.363625	-0.117789	-0.0171965	-0.108329	-0.0960564	5	Tyrosine-protein phosphatase non-receptor type substrate 1 OS=Mus musculus GN=Sirpa PE=4 SV=1
Fam21	Q6PGL7	Q6PGL7	28006	-	-	-	-	-	-	-	-	-	-	-	7.83733	0.495628	0.0569801	-0.0900514	0.0467178	0.065791	5	-0.00782976	-0.0055625	-0.0104992	0.0317355	0.0861243	5	WASH complex subunit FAM21 OS=Mus musculus GN=Fam21 PE=1 SV=1
Vmp1	Q99KU0	Q99KU0	75909	-	-	-	-	-	-	-	-	-	-	-	7.83231	NA	-0.0159389	-0.0923628	0.172673	0.17491	4	0.0450866	-0.123868	-0.0092505	NA	-0.0573174	4	Vacuole membrane protein 1 OS=Mus musculus GN=Vmp1 PE=2 SV=2
Anxa11	P97384	P97384	11744	-	-	-	-	-	-	-	-	-	-	-	7.68634	1.14115	-0.24538	-0.357331	NA	-0.369777	4	-0.155045	NA	-0.030566	0.138823	-0.162013	4	Annexin A11 OS=Mus musculus GN=Anxa11 PE=1 SV=2
Anxa11	tr|D3Z7U0|D3Z7U0_MOUSE	D3Z7U0	11744	-	-	-	-	-	-	-	-	-	-	-	7.68634	1.14115	-0.24538	-0.357331	NA	-0.369777	4	-0.155045	NA	-0.030566	0.138823	-0.162013	4	Annexin OS=Mus musculus GN=Anxa11 PE=2 SV=1
Grin1	tr|A2AI20|A2AI20_MOUSE	A2AI20	14810	-	Y	Y	Y	Y	Y	-	Y	-	Y	-	7.65514	0.291631	NA	NA	0.0382949	-0.127375	3	-0.152445	-0.0204348	-0.0247519	-0.106666	0.171969	5	Glutamate receptor ionotropic, NMDA 1 OS=Mus musculus GN=Grin1 PE=2 SV=1
Grin1	tr|A2AI21|A2AI21_MOUSE	A2AI21	14810	-	Y	Y	Y	Y	Y	-	Y	-	Y	-	7.65514	0.291631	NA	NA	0.0382949	-0.127375	3	-0.152445	-0.0204348	-0.0247519	-0.106666	0.171969	5	Glutamate receptor ionotropic, NMDA 1 OS=Mus musculus GN=Grin1 PE=2 SV=1
Slc12a5	Q91V14	Q91V14	57138	-	Y	Y	-	-	Y	-	Y	-	-	Y	7.63574	-0.0591531	0.0112712	-0.0494317	-0.130029	-0.00647991	5	-0.286666	-0.178748	-0.0321683	-0.107805	-0.0971567	5	Solute carrier family 12 member 5 OS=Mus musculus GN=Slc12a5 PE=1 SV=2
Slc12a5	Q91V14-2	Q91V14	57138	-	Y	Y	-	-	Y	-	Y	-	-	Y	7.63574	-0.0591531	0.0112712	-0.0494317	-0.130029	-0.00647991	5	-0.286666	-0.178748	-0.0321683	-0.107805	-0.0971567	5	Isoform 2 of Solute carrier family 12 member 5 OS=Mus musculus GN=Slc12a5
Calr	P14211	P14211	12317	-	-	-	-	-	-	-	-	-	-	-	7.62924	0.248695	0.0876389	0.227568	0.209919	-0.112009	5	0.101472	-0.0168505	-0.0106847	0.0440766	0.0754764	5	Calreticulin OS=Mus musculus GN=Calr PE=1 SV=1
Xk	Q9QXY7	Q9QXY7	22439	-	Y	-	-	-	-	-	-	-	-	-	7.59778	-0.206935	NA	-0.347596	NA	0.452702	3	-0.325845	-0.17589	-0.00373665	-0.00341448	NA	4	Membrane transport protein XK OS=Mus musculus GN=Xk PE=1 SV=1
Cpd	O89001	O89001	12874	-	-	-	-	-	Y	-	-	-	-	-	7.485	NA	0.141473	0.0494944	NA	0.470728	3	0.416552	0.147128	NA	0.0289086	-0.0779041	4	Carboxypeptidase D OS=Mus musculus GN=Cpd PE=1 SV=2
Cmpk1	Q9DBP5	Q9DBP5	66588	-	-	-	-	-	-	Y	-	-	-	-	7.46491	0.0171482	-0.127007	NA	0.0664609	0.171676	4	NA	-0.135297	-0.0248832	0.00844047	-0.0865709	4	UMP-CMP kinase OS=Mus musculus GN=Cmpk1 PE=1 SV=1
Cpsf6	Q6NVF9	Q6NVF9	432508	-	-	-	-	-	Y	-	-	-	-	-	7.43694	0.790331	-0.416642	-0.240885	-0.458055	0.183798	5	NA	-0.19402	-0.00441012	-0.160353	NA	3	Cleavage and polyadenylation specificity factor subunit 6 OS=Mus musculus GN=Cpsf6 PE=2 SV=1
Cpsf6	tr|H3BJ30|H3BJ30_MOUSE	H3BJ30	432508	-	-	-	-	-	Y	-	-	-	-	-	7.43694	0.790331	-0.416642	-0.240885	-0.458055	0.183798	5	NA	-0.19402	-0.00441012	-0.160353	NA	3	Cleavage and polyadenylation-specificity factor subunit 6 OS=Mus musculus GN=Cpsf6 PE=2 SV=1
Cpsf6	tr|H3BJW3|H3BJW3_MOUSE	H3BJW3	432508	-	-	-	-	-	Y	-	-	-	-	-	7.43694	0.790331	-0.416642	-0.240885	-0.458055	0.183798	5	NA	-0.19402	-0.00441012	-0.160353	NA	3	Cleavage and polyadenylation-specificity factor subunit 6 OS=Mus musculus GN=Cpsf6 PE=2 SV=1
Cpsf6	tr|H3BKW0|H3BKW0_MOUSE	H3BKW0	432508	-	-	-	-	-	Y	-	-	-	-	-	7.43694	0.790331	-0.416642	-0.240885	-0.458055	0.183798	5	NA	-0.19402	-0.00441012	-0.160353	NA	3	Cleavage and polyadenylation-specificity factor subunit 6 (Fragment) OS=Mus musculus GN=Cpsf6 PE=2 SV=1
Exoc2	Q9D4H1	Q9D4H1	66482	-	-	-	-	-	Y	-	-	-	-	-	7.32809	0.124045	0.244734	-0.0931428	-0.00666951	0.0200666	5	-0.221234	NA	-0.02289	-0.0310081	0.146488	4	Exocyst complex component 2 OS=Mus musculus GN=Exoc2 PE=1 SV=1
Mecr	Q9DCS3	Q9DCS3	26922	-	-	-	-	-	-	-	-	-	-	-	7.30574	-0.11869	0.0996611	0.0707969	-0.130535	-0.0797582	5	-0.17213	-0.177259	NA	-0.141729	0.00552469	4	Trans-2-enoyl-CoA reductase, mitochondrial OS=Mus musculus GN=Mecr PE=1 SV=2
Atp5c1	Q91VR2	Q91VR2	11949	-	Y	-	-	-	-	-	-	-	-	-	7.217	-0.0956004	0.0571319	-0.127527	-0.085555	-0.0116668	5	-0.231648	-0.219764	-0.0303609	-0.127196	-0.0972663	5	ATP synthase subunit gamma, mitochondrial OS=Mus musculus GN=Atp5c1 PE=1 SV=1
Atp5c1	tr|Q8C2Q8|Q8C2Q8_MOUSE	Q8C2Q8	11949	-	Y	-	-	-	-	-	-	-	-	-	7.217	-0.0956004	0.0571319	-0.127527	-0.085555	-0.0116668	5	-0.231648	-0.219764	-0.0303609	-0.127196	-0.0972663	5	ATP synthase subunit gamma OS=Mus musculus GN=Atp5c1 PE=2 SV=1
Vsnl1	P62761	P62761	26950	-	-	-	-	-	-	-	-	-	-	-	7.18009	-0.10035	0.409243	-0.0403775	0.206032	-0.326423	5	-0.109858	-0.150668	-0.0166179	0.0909608	-0.106445	5	Visinin-like protein 1 OS=Mus musculus GN=Vsnl1 PE=1 SV=2
Ddx3x	Q62167	Q62167	13205	-	-	-	-	Y	Y	-	-	Y	Y	-	7.16493	-0.460137	-0.00374435	0.102979	-0.199288	-0.139129	5	-0.564383	-0.339384	-0.0314982	0.0239535	NA	4	ATP-dependent RNA helicase DDX3X OS=Mus musculus GN=Ddx3x PE=1 SV=3
Gabrb1	P50571	P50571	14400	-	Y	-	Y	-	Y	-	Y	-	-	-	7.15035	-0.194433	-0.089258	-0.135145	0.00528405	-0.0353582	5	-0.337707	-0.229447	-0.0313898	-0.155744	-0.133549	5	Gamma-aminobutyric acid receptor subunit beta-1 OS=Mus musculus GN=Gabrb1 PE=1 SV=1
Bsn	O88737	O88737	12217	-	-	-	-	-	Y	-	-	-	-	-	7.12041	-0.201903	0.138404	-0.0363538	-0.266695	0.215041	5	-0.279769	-0.182138	-0.0272982	-0.0968624	-0.00252796	5	Protein bassoon OS=Mus musculus GN=Bsn PE=1 SV=4
Bsn	O88737-2	O88737	12217	-	-	-	-	-	Y	-	-	-	-	-	7.12041	-0.201903	0.138404	-0.0363538	-0.266695	0.215041	5	-0.279769	-0.182138	-0.0272982	-0.0968624	-0.00252796	5	Isoform 2 of Protein bassoon OS=Mus musculus GN=Bsn
Homer1	Q9Z2Y3	Q9Z2Y3	26556	-	Y	-	-	-	-	-	-	-	-	-	7.10426	0.917306	-0.501493	-0.049811	-0.115051	0.143677	5	-0.14533	0.194794	-0.0352025	-0.0845912	0.0288602	5	Homer protein homolog 1 OS=Mus musculus GN=Homer1 PE=1 SV=2
Homer1	Q9Z2Y3-2	Q9Z2Y3	26556	-	Y	-	-	-	-	-	-	-	-	-	7.10426	0.917306	-0.501493	-0.049811	-0.115051	0.143677	5	-0.14533	0.194794	-0.0352025	-0.0845912	0.0288602	5	Isoform 2 of Homer protein homolog 1 OS=Mus musculus GN=Homer1
Homer1	Q9Z2Y3-3	Q9Z2Y3	26556	-	Y	-	-	-	-	-	-	-	-	-	7.10426	0.917306	-0.501493	-0.049811	-0.115051	0.143677	5	-0.14533	0.194794	-0.0352025	-0.0845912	0.0288602	5	Isoform 3 of Homer protein homolog 1 OS=Mus musculus GN=Homer1
Gnai1	B2RSH2	B2RSH2	14677	-	-	Y	-	-	Y	-	-	-	-	Y	7.10204	-0.286156	0.120477	-0.0439687	-0.0144354	0.239195	5	-0.261747	-0.125656	-0.00262665	-0.0886045	0.0577847	5	Guanine nucleotide-binding protein G(i) subunit alpha-1 OS=Mus musculus GN=Gnai1 PE=2 SV=1
Abcd4	O89016	O89016	19300	-	-	-	-	-	-	-	-	-	-	-	7.03553	-0.528636	NA	-0.0510305	0.233217	NA	3	-0.323638	-0.222656	-0.00744286	NA	-0.253699	4	ATP-binding cassette sub-family D member 4 OS=Mus musculus GN=Abcd4 PE=2 SV=2
Cyp46a1	Q9WVK8	Q9WVK8	13116	-	-	-	-	-	-	-	-	-	-	-	6.9116	-0.0905542	0.0740097	-0.0549691	0.183305	0.187977	5	0.00936431	-0.0118189	-0.0193072	-0.0566744	-0.0460664	5	Cholesterol 24-hydroxylase OS=Mus musculus GN=Cyp46a1 PE=2 SV=1
Grik2	P39087	P39087	14806	Y	Y	Y	-	-	Y	-	-	Y	-	-	6.90546	-0.642099	0.993209	-0.31508	NA	0.049251	4	-0.188196	-0.00719559	0.00501566	NA	NA	3	Glutamate receptor ionotropic, kainate 2 OS=Mus musculus GN=Grik2 PE=1 SV=4
Grik2	P39087-2	P39087	14806	Y	Y	Y	-	-	Y	-	-	Y	-	-	6.90546	-0.642099	0.993209	-0.31508	NA	0.049251	4	-0.188196	-0.00719559	0.00501566	NA	NA	3	Isoform GluR6-2 of Glutamate receptor ionotropic, kainate 2 OS=Mus musculus GN=Grik2
Grik2	tr|D3Z797|D3Z797_MOUSE	D3Z797	14806	Y	Y	Y	-	-	Y	-	-	Y	-	-	6.90546	-0.642099	0.993209	-0.31508	NA	0.049251	4	-0.188196	-0.00719559	0.00501566	NA	NA	3	Glutamate receptor ionotropic, kainate 2 OS=Mus musculus GN=Grik2 PE=2 SV=1
Chmp4b	Q9D8B3	Q9D8B3	75608	-	-	-	-	-	-	-	-	-	-	-	6.87391	-0.670397	NA	0.546205	0.195456	-0.28366	4	NA	NA	-0.0432557	-0.146589	-0.222625	3	Charged multivesicular body protein 4b OS=Mus musculus GN=Chmp4b PE=1 SV=2
Slc4a10	Q5DTL9	Q5DTL9	94229	-	Y	-	-	-	Y	Y	-	-	-	-	6.84551	-0.0687437	-0.0611581	-0.122298	-0.0453959	-0.0307947	5	-0.350029	-0.183214	-0.0292812	-0.109045	-0.0770342	5	Sodium-driven chloride bicarbonate exchanger OS=Mus musculus GN=Slc4a10 PE=1 SV=2
Slc4a10	Q5DTL9-2	Q5DTL9	94229	-	Y	-	-	-	Y	Y	-	-	-	-	6.84551	-0.0687437	-0.0611581	-0.122298	-0.0453959	-0.0307947	5	-0.350029	-0.183214	-0.0292812	-0.109045	-0.0770342	5	Isoform 2 of Sodium-driven chloride bicarbonate exchanger OS=Mus musculus GN=Slc4a10
Rpl13	P47963	P47963	270106	-	-	-	-	-	-	-	-	-	-	-	6.82763	NA	NA	0.0276175	0.168739	0.164569	3	NA	0.0269837	-0.0153653	0.000932145	0.133391	4	60S ribosomal protein L13 OS=Mus musculus GN=Rpl13 PE=2 SV=3
Uqcrc2	Q9DB77	Q9DB77	67003	-	-	-	-	-	Y	-	-	-	-	Y	6.81399	-0.255115	0.117643	-0.139488	0.0272754	-0.0483922	5	-0.257465	-0.169687	-0.0297138	-0.125692	-0.133797	5	Cytochrome b-c1 complex subunit 2, mitochondrial OS=Mus musculus GN=Uqcrc2 PE=1 SV=1
Grm7	Q68ED2	Q68ED2	108073	-	Y	Y	-	-	Y	-	-	-	-	Y	6.7662	0.292938	-0.244821	-0.200084	-0.213094	NA	4	-0.393158	NA	-0.0296887	-0.0781804	-0.196311	4	Metabotropic glutamate receptor 7 OS=Mus musculus GN=Grm7 PE=2 SV=1
Grm7	tr|G5E8D5|G5E8D5_MOUSE	G5E8D5	108073	-	Y	Y	-	-	Y	-	-	-	-	Y	6.7662	0.292938	-0.244821	-0.200084	-0.213094	NA	4	-0.393158	NA	-0.0296887	-0.0781804	-0.196311	4	Metabotropic glutamate receptor 7 OS=Mus musculus GN=Grm7 PE=2 SV=1
Me1	P06801	P06801	17436	-	-	-	-	-	Y	-	-	-	-	-	6.72629	0.280619	0.0818038	NA	-0.383832	0.040302	4	-0.231692	-0.169152	-0.0190672	-0.0308145	0.0614473	5	NADP-dependent malic enzyme OS=Mus musculus GN=Me1 PE=1 SV=2
Synpo	Q8CC35	Q8CC35	104027	-	-	-	-	-	Y	-	-	-	-	-	6.72045	0.170952	NA	-0.134156	-0.035081	-0.14633	4	-0.247633	-0.144417	-0.0263853	-0.105775	-0.0690948	5	Synaptopodin OS=Mus musculus GN=Synpo PE=1 SV=2
Synpo	Q8CC35-2	Q8CC35	104027	-	-	-	-	-	Y	-	-	-	-	-	6.72045	0.170952	NA	-0.134156	-0.035081	-0.14633	4	-0.247633	-0.144417	-0.0263853	-0.105775	-0.0690948	5	Isoform 2 of Synaptopodin OS=Mus musculus GN=Synpo
Synpo	Q8CC35-3	Q8CC35	104027	-	-	-	-	-	Y	-	-	-	-	-	6.72045	0.170952	NA	-0.134156	-0.035081	-0.14633	4	-0.247633	-0.144417	-0.0263853	-0.105775	-0.0690948	5	Isoform 3 of Synaptopodin OS=Mus musculus GN=Synpo
Pygm	Q9WUB3	Q9WUB3	19309	-	-	-	-	-	-	-	-	-	-	-	6.69771	-0.4918	1.34194	-0.213953	-0.522461	-0.220159	5	-0.148459	-0.264057	-0.0277577	-0.00173609	-0.0755647	5	Glycogen phosphorylase, muscle form OS=Mus musculus GN=Pygm PE=1 SV=3
Pygm	tr|E9PUM3|E9PUM3_MOUSE	E9PUM3	19309	-	-	-	-	-	-	-	-	-	-	-	6.69771	-0.4918	1.34194	-0.213953	-0.522461	-0.220159	5	-0.148459	-0.264057	-0.0277577	-0.00173609	-0.0755647	5	Phosphorylase OS=Mus musculus GN=Pygm PE=2 SV=1
Pde4d	Q01063	Q01063	238871	-	Y	-	-	-	-	-	-	-	-	-	6.65238	-0.142769	0.347042	-0.21558	-0.213244	-0.103082	5	-0.208976	NA	-0.00303471	NA	-0.229585	3	cAMP-specific 3&#039;,5&#039;-cyclic phosphodiesterase 4D OS=Mus musculus GN=Pde4d PE=1 SV=2
Pde4d	tr|B1PSD9|B1PSD9_MOUSE	B1PSD9	238871	-	Y	-	-	-	-	-	-	-	-	-	6.65238	-0.142769	0.347042	-0.21558	-0.213244	-0.103082	5	-0.208976	NA	-0.00303471	NA	-0.229585	3	cAMP-specific 3&#039;,5&#039;-cyclic phosphodiesterase 4D OS=Mus musculus GN=Pde4d PE=2 SV=1
Pde4d	tr|B2KF84|B2KF84_MOUSE	B2KF84	238871	-	Y	-	-	-	-	-	-	-	-	-	6.65238	-0.142769	0.347042	-0.21558	-0.213244	-0.103082	5	-0.208976	NA	-0.00303471	NA	-0.229585	3	cAMP-specific 3&#039;,5&#039;-cyclic phosphodiesterase 4D OS=Mus musculus GN=Pde4d PE=2 SV=1
Pde4d	tr|E9PVU7|E9PVU7_MOUSE	E9PVU7	238871	-	Y	-	-	-	-	-	-	-	-	-	6.65238	-0.142769	0.347042	-0.21558	-0.213244	-0.103082	5	-0.208976	NA	-0.00303471	NA	-0.229585	3	cAMP-specific 3&#039;,5&#039;-cyclic phosphodiesterase 4D OS=Mus musculus GN=Pde4d PE=2 SV=1
Syt5	Q9R0N5	Q9R0N5	53420	-	-	Y	-	-	-	-	-	-	-	-	6.62677	NA	-0.0516811	-0.0873359	0.0267134	NA	3	-0.112264	-0.144228	NA	NA	-0.0998835	3	Synaptotagmin-5 OS=Mus musculus GN=Syt5 PE=1 SV=1
Flot2	Q60634-2	Q60634	14252	-	-	-	-	-	Y	-	-	-	-	-	6.6093	-0.132712	0.00620167	-0.0017288	NA	-0.147738	4	-0.395608	-0.171259	-0.0394772	-0.139051	-0.00529138	5	Isoform 2 of Flotillin-2 OS=Mus musculus GN=Flot2
Flot2	tr|Q5SS83|Q5SS83_MOUSE	Q5SS83	14252	-	-	-	-	-	Y	-	-	-	-	-	6.6093	-0.132712	0.00620167	-0.0017288	NA	-0.147738	4	-0.395608	-0.171259	-0.0394772	-0.139051	-0.00529138	5	Flotillin 2, isoform CRA_a OS=Mus musculus GN=Flot2 PE=4 SV=1
Arl1	P61211	P61211	104303	-	-	-	-	-	-	-	-	-	-	-	6.60081	-0.374458	-0.101128	NA	0.1119	0.361397	4	-0.145314	-0.071159	-0.0255273	-0.0844427	NA	4	ADP-ribosylation factor-like protein 1 OS=Mus musculus GN=Arl1 PE=2 SV=1
Crtac1	Q8R555	Q8R555	72832	-	-	-	Y	-	Y	Y	-	-	-	-	6.58582	0.114398	0.0603598	0.361672	-0.664574	0.111849	5	NA	-0.0932281	-0.0223586	-0.119649	-0.101218	4	Cartilage acidic protein 1 OS=Mus musculus GN=Crtac1 PE=2 SV=1
C1qbp	tr|Q8R5L1|Q8R5L1_MOUSE	Q8R5L1	12261	-	-	-	-	-	-	-	-	-	-	-	6.57136	-0.228301	0.0115609	-0.094933	-0.0184568	0.0588567	5	-0.298362	-0.147911	-0.0246114	-0.12198	-0.0817934	5	Complement component 1 Q subcomponent-binding protein, mitochondrial OS=Mus musculus GN=C1qbp PE=2 SV=1
Ndufs8	Q8K3J1	Q8K3J1	225887	-	-	-	-	-	-	-	-	-	-	-	6.56744	-0.310631	-0.165046	-0.124839	-0.411935	-0.14357	5	-0.53614	-0.29084	NA	-0.187829	-0.232524	4	NADH dehydrogenase [ubiquinone] iron-sulfur protein 8, mitochondrial OS=Mus musculus GN=Ndufs8 PE=1 SV=1
Rab1	tr|Q5SW88|Q5SW88_MOUSE	Q5SW88	19324	-	-	-	-	-	-	-	-	-	-	-	6.54712	0.127473	-0.141588	0.00787488	0.175792	0.0785857	5	0.0104276	-0.0709253	-0.0148029	-0.0144965	-0.0639628	5	Ras-related protein Rab-1A OS=Mus musculus GN=Rab1 PE=2 SV=1
Rab1A	P62821	P62821	19324	-	-	-	-	-	-	-	-	-	-	-	6.54712	0.127473	-0.141588	0.00787488	0.175792	0.0785857	5	0.0104276	-0.0709253	-0.0148029	-0.0144965	-0.0639628	5	Ras-related protein Rab-1A OS=Mus musculus GN=Rab1A PE=1 SV=3
Scai	Q8C8N2	Q8C8N2	320271	-	-	-	-	-	-	-	-	-	-	-	6.5455	0.149969	0.0029737	-0.126988	0.0810189	0.0940349	5	NA	NA	-0.0356525	-0.0746461	-0.0101749	3	Protein SCAI OS=Mus musculus GN=Scai PE=1 SV=2
Cntnap2	Q9CPW0	Q9CPW0	66797	-	-	-	-	-	-	Y	Y	-	Y	-	6.53464	-0.217749	0.00673966	-0.224202	-0.0733165	-0.140348	5	-0.486652	-0.243917	-0.0341825	-0.107187	-0.178067	5	Contactin-associated protein-like 2 OS=Mus musculus GN=Cntnap2 PE=1 SV=2
Cntnap2	tr|E9QNF7|E9QNF7_MOUSE	E9QNF7	66797	-	-	-	-	-	-	Y	Y	-	Y	-	6.53464	-0.217749	0.00673966	-0.224202	-0.0733165	-0.140348	5	-0.486652	-0.243917	-0.0341825	-0.107187	-0.178067	5	Contactin-associated protein-like 2 OS=Mus musculus GN=Cntnap2 PE=2 SV=1
Arhgef7	Q9ES28	Q9ES28	54126	-	-	-	-	-	Y	-	-	-	-	-	6.51628	-0.231856	0.0426129	-0.300797	-0.397915	0.778783	5	NA	-0.067431	-0.00204655	0.0747475	-0.41261	4	Rho guanine nucleotide exchange factor 7 OS=Mus musculus GN=Arhgef7 PE=1 SV=2
Arhgef7	Q9ES28-3	Q9ES28	54126	-	-	-	-	-	Y	-	-	-	-	-	6.51628	-0.231856	0.0426129	-0.300797	-0.397915	0.778783	5	NA	-0.067431	-0.00204655	0.0747475	-0.41261	4	Isoform C of Rho guanine nucleotide exchange factor 7 OS=Mus musculus GN=Arhgef7
Arhgef7	Q9ES28-7	Q9ES28	54126	-	-	-	-	-	Y	-	-	-	-	-	6.51628	-0.231856	0.0426129	-0.300797	-0.397915	0.778783	5	NA	-0.067431	-0.00204655	0.0747475	-0.41261	4	Isoform G of Rho guanine nucleotide exchange factor 7 OS=Mus musculus GN=Arhgef7
Atp8a2	P98200	P98200	50769	-	-	-	-	-	-	-	-	Y	-	-	6.5018	-0.045018	NA	0.059137	NA	0.132313	3	NA	-0.210337	-0.0313573	-0.0760624	0.193707	4	Probable phospholipid-transporting ATPase IB OS=Mus musculus GN=Atp8a2 PE=2 SV=1
Tnik	tr|E0CZD7|E0CZD7_MOUSE	E0CZD7	665113	-	-	-	-	-	Y	-	-	Y	-	-	6.39829	NA	NA	-0.176318	0.376897	-0.228452	3	NA	NA	0.00236986	-0.111416	-0.154483	3	Traf2 and NCK-interacting protein kinase OS=Mus musculus GN=Tnik PE=2 SV=1
Tnik	tr|E9PUL9|E9PUL9_MOUSE	E9PUL9	665113	-	-	-	-	-	Y	-	-	Y	-	-	6.39829	NA	NA	-0.176318	0.376897	-0.228452	3	NA	NA	0.00236986	-0.111416	-0.154483	3	Traf2 and NCK-interacting protein kinase OS=Mus musculus GN=Tnik PE=2 SV=1
Atp5b	P56480	P56480	11947	-	Y	-	-	-	Y	-	-	-	-	-	6.3944	-0.0929713	0.0853766	-0.0342374	0.113571	-0.145946	5	-0.179597	-0.159177	-0.0279273	-0.104831	0.00480094	5	ATP synthase subunit beta, mitochondrial OS=Mus musculus GN=Atp5b PE=1 SV=2
Zwint	Q9CQU5	Q9CQU5	52696	-	-	-	-	-	-	-	-	-	-	-	6.3823	0.128271	NA	-0.106681	-0.216925	NA	3	-0.319494	NA	NA	-0.109346	-0.00156296	3	ZW10 interactor OS=Mus musculus GN=Zwint PE=2 SV=1
Nfasc	tr|E9PW06|E9PW06_MOUSE	E9PW06	269116	-	-	-	Y	-	Y	Y	-	-	Y	-	6.33429	-0.198787	-0.0612546	-0.0257327	-0.180226	0.0350483	5	-0.292573	-0.160717	NA	NA	-0.0385803	3	Neurofascin OS=Mus musculus GN=Nfasc PE=2 SV=1
Nfasc	tr|E9Q171|E9Q171_MOUSE	E9Q171	269116	-	-	-	Y	-	Y	Y	-	-	Y	-	6.33429	-0.198787	-0.0612546	-0.0257327	-0.180226	0.0350483	5	-0.292573	-0.160717	NA	NA	-0.0385803	3	Neurofascin OS=Mus musculus GN=Nfasc PE=2 SV=1
Ndufa9	Q9DC69	Q9DC69	66108	-	-	-	-	-	-	-	-	-	-	Y	6.32816	-0.23905	-0.27817	-0.140013	0.149487	-0.240289	5	-0.472882	-0.275294	-0.0444832	NA	-0.116533	4	NADH dehydrogenase [ubiquinone] 1 alpha subcomplex subunit 9, mitochondrial OS=Mus musculus GN=Ndufa9 PE=1 SV=2
Mras	O08989	O08989	17532	-	-	-	-	-	-	-	-	-	-	-	6.30773	-0.525533	-0.00441339	0.146563	-0.310408	0.39194	5	-0.376243	-0.138659	-0.0209094	-0.0372442	-0.116	5	Ras-related protein M-Ras OS=Mus musculus GN=Mras PE=1 SV=1
Clcn6	O35454	O35454	26372	-	Y	-	-	-	-	-	-	-	-	-	6.30761	0.109867	-0.0630342	-0.157196	-0.0654794	0.223534	5	-0.277691	0.0821228	-0.0205623	NA	-0.0554715	4	Chloride transport protein 6 OS=Mus musculus GN=Clcn6 PE=1 SV=1
Clcn6	tr|A2A7F6|A2A7F6_MOUSE	A2A7F6	26372	-	Y	-	-	-	-	-	-	-	-	-	6.30761	0.109867	-0.0630342	-0.157196	-0.0654794	0.223534	5	-0.277691	0.0821228	-0.0205623	NA	-0.0554715	4	Chloride transport protein 6 OS=Mus musculus GN=Clcn6 PE=2 SV=1
Stam	P70297	P70297	20844	-	-	-	-	-	Y	-	-	-	-	-	6.30121	-0.0949997	NA	-0.0813553	0.43167	-0.142051	4	-0.358689	0.171813	-0.0344528	0.0251515	NA	4	Signal transducing adapter molecule 1 OS=Mus musculus GN=Stam PE=2 SV=3
Stam	tr|Q3UGN9|Q3UGN9_MOUSE	Q3UGN9	20844	-	-	-	-	-	Y	-	-	-	-	-	6.30121	-0.0949997	NA	-0.0813553	0.43167	-0.142051	4	-0.358689	0.171813	-0.0344528	0.0251515	NA	4	Signal transducing adapter molecule 1 OS=Mus musculus GN=Stam PE=2 SV=1
Ppp1r9b	Q6R891	Q6R891	217124	-	-	-	-	-	Y	-	-	-	-	-	6.29521	-0.145059	-0.124738	-0.230211	0.0608483	0.0955209	5	-0.171992	-0.236196	-0.0371476	-0.115617	-0.169119	5	Neurabin-2 OS=Mus musculus GN=Ppp1r9b PE=1 SV=1
Dpp6	tr|E9PWX1|E9PWX1_MOUSE	E9PWX1	13483	Y	Y	-	-	-	Y	-	-	Y	-	Y	6.27591	-0.11076	0.0664502	-0.0224428	0.00866429	-0.179945	5	-0.264597	-0.105724	-0.0287275	-0.0995773	NA	4	Dipeptidyl aminopeptidase-like protein 6 OS=Mus musculus GN=Dpp6 PE=2 SV=1
Dpp6	tr|Q5U4C2|Q5U4C2_MOUSE	Q5U4C2	13483	Y	Y	-	-	-	Y	-	-	Y	-	Y	6.27591	-0.11076	0.0664502	-0.0224428	0.00866429	-0.179945	5	-0.264597	-0.105724	-0.0287275	-0.0995773	NA	4	Dipeptidyl aminopeptidase-like protein 6 OS=Mus musculus GN=Dpp6 PE=2 SV=1
Epb41l3	Q9WV92-3	Q9WV92	13823	-	-	-	-	-	Y	-	-	-	-	-	6.25091	0.0758088	-0.00722752	-0.033734	0.0869244	-0.176372	5	-0.30188	-0.0593445	-0.0232767	-0.0317403	-0.0220729	5	Isoform 3 of Band 4.1-like protein 3 OS=Mus musculus GN=Epb41l3
Sept7	O55131	O55131	235072	-	-	-	-	-	-	-	-	-	-	-	6.25072	-0.0354909	-0.00462721	-0.0165154	0.0101446	0.0144122	5	-0.205018	-0.12371	-0.0217203	-0.0753477	0.0100171	5	Septin-7 OS=Mus musculus GN=Sept7 PE=1 SV=1
Sept7	tr|E9Q1G8|E9Q1G8_MOUSE	E9Q1G8	235072	-	-	-	-	-	-	-	-	-	-	-	6.25072	-0.0354909	-0.00462721	-0.0165154	0.0101446	0.0144122	5	-0.205018	-0.12371	-0.0217203	-0.0753477	0.0100171	5	Septin-7 OS=Mus musculus GN=Sept7 PE=2 SV=2
Sept7	tr|E9Q9F5|E9Q9F5_MOUSE	E9Q9F5	235072	-	-	-	-	-	-	-	-	-	-	-	6.25072	-0.0354909	-0.00462721	-0.0165154	0.0101446	0.0144122	5	-0.205018	-0.12371	-0.0217203	-0.0753477	0.0100171	5	Septin-7 OS=Mus musculus GN=Sept7 PE=2 SV=2
Mtpn	P62774	P62774	14489	-	-	-	-	-	-	-	-	-	-	-	6.24454	-0.0468979	0.0749271	-0.182391	0.214701	0.375572	5	NA	NA	-0.0181944	-0.0351742	0.0849217	3	Myotrophin OS=Mus musculus GN=Mtpn PE=1 SV=2
Mdh2	P08249	P08249	17448	-	-	-	-	-	-	-	Y	-	-	-	6.18606	-0.00090233	-0.0255262	-0.0483327	-0.108773	0.152649	5	-0.235222	-0.113768	-0.0244874	-0.0520279	0.0148859	5	Malate dehydrogenase, mitochondrial OS=Mus musculus GN=Mdh2 PE=1 SV=3
Ccdc6	D3YZP9	D3YZP9	76551	-	-	-	-	-	Y	-	-	-	-	-	6.18102	0.0123352	NA	NA	-0.0413744	0.0609214	3	-0.22923	0.0225096	NA	0.0109486	NA	3	Coiled-coil domain-containing protein 6 OS=Mus musculus GN=Ccdc6 PE=1 SV=1
Rufy3	Q9D394	Q9D394	52822	-	-	-	-	-	Y	Y	-	-	-	-	6.15879	-0.18885	NA	0.219081	-0.161614	-0.233917	4	-0.407118	-0.240324	-0.029483	-0.0569801	-0.100779	5	Protein RUFY3 OS=Mus musculus GN=Rufy3 PE=1 SV=1
C2cd2l	Q80X80	Q80X80	71764	-	-	-	-	-	-	-	-	-	-	-	6.13952	-0.0897343	-0.223605	-0.0432455	0.00188005	0.260682	5	-0.246505	-0.0511086	-0.0219778	-0.0634607	-0.0878466	5	C2 domain-containing protein 2-like OS=Mus musculus GN=C2cd2l PE=1 SV=3
Dpp3	Q99KK7	Q99KK7	75221	-	-	-	-	-	Y	-	-	-	-	-	6.1218	-0.184673	-0.81462	-0.240711	0.0953236	0.0541818	5	-0.567185	-0.358815	0.0572843	-0.222757	-0.374814	5	Dipeptidyl peptidase 3 OS=Mus musculus GN=Dpp3 PE=2 SV=2
Kcnb1	Q03717	Q03717	16500	Y	Y	Y	Y	-	Y	-	Y	-	Y	-	6.11936	-0.269391	0.0186721	-0.0162176	0.577614	0.193448	5	NA	NA	-0.0219704	-0.0725965	0.171659	3	Potassium voltage-gated channel subfamily B member 1 OS=Mus musculus GN=Kcnb1 PE=1 SV=2
Slc6a1	P31648	P31648	232333	-	Y	Y	-	Y	Y	Y	Y	-	Y	Y	6.10486	-0.212109	-0.0711938	-0.068398	0.0613628	-0.156292	5	NA	-0.160317	-0.0320483	-0.123743	-0.340995	4	Sodium- and chloride-dependent GABA transporter 1 OS=Mus musculus GN=Slc6a1 PE=1 SV=2
Fh	P97807	P97807	14194	-	-	-	-	-	-	-	-	-	-	-	6.07089	-0.257476	0.170925	-0.0140374	-0.328394	0.156372	5	-0.305603	-0.204602	-0.0309572	-0.0790058	-0.0251068	5	Fumarate hydratase, mitochondrial OS=Mus musculus GN=Fh PE=1 SV=3
Fh	P97807-2	P97807	14194	-	-	-	-	-	-	-	-	-	-	-	6.07089	-0.257476	0.170925	-0.0140374	-0.328394	0.156372	5	-0.305603	-0.204602	-0.0309572	-0.0790058	-0.0251068	5	Isoform Cytoplasmic of Fumarate hydratase, mitochondrial OS=Mus musculus GN=Fh
Atp2b3	tr|A2ALL9|A2ALL9_MOUSE	A2ALL9	320707	-	-	-	-	-	-	-	-	-	-	-	6.06469	-0.0406078	-0.0786912	-0.0882257	-0.0134617	-0.118676	5	-0.338617	-0.184509	-0.0231331	-0.0933281	-0.072359	5	Protein Atp2b3 OS=Mus musculus GN=Atp2b3 PE=2 SV=1
Cadm4	Q8R464	Q8R464	260299	-	-	-	-	-	-	-	-	-	-	-	6.02427	-0.0724895	-0.0482255	0.0026884	-0.0225258	-0.0909834	5	-0.293907	-0.15185	-0.0304858	-0.108658	-0.0164364	5	Cell adhesion molecule 4 OS=Mus musculus GN=Cadm4 PE=1 SV=1
Grin1	P35438	P35438	14810	-	Y	Y	Y	Y	Y	-	Y	-	Y	-	6.022	0.291631	NA	NA	0.0382949	-0.127375	3	-0.152445	-0.0204348	-0.0247519	NA	0.171969	4	Glutamate receptor ionotropic, NMDA 1 OS=Mus musculus GN=Grin1 PE=1 SV=1
Grin1	tr|A2AI19|A2AI19_MOUSE	A2AI19	14810	-	Y	Y	Y	Y	Y	-	Y	-	Y	-	6.022	0.291631	NA	NA	0.0382949	-0.127375	3	-0.152445	-0.0204348	-0.0247519	NA	0.171969	4	Glutamate receptor ionotropic, NMDA 1 OS=Mus musculus GN=Grin1 PE=2 SV=1
Hars	Q61035	Q61035	15115	-	-	-	-	-	-	-	-	-	-	-	6.00823	-0.0615136	0.211599	NA	NA	-0.139034	3	NA	-0.133847	-0.0497806	-0.026612	NA	3	Histidine--tRNA ligase, cytoplasmic OS=Mus musculus GN=Hars PE=2 SV=2
Nrp2	O35375	O35375	18187	-	-	-	-	-	-	-	-	-	-	-	5.9978	NA	0.078562	-0.239368	-0.106375	0.0272514	4	-0.298795	NA	-0.0296676	-0.116791	-0.0892173	4	Neuropilin-2 OS=Mus musculus GN=Nrp2 PE=2 SV=2
Nrp2	O35375-2	O35375	18187	-	-	-	-	-	-	-	-	-	-	-	5.9978	NA	0.078562	-0.239368	-0.106375	0.0272514	4	-0.298795	NA	-0.0296676	-0.116791	-0.0892173	4	Isoform A0 of Neuropilin-2 OS=Mus musculus GN=Nrp2
Nrp2	O35375-3	O35375	18187	-	-	-	-	-	-	-	-	-	-	-	5.9978	NA	0.078562	-0.239368	-0.106375	0.0272514	4	-0.298795	NA	-0.0296676	-0.116791	-0.0892173	4	Isoform A5 of Neuropilin-2 OS=Mus musculus GN=Nrp2
Nrp2	O35375-4	O35375	18187	-	-	-	-	-	-	-	-	-	-	-	5.9978	NA	0.078562	-0.239368	-0.106375	0.0272514	4	-0.298795	NA	-0.0296676	-0.116791	-0.0892173	4	Isoform A17 of Neuropilin-2 OS=Mus musculus GN=Nrp2
Podxl2	Q8CAE9	Q8CAE9	319655	-	-	-	-	-	Y	-	-	-	-	-	5.987	-0.129758	-0.386452	0.496765	NA	NA	3	-0.199928	NA	-0.032182	NA	-0.00784278	3	Podocalyxin-like protein 2 OS=Mus musculus GN=Podxl2 PE=2 SV=2
Podxl2	Q8CAE9-3	Q8CAE9	319655	-	-	-	-	-	Y	-	-	-	-	-	5.987	-0.129758	-0.386452	0.496765	NA	NA	3	-0.199928	NA	-0.032182	NA	-0.00784278	3	Isoform 3 of Podocalyxin-like protein 2 OS=Mus musculus GN=Podxl2
Podxl2	tr|G3X9D3|G3X9D3_MOUSE	G3X9D3	319655	-	-	-	-	-	Y	-	-	-	-	-	5.987	-0.129758	-0.386452	0.496765	NA	NA	3	-0.199928	NA	-0.032182	NA	-0.00784278	3	Podocalyxin-like 2 OS=Mus musculus GN=Podxl2 PE=4 SV=1
Cit	tr|D3Z1U0|D3Z1U0_MOUSE	D3Z1U0	12704	-	-	-	-	-	Y	Y	-	-	-	-	5.97015	0.0486694	-0.000247377	-0.170001	-0.0491561	0.0190203	5	-0.160454	-0.219136	NA	NA	0.0686738	3	Citron Rho-interacting kinase OS=Mus musculus GN=Cit PE=2 SV=1
Cit	tr|F6SBR5|F6SBR5_MOUSE	F6SBR5	12704	-	-	-	-	-	Y	Y	-	-	-	-	5.97015	0.0486694	-0.000247377	-0.170001	-0.0491561	0.0190203	5	-0.160454	-0.219136	NA	NA	0.0686738	3	Citron Rho-interacting kinase (Fragment) OS=Mus musculus GN=Cit PE=4 SV=1
Psmc5	P62196	P62196	19184	-	-	-	-	-	Y	Y	-	-	-	-	5.91157	-0.535223	-0.0910789	0.252111	0.0519425	0.384415	5	-0.30291	0.046637	-0.01505	NA	0.03075	4	26S protease regulatory subunit 8 OS=Mus musculus GN=Psmc5 PE=1 SV=1
Rps17	P63276	P63276	20068	-	-	-	-	-	-	-	-	-	-	-	5.90726	-0.326928	0.112614	-0.0855527	0.306917	-0.0917013	5	-0.189562	-0.126008	-0.0277662	-0.0393054	-0.064628	5	40S ribosomal protein S17 OS=Mus musculus GN=Rps17 PE=1 SV=2
Sept3	Q9Z1S5	Q9Z1S5	24050	-	-	-	-	-	-	-	-	-	-	-	5.90691	-0.2217	0.111628	-0.0512078	0.493963	0.0150522	5	0.0820743	-0.0435232	-0.0210242	-0.0362907	0.00390173	5	Neuronal-specific septin-3 OS=Mus musculus GN=Sept3 PE=1 SV=2
Arpc2	Q9CVB6	Q9CVB6	76709	-	-	-	-	-	-	-	-	-	-	-	5.90452	-0.0580435	0.116567	-0.0254242	0.118914	0.0385767	5	-0.199786	0.0154057	-0.0146327	0.0404448	-0.0132929	5	Actin-related protein 2/3 complex subunit 2 OS=Mus musculus GN=Arpc2 PE=1 SV=3
Arpc2	tr|D3YXG6|D3YXG6_MOUSE	D3YXG6	76709	-	-	-	-	-	-	-	-	-	-	-	5.90452	-0.0580435	0.116567	-0.0254242	0.118914	0.0385767	5	-0.199786	0.0154057	-0.0146327	0.0404448	-0.0132929	5	Actin-related protein 2/3 complex subunit 2 OS=Mus musculus GN=Arpc2 PE=4 SV=1
Slc3a2	P10852	P10852	17254	-	Y	-	-	-	-	Y	-	-	-	Y	5.87593	-0.234372	-0.091472	-0.250666	0.286604	0.157184	5	-0.290552	-0.152025	-0.0230743	-0.043438	0.0156718	5	4F2 cell-surface antigen heavy chain OS=Mus musculus GN=Slc3a2 PE=1 SV=1
Slc3a2	tr|G3UWA6|G3UWA6_MOUSE	G3UWA6	17254	-	Y	-	-	-	-	Y	-	-	-	Y	5.87593	-0.234372	-0.091472	-0.250666	0.286604	0.157184	5	-0.290552	-0.152025	-0.0230743	-0.043438	0.0156718	5	4F2 cell-surface antigen heavy chain OS=Mus musculus GN=Slc3a2 PE=4 SV=1
Sfxn1	Q99JR1	Q99JR1	14057	-	Y	-	-	-	-	-	-	-	-	-	5.84071	-0.311761	0.385564	0.13814	-0.0867979	0.0318817	5	NA	-0.202082	-0.0289047	-0.0124731	0.0822533	4	Sideroflexin-1 OS=Mus musculus GN=Sfxn1 PE=1 SV=3
Pacsin2	Q9WVE8	Q9WVE8	23970	-	-	-	-	-	-	-	-	-	-	-	5.80786	-0.255157	-0.0784981	-0.0296146	0.706926	0.0350706	5	0.207224	NA	-0.0321432	-0.05751	-0.0998031	4	Protein kinase C and casein kinase substrate in neurons protein 2 OS=Mus musculus GN=Pacsin2 PE=1 SV=1
Ptprs	B0V2N1	B0V2N1	19280	-	-	-	-	Y	Y	Y	-	-	-	Y	5.79169	0.0502243	-0.0331272	-0.175052	-0.176948	0.0252256	5	-0.198784	-0.249742	-0.0379861	-0.0830729	-0.0956178	5	Receptor-type tyrosine-protein phosphatase S OS=Mus musculus GN=Ptprs PE=1 SV=1
Ptprs	B0V2N1-2	B0V2N1	19280	-	-	-	-	Y	Y	Y	-	-	-	Y	5.79169	0.0502243	-0.0331272	-0.175052	-0.176948	0.0252256	5	-0.198784	-0.249742	-0.0379861	-0.0830729	-0.0956178	5	Isoform 2 of Receptor-type tyrosine-protein phosphatase S OS=Mus musculus GN=Ptprs
Ptprs	B0V2N1-6	B0V2N1	19280	-	-	-	-	Y	Y	Y	-	-	-	Y	5.79169	0.0502243	-0.0331272	-0.175052	-0.176948	0.0252256	5	-0.198784	-0.249742	-0.0379861	-0.0830729	-0.0956178	5	Isoform 6 of Receptor-type tyrosine-protein phosphatase S OS=Mus musculus GN=Ptprs
Dlg3	tr|A2BEE9|A2BEE9_MOUSE	A2BEE9	53310	-	-	Y	-	-	Y	-	-	Y	-	-	5.72574	NA	0.330482	0.0555352	-0.113966	NA	3	0.300439	-0.128894	-0.0174132	-0.0774686	0.025278	5	Disks large homolog 3 OS=Mus musculus GN=Dlg3 PE=2 SV=1
Kcnj6	P48542	P48542	16522	-	Y	-	-	-	Y	-	-	-	Y	-	5.71506	NA	-0.028299	-0.123592	NA	-0.170589	3	-0.370001	-0.174592	NA	-0.106643	-0.0593936	4	G protein-activated inward rectifier potassium channel 2 OS=Mus musculus GN=Kcnj6 PE=1 SV=1
Trio	Q0KL02	Q0KL02	223435	-	-	-	Y	Y	Y	Y	-	Y	-	-	5.68002	0.46475	-0.124779	0.000678327	0.291156	-0.400787	5	0.0969882	-0.251603	-0.0307436	-0.0166771	0.0843844	5	Triple functional domain protein OS=Mus musculus GN=Trio PE=1 SV=3
Trio	Q0KL02-3	Q0KL02	223435	-	-	-	Y	Y	Y	Y	-	Y	-	-	5.68002	0.46475	-0.124779	0.000678327	0.291156	-0.400787	5	0.0969882	-0.251603	-0.0307436	-0.0166771	0.0843844	5	Isoform 3 of Triple functional domain protein OS=Mus musculus GN=Trio
Trio	Q0KL02-4	Q0KL02	223435	-	-	-	Y	Y	Y	Y	-	Y	-	-	5.68002	0.46475	-0.124779	0.000678327	0.291156	-0.400787	5	0.0969882	-0.251603	-0.0307436	-0.0166771	0.0843844	5	Isoform 4 of Triple functional domain protein OS=Mus musculus GN=Trio
Ldha	P06151	P06151	16828	-	-	-	-	-	-	-	-	-	-	-	5.64117	-0.621949	0.386564	-0.0881052	0.0203249	-0.0954857	5	-0.309043	-0.117229	-0.0378437	-0.0529712	-0.227849	5	L-lactate dehydrogenase A chain OS=Mus musculus GN=Ldha PE=1 SV=3
Ldha	tr|G5E8N5|G5E8N5_MOUSE	G5E8N5	16828	-	-	-	-	-	-	-	-	-	-	-	5.64117	-0.621949	0.386564	-0.0881052	0.0203249	-0.0954857	5	-0.309043	-0.117229	-0.0378437	-0.0529712	-0.227849	5	L-lactate dehydrogenase OS=Mus musculus GN=Ldha PE=3 SV=1
Snap91	Q61548	Q61548	20616	-	-	Y	-	-	Y	-	-	-	-	-	5.62317	-0.221714	-0.0432732	-0.0668771	-0.443885	1.27463	5	0.0129099	0.0850511	-0.0036941	-0.106492	0.165931	5	Clathrin coat assembly protein AP180 OS=Mus musculus GN=Snap91 PE=1 SV=1
Snap91	Q61548-2	Q61548	20616	-	-	Y	-	-	Y	-	-	-	-	-	5.62317	-0.221714	-0.0432732	-0.0668771	-0.443885	1.27463	5	0.0129099	0.0850511	-0.0036941	-0.106492	0.165931	5	Isoform Short of Clathrin coat assembly protein AP180 OS=Mus musculus GN=Snap91
Snap91	Q61548-3	Q61548	20616	-	-	Y	-	-	Y	-	-	-	-	-	5.62317	-0.221714	-0.0432732	-0.0668771	-0.443885	1.27463	5	0.0129099	0.0850511	-0.0036941	-0.106492	0.165931	5	Isoform 3 of Clathrin coat assembly protein AP180 OS=Mus musculus GN=Snap91
Snap91	tr|E9Q9A3|E9Q9A3_MOUSE	E9Q9A3	20616	-	-	Y	-	-	Y	-	-	-	-	-	5.62317	-0.221714	-0.0432732	-0.0668771	-0.443885	1.27463	5	0.0129099	0.0850511	-0.0036941	-0.106492	0.165931	5	Clathrin coat assembly protein AP180 OS=Mus musculus GN=Snap91 PE=2 SV=2
Snap91	tr|E9QLK9|E9QLK9_MOUSE	E9QLK9	20616	-	-	Y	-	-	Y	-	-	-	-	-	5.62317	-0.221714	-0.0432732	-0.0668771	-0.443885	1.27463	5	0.0129099	0.0850511	-0.0036941	-0.106492	0.165931	5	Clathrin coat assembly protein AP180 OS=Mus musculus GN=Snap91 PE=2 SV=2
Snap91	tr|E9QQ05|E9QQ05_MOUSE	E9QQ05	20616	-	-	Y	-	-	Y	-	-	-	-	-	5.62317	-0.221714	-0.0432732	-0.0668771	-0.443885	1.27463	5	0.0129099	0.0850511	-0.0036941	-0.106492	0.165931	5	Clathrin coat assembly protein AP180 OS=Mus musculus GN=Snap91 PE=2 SV=2
Pitpnm2	Q6ZPQ6	Q6ZPQ6	19679	-	-	-	-	-	Y	-	-	-	-	-	5.60994	NA	NA	-0.0351166	0.0546657	-0.125961	3	NA	NA	-0.0298209	-0.104008	-0.179204	3	Membrane-associated phosphatidylinositol transfer protein 2 OS=Mus musculus GN=Pitpnm2 PE=1 SV=2
Xpr1	Q9Z0U0	Q9Z0U0	19775	-	Y	-	-	-	Y	Y	-	-	-	-	5.60754	-0.172389	-0.14483	0.00675817	0.471734	NA	4	0.00488084	NA	-0.0352745	-0.157951	0.0742409	4	Xenotropic and polytropic retrovirus receptor 1 OS=Mus musculus GN=Xpr1 PE=1 SV=1
Xpr1	Q9Z0U0-2	Q9Z0U0	19775	-	Y	-	-	-	Y	Y	-	-	-	-	5.60754	-0.172389	-0.14483	0.00675817	0.471734	NA	4	0.00488084	NA	-0.0352745	-0.157951	0.0742409	4	Isoform 2 of Xenotropic and polytropic retrovirus receptor 1 OS=Mus musculus GN=Xpr1
Atp5a1	Q03265	Q03265	11946	-	Y	-	-	-	-	Y	-	-	-	-	5.60542	-0.221537	-0.0998109	-0.118178	-0.148117	0.155737	5	-0.33079	-0.235315	-0.0339802	-0.10991	-0.0660024	5	ATP synthase subunit alpha, mitochondrial OS=Mus musculus GN=Atp5a1 PE=1 SV=1
Ndufa13	Q9ERS2	Q9ERS2	67184	-	-	-	-	-	Y	-	-	-	-	Y	5.58777	-0.283018	-0.0950587	-0.163034	-0.460295	-0.0972165	5	-0.416675	-0.373046	NA	-0.172192	-0.191391	4	NADH dehydrogenase [ubiquinone] 1 alpha subcomplex subunit 13 OS=Mus musculus GN=Ndufa13 PE=1 SV=3
Mpp3	O88910	O88910	13384	-	-	-	-	-	-	-	-	-	-	-	5.55958	0.0284068	-0.0750494	-0.138318	-0.24544	-0.384686	5	-0.434003	-0.342811	-0.0280117	-0.120265	NA	4	MAGUK p55 subfamily member 3 OS=Mus musculus GN=Mpp3 PE=1 SV=2
Mpp3	tr|Q6XE40|Q6XE40_MOUSE	Q6XE40	13384	-	-	-	-	-	-	-	-	-	-	-	5.55958	0.0284068	-0.0750494	-0.138318	-0.24544	-0.384686	5	-0.434003	-0.342811	-0.0280117	-0.120265	NA	4	MAGUK p55 subfamily member 3 OS=Mus musculus GN=Mpp3 PE=2 SV=1
Pclo	Q9QYX7	Q9QYX7	26875	-	-	Y	-	-	Y	-	-	-	-	-	5.53154	-0.235821	-0.0178219	-0.107653	-0.0764751	0.120837	5	-0.281484	-0.20115	-0.0248165	-0.0923208	-0.0567179	5	Protein piccolo OS=Mus musculus GN=Pclo PE=1 SV=4
Pclo	Q9QYX7-2	Q9QYX7	26875	-	-	Y	-	-	Y	-	-	-	-	-	5.53154	-0.235821	-0.0178219	-0.107653	-0.0764751	0.120837	5	-0.281484	-0.20115	-0.0248165	-0.0923208	-0.0567179	5	Isoform 2 of Protein piccolo OS=Mus musculus GN=Pclo
Hepacam	Q640R3	Q640R3	72927	-	-	-	-	Y	Y	-	-	Y	-	Y	5.51164	-0.163831	NA	0.0163725	0.0921096	-0.266246	4	-0.372778	-0.160292	-0.0365302	-0.0316835	-0.139043	5	Hepatocyte cell adhesion molecule OS=Mus musculus GN=Hepacam PE=1 SV=2
Slc4a8	Q8JZR6	Q8JZR6	59033	-	Y	-	-	-	Y	Y	-	-	-	-	5.47693	-0.144162	0.0738511	-0.137676	-0.120339	-0.0798472	5	-0.32435	-0.183214	-0.0264787	-0.136922	-0.0734118	5	Electroneutral sodium bicarbonate exchanger 1 OS=Mus musculus GN=Slc4a8 PE=2 SV=1
Slc4a8	Q8JZR6-2	Q8JZR6	59033	-	Y	-	-	-	Y	Y	-	-	-	-	5.47693	-0.144162	0.0738511	-0.137676	-0.120339	-0.0798472	5	-0.32435	-0.183214	-0.0264787	-0.136922	-0.0734118	5	Isoform 2 of Electroneutral sodium bicarbonate exchanger 1 OS=Mus musculus GN=Slc4a8
Mcu	Q3UMR5	Q3UMR5	215999	-	Y	-	-	-	-	Y	-	-	-	-	5.47559	0.118264	-0.111957	0.206252	-0.198275	-0.105659	5	-0.208151	-0.157718	-0.0241017	-0.163599	0.126073	5	Calcium uniporter protein, mitochondrial OS=Mus musculus GN=Mcu PE=1 SV=2
D630045J12Rik	tr|D3YTS3|D3YTS3_MOUSE	D3YTS3	330286	-	-	-	-	-	-	-	-	-	-	-	5.4731	0.0834347	NA	0.172403	-0.339366	NA	3	-0.123102	-0.118983	-0.0139687	-0.0193817	-0.199747	5	Protein D630045J12Rik OS=Mus musculus GN=D630045J12Rik PE=2 SV=1
D630045J12Rik	tr|F7ATU7|F7ATU7_MOUSE	F7ATU7	-	-	-	-	-	-	-	-	-	-	-	-	5.4731	0.0834347	NA	0.172403	-0.339366	NA	3	-0.123102	-0.118983	-0.0139687	-0.0193817	-0.199747	5	Protein D630045J12Rik (Fragment) OS=Mus musculus GN=D630045J12Rik PE=4 SV=1
Kiaa1549	Q68FD9	Q68FD9	330286	-	-	-	-	Y	Y	Y	-	-	-	-	5.4731	0.0834347	NA	0.172403	-0.339366	NA	3	-0.123102	-0.118983	-0.0139687	-0.0193817	-0.199747	5	UPF0606 protein KIAA1549 OS=Mus musculus GN=Kiaa1549 PE=1 SV=3
Dagla	Q6WQJ1	Q6WQJ1	269060	-	-	-	-	-	Y	-	-	-	-	-	5.46313	-0.315295	0.0559593	-0.140122	-0.00826068	-0.0627117	5	-0.470533	-0.237812	-0.0305832	-0.0450626	-0.0217951	5	Sn1-specific diacylglycerol lipase alpha OS=Mus musculus GN=Dagla PE=1 SV=2
Puf60	Q3UEB3	Q3UEB3	67959	-	-	-	-	Y	Y	Y	-	-	-	-	5.37425	0.00611574	NA	-0.0316317	NA	0.0715567	3	-0.198331	NA	0.0186105	-0.0216074	-0.00120474	4	Poly(U)-binding-splicing factor PUF60 OS=Mus musculus GN=Puf60 PE=2 SV=2
Puf60	Q3UEB3-2	Q3UEB3	67959	-	-	-	-	Y	Y	Y	-	-	-	-	5.37425	0.00611574	NA	-0.0316317	NA	0.0715567	3	-0.198331	NA	0.0186105	-0.0216074	-0.00120474	4	Isoform 2 of Poly(U)-binding-splicing factor PUF60 OS=Mus musculus GN=Puf60
Puf60	Q3UEB3-3	Q3UEB3	67959	-	-	-	-	Y	Y	Y	-	-	-	-	5.37425	0.00611574	NA	-0.0316317	NA	0.0715567	3	-0.198331	NA	0.0186105	-0.0216074	-0.00120474	4	Isoform 3 of Poly(U)-binding-splicing factor PUF60 OS=Mus musculus GN=Puf60
ptplad1	Q8K2C9	Q8K2C9	57874	-	-	-	-	-	Y	-	-	-	-	-	5.32898	-0.409732	0.589471	-0.173659	NA	-0.272429	4	-0.22619	-0.199477	-0.0264845	-0.0758936	NA	4	Very-long-chain (3R)-3-hydroxyacyl-[acyl-carrier protein] dehydratase 3 OS=Mus musculus GN=ptplad1 PE=1 SV=2
Fmnl1	Q9JL26	Q9JL26	57778	-	-	-	-	-	Y	-	-	-	-	-	5.26616	-0.507469	NA	-0.132256	0.190707	0.456892	4	-0.237647	NA	-0.0386277	0.0898181	-0.0642808	4	Formin-like protein 1 OS=Mus musculus GN=Fmnl1 PE=1 SV=1
Dclk1	Q9JLM8	Q9JLM8	13175	-	-	-	-	-	Y	-	-	-	-	-	5.25835	-0.162551	0.240374	-0.0634986	0.379684	-0.0471789	5	0.0550198	0.0323898	-0.020127	-0.0010068	-0.0422319	5	Serine/threonine-protein kinase DCLK1 OS=Mus musculus GN=Dclk1 PE=1 SV=1
Ndufs2	Q91WD5	Q91WD5	226646	-	-	-	-	-	-	-	-	-	-	Y	5.23321	0.212693	-0.263217	-0.0509064	-0.433807	-0.023877	5	-0.373817	-0.186801	-0.0222438	-0.138906	-0.158588	5	NADH dehydrogenase [ubiquinone] iron-sulfur protein 2, mitochondrial OS=Mus musculus GN=Ndufs2 PE=1 SV=1
Lrrfip2	Q91WK0	Q91WK0	71268	-	-	-	-	-	-	-	-	-	-	-	5.22399	-0.284106	NA	-0.186297	0.119539	NA	3	NA	-0.216185	NA	0.0412818	-0.368366	3	Leucine-rich repeat flightless-interacting protein 2 OS=Mus musculus GN=Lrrfip2 PE=1 SV=1
Lrrfip2	Q91WK0-2	Q91WK0	71268	-	-	-	-	-	-	-	-	-	-	-	5.22399	-0.284106	NA	-0.186297	0.119539	NA	3	NA	-0.216185	NA	0.0412818	-0.368366	3	Isoform 2 of Leucine-rich repeat flightless-interacting protein 2 OS=Mus musculus GN=Lrrfip2
Lrrfip2	tr|E9QN52|E9QN52_MOUSE	E9QN52	71268	-	-	-	-	-	-	-	-	-	-	-	5.22399	-0.284106	NA	-0.186297	0.119539	NA	3	NA	-0.216185	NA	0.0412818	-0.368366	3	Leucine-rich repeat flightless-interacting protein 2 OS=Mus musculus GN=Lrrfip2 PE=2 SV=1
Ndel1	Q9ERR1	Q9ERR1	83431	-	-	-	-	Y	-	-	-	-	-	-	5.20486	-0.355573	-0.0941551	-0.29398	0.169261	0.147718	5	-0.152069	-0.251848	-0.034414	-0.0213206	-0.286579	5	Nuclear distribution protein nudE-like 1 OS=Mus musculus GN=Ndel1 PE=1 SV=2
Ndel1	Q9ERR1-2	Q9ERR1	83431	-	-	-	-	Y	-	-	-	-	-	-	5.20486	-0.355573	-0.0941551	-0.29398	0.169261	0.147718	5	-0.152069	-0.251848	-0.034414	-0.0213206	-0.286579	5	Isoform 2 of Nuclear distribution protein nudE-like 1 OS=Mus musculus GN=Ndel1
Cplx3	Q8R1B5	Q8R1B5	235415	-	-	Y	-	-	-	-	-	-	-	-	5.12265	0.115797	0.119188	0.0178543	0.837679	0.47986	5	0.657467	0.245904	-0.0230584	0.358099	0.0175105	5	Complexin-3 OS=Mus musculus GN=Cplx3 PE=1 SV=1
Xpr1	tr|D3Z2B4|D3Z2B4_MOUSE	D3Z2B4	19775	-	Y	-	-	-	Y	Y	-	-	-	-	5.0238	-0.201055	-0.14483	0.00675817	0.471734	NA	4	0.00488084	NA	-0.0352745	-0.157951	0.0742409	4	Xenotropic and polytropic retrovirus receptor 1 OS=Mus musculus GN=Xpr1 PE=2 SV=1
Agap1	Q8BXK8	Q8BXK8	347722	-	-	-	-	-	Y	-	-	-	-	-	4.974	0.409673	-0.114254	NA	NA	-0.301608	3	-0.106725	NA	-0.0244332	-0.0582291	NA	3	Arf-GAP with GTPase, ANK repeat and PH domain-containing protein 1 OS=Mus musculus GN=Agap1 PE=2 SV=1
Agap1	tr|E9Q3K3|E9Q3K3_MOUSE	E9Q3K3	347722	-	-	-	-	-	Y	-	-	-	-	-	4.974	0.409673	-0.114254	NA	NA	-0.301608	3	-0.106725	NA	-0.0244332	-0.0582291	NA	3	Arf-GAP with GTPase, ANK repeat and PH domain-containing protein 1 OS=Mus musculus GN=Agap1 PE=2 SV=1
Etfb	Q9DCW4	Q9DCW4	110826	-	-	-	-	-	Y	-	-	-	-	-	4.97367	-0.0728853	-0.0371759	-0.066519	-0.0812486	-0.119511	5	-0.234102	-0.14054	-0.0326559	-0.125051	-0.150301	5	Electron transfer flavoprotein subunit beta OS=Mus musculus GN=Etfb PE=1 SV=3
Wasf1	Q8R5H6	Q8R5H6	83767	-	-	-	-	Y	Y	-	-	-	-	-	4.96802	-0.146275	0.122747	-0.168058	-0.0663027	0.0338574	5	-0.116779	-0.230886	-0.0256987	-0.0155606	-0.14007	5	Wiskott-Aldrich syndrome protein family member 1 OS=Mus musculus GN=Wasf1 PE=1 SV=2
Rtn1	tr|A3QM89|A3QM89_MOUSE	A3QM89	104001	-	-	-	Y	-	-	Y	-	-	-	-	4.88877	NA	-0.136229	-0.117785	-0.15863	NA	3	-0.320044	NA	NA	-0.113227	-0.159432	3	Reticulon (Fragment) OS=Mus musculus GN=Rtn1 PE=2 SV=1
Rtn1	tr|Q7M6W1|Q7M6W1_MOUSE	Q7M6W1	104001	-	-	-	Y	-	-	Y	-	-	-	-	4.88877	NA	-0.136229	-0.117785	-0.15863	NA	3	-0.320044	NA	NA	-0.113227	-0.159432	3	Reticulon OS=Mus musculus GN=Rtn1 PE=2 SV=1
Tnc	Q80YX1	Q80YX1	21923	-	-	-	-	-	Y	Y	-	-	-	-	4.81825	-0.109163	0.156192	-0.235369	0.491532	0.622933	5	NA	0.0725805	0.0268458	0.178052	0.226806	4	Tenascin OS=Mus musculus GN=Tnc PE=1 SV=1
Tnc	Q80YX1-2	Q80YX1	21923	-	-	-	-	-	Y	Y	-	-	-	-	4.81825	-0.109163	0.156192	-0.235369	0.491532	0.622933	5	NA	0.0725805	0.0268458	0.178052	0.226806	4	Isoform 2 of Tenascin OS=Mus musculus GN=Tnc
Wipi2	Q80W47	Q80W47	74781	-	-	-	-	-	Y	Y	-	-	-	-	4.7526	0.597295	-0.190663	0.100133	-0.366456	NA	4	-0.359562	-0.0829115	0.0293388	-0.0400172	0.336798	5	WD repeat domain phosphoinositide-interacting protein 2 OS=Mus musculus GN=Wipi2 PE=1 SV=1
Slc39a10	Q6P5F6	Q6P5F6	227059	-	Y	-	-	-	-	-	-	-	-	-	4.73458	NA	NA	-0.0332057	-0.119128	0.108644	3	NA	-0.100295	-0.0273043	-0.105254	-0.0579059	4	Zinc transporter ZIP10 OS=Mus musculus GN=Slc39a10 PE=1 SV=1
Timm10	P62073	P62073	30059	-	-	-	-	-	-	-	-	-	-	-	4.69271	-0.0819954	-0.0847402	-0.106713	-0.243714	0.331161	5	-0.239604	-0.0507032	-0.0372009	-0.0648625	-0.0816947	5	Mitochondrial import inner membrane translocase subunit Tim10 OS=Mus musculus GN=Timm10 PE=1 SV=1
Tnks1bp1	P58871	P58871	228140	-	-	-	-	-	Y	-	-	-	-	-	4.68021	0.0986087	NA	-0.0892715	0.229148	-0.162959	4	-0.0943257	NA	-0.0285401	0.0235838	-0.0550292	4	182 kDa tankyrase-1-binding protein OS=Mus musculus GN=Tnks1bp1 PE=1 SV=2
Cox6c	Q9CPQ1	Q9CPQ1	12864	-	-	-	-	-	-	-	-	-	-	-	4.56331	-0.326193	-0.316499	-0.163577	0.191467	-0.10872	5	-0.352734	-0.244595	-0.0396042	-0.162744	-0.203965	5	Cytochrome c oxidase subunit 6C OS=Mus musculus GN=Cox6c PE=1 SV=3
Sh3glb2	Q8R3V5	Q8R3V5	227700	-	-	-	-	-	-	-	-	-	-	-	4.55357	-0.481382	-0.45895	-0.125931	0.156857	0.630997	5	-0.236483	-0.132447	-0.0266275	-0.0402851	-0.12209	5	Endophilin-B2 OS=Mus musculus GN=Sh3glb2 PE=2 SV=2
Sh3glb2	Q8R3V5-1	Q8R3V5	227700	-	-	-	-	-	-	-	-	-	-	-	4.55357	-0.481382	-0.45895	-0.125931	0.156857	0.630997	5	-0.236483	-0.132447	-0.0266275	-0.0402851	-0.12209	5	Isoform 1 of Endophilin-B2 OS=Mus musculus GN=Sh3glb2
Sh3glb2	tr|A2AWI7|A2AWI7_MOUSE	A2AWI7	227700	-	-	-	-	-	-	-	-	-	-	-	4.55357	-0.481382	-0.45895	-0.125931	0.156857	0.630997	5	-0.236483	-0.132447	-0.0266275	-0.0402851	-0.12209	5	Endophilin-B2 OS=Mus musculus GN=Sh3glb2 PE=2 SV=1
Hmox2	O70252	O70252	15369	-	-	-	-	-	-	-	-	-	-	Y	4.52227	0.232857	-0.256954	-0.187549	-0.460382	-0.196646	5	-0.275577	-0.169119	NA	NA	-0.243069	3	Heme oxygenase 2 OS=Mus musculus GN=Hmox2 PE=2 SV=1
Prkacb	P68181	P68181	18749	-	-	-	-	-	Y	-	-	-	-	-	4.51965	-0.118697	NA	NA	0.359204	-0.160093	3	NA	0.0471157	-0.0402094	NA	-0.0929567	3	cAMP-dependent protein kinase catalytic subunit beta OS=Mus musculus GN=Prkacb PE=1 SV=2
Dnm1l	Q8K1M6-3	Q8K1M6	74006	-	-	-	-	-	Y	-	-	-	-	-	4.47657	-0.101707	-0.024671	-0.157274	0.112359	-0.115576	5	-0.204145	-0.0983751	NA	0.0691389	-0.215951	4	Isoform 3 of Dynamin-1-like protein OS=Mus musculus GN=Dnm1l
Ralb	Q9JIW9	Q9JIW9	64143	-	-	-	-	-	-	-	-	-	-	-	4.39833	0.13671	0.0807623	-0.00494066	0.0495122	0.261445	5	0.0690524	0.0505255	-0.00229757	-0.0931825	0.229398	5	Ras-related protein Ral-B OS=Mus musculus GN=Ralb PE=2 SV=1
Epb41l3	Q9WV92	Q9WV92	13823	-	-	-	-	-	Y	-	-	-	-	-	4.25848	0.0758088	-0.00722752	-0.033734	NA	-0.176372	4	-0.30188	-0.0593445	-0.0232767	-0.0317403	-0.0220729	5	Band 4.1-like protein 3 OS=Mus musculus GN=Epb41l3 PE=1 SV=1
Epb41l3	Q9WV92-2	Q9WV92	13823	-	-	-	-	-	Y	-	-	-	-	-	4.25848	0.0758088	-0.00722752	-0.033734	NA	-0.176372	4	-0.30188	-0.0593445	-0.0232767	-0.0317403	-0.0220729	5	Isoform 2 of Band 4.1-like protein 3 OS=Mus musculus GN=Epb41l3
Slc4a7	Q8BTY2	Q8BTY2	218756	-	Y	-	-	-	-	-	-	-	-	-	4.23119	-0.540962	-0.272611	0.269762	-0.135491	0.254744	5	-0.295997	-0.18679	-0.029786	NA	-0.0348592	4	Sodium bicarbonate cotransporter 3 OS=Mus musculus GN=Slc4a7 PE=1 SV=2
Slc4a7	tr|F8VQC9|F8VQC9_MOUSE	F8VQC9	218756	-	Y	-	-	-	-	-	-	-	-	-	4.23119	-0.540962	-0.272611	0.269762	-0.135491	0.254744	5	-0.295997	-0.18679	-0.029786	NA	-0.0348592	4	NBCn1-G OS=Mus musculus GN=Slc4a7 PE=2 SV=1
Nsf	P46460	P46460	18195	-	Y	-	-	-	-	-	-	-	-	-	4.21584	0.0431214	0.135079	-0.0306958	-0.0729682	-0.141884	5	-0.188515	-0.0735748	-0.0240104	-0.0441804	0.00414298	5	Vesicle-fusing ATPase OS=Mus musculus GN=Nsf PE=1 SV=2
Vapa	Q9WV55	Q9WV55	30960	-	-	-	-	-	-	-	-	-	-	-	4.20842	-0.212568	-0.0655103	-0.0586454	-0.0856421	0.267839	5	-0.14949	-0.0767593	-0.0206419	-0.0388629	-0.127108	5	Vesicle-associated membrane protein-associated protein A OS=Mus musculus GN=Vapa PE=1 SV=2
Fxr1	Q61584-2	Q61584	14359	-	-	-	-	-	-	-	-	-	-	-	4.17115	-0.0835149	NA	NA	0.0776941	-0.308308	3	-0.272597	-0.15359	-0.0255573	-0.203407	-0.124444	5	Isoform A of Fragile X mental retardation syndrome-related protein 1 OS=Mus musculus GN=Fxr1
Fxr1	Q61584-3	Q61584	14359	-	-	-	-	-	-	-	-	-	-	-	4.17115	-0.0835149	NA	NA	0.0776941	-0.308308	3	-0.272597	-0.15359	-0.0255573	-0.203407	-0.124444	5	Isoform B of Fragile X mental retardation syndrome-related protein 1 OS=Mus musculus GN=Fxr1
Tmem132a	Q922P8	Q922P8	98170	-	-	-	-	-	-	-	-	-	-	-	4.15813	NA	0.158585	-0.00913096	NA	-0.245543	3	NA	-0.126337	-0.0228337	NA	-0.100066	3	Transmembrane protein 132A OS=Mus musculus GN=Tmem132a PE=2 SV=2
Dpp6	Q9Z218	Q9Z218	13483	Y	Y	-	-	-	Y	-	-	Y	-	Y	4.14006	-0.11076	0.0664502	-0.0224428	0.00866429	-0.179945	5	-0.264597	-0.105724	-0.0287275	-0.0995773	0.00645314	5	Dipeptidyl aminopeptidase-like protein 6 OS=Mus musculus GN=Dpp6 PE=1 SV=1
Dpp6	tr|Q80VM5|Q80VM5_MOUSE	Q80VM5	13483	Y	Y	-	-	-	Y	-	-	Y	-	Y	4.14006	-0.11076	0.0664502	-0.0224428	0.00866429	-0.179945	5	-0.264597	-0.105724	-0.0287275	-0.0995773	0.00645314	5	Dipeptidyl aminopeptidase-like protein 6 OS=Mus musculus GN=Dpp6 PE=2 SV=1
Rala	P63321	P63321	56044	-	-	-	-	-	Y	-	-	-	-	-	4.06235	0.102446	0.0807623	-0.00322837	0.0777891	0.210311	5	0.0690524	0.0505255	-0.00101952	-0.053715	0.153868	5	Ras-related protein Ral-A OS=Mus musculus GN=Rala PE=1 SV=1
Scfd1	Q8BRF7	Q8BRF7	76983	-	-	-	-	-	-	-	-	-	-	-	4.06223	-0.0279216	-0.0540814	0.0633522	-0.638767	0.484858	5	-0.321956	-0.0991523	-0.0135803	0.0971517	NA	4	Sec1 family domain-containing protein 1 OS=Mus musculus GN=Scfd1 PE=1 SV=1
Scfd1	Q8BRF7-3	Q8BRF7	76983	-	-	-	-	-	-	-	-	-	-	-	4.06223	-0.0279216	-0.0540814	0.0633522	-0.638767	0.484858	5	-0.321956	-0.0991523	-0.0135803	0.0971517	NA	4	Isoform 3 of Sec1 family domain-containing protein 1 OS=Mus musculus GN=Scfd1
Ckmt1	P30275	P30275	12716	-	-	-	-	-	-	-	-	-	-	-	4.01865	-0.138564	-0.139119	-0.0164161	-0.0371313	-0.140392	5	-0.249889	-0.178041	-0.0376013	-0.118745	-0.134031	5	Creatine kinase U-type, mitochondrial OS=Mus musculus GN=Ckmt1 PE=1 SV=1
Marc2	Q922Q1	Q922Q1	67247	-	-	-	-	-	-	-	-	-	-	-	4.01171	-0.311528	-0.115013	-0.00929759	-0.168747	-0.0134977	5	-0.240101	-0.29666	-0.0399012	-0.0873861	-0.200295	5	MOSC domain-containing protein 2, mitochondrial OS=Mus musculus GN=Marc2 PE=1 SV=1
Lzts1	P60853	P60853	211134	-	-	Y	-	-	Y	-	-	-	-	-	4.00598	0.373621	0.66728	-0.243888	-0.435485	-0.397759	5	-0.119573	-0.0759287	-0.0199699	-0.148716	0.0820486	5	Leucine zipper putative tumor suppressor 1 OS=Mus musculus GN=Lzts1 PE=2 SV=3
Me3	Q8BMF3	Q8BMF3	109264	-	-	-	-	-	Y	-	-	-	-	-	4.00028	0.0311137	-0.0729802	-0.179835	0.0511667	0.0401016	5	-0.289969	0.106853	-0.00343726	0.0142792	-0.203716	5	NADP-dependent malic enzyme, mitochondrial OS=Mus musculus GN=Me3 PE=1 SV=2
Idh1	O88844	O88844	15926	-	-	-	-	-	-	-	-	-	-	-	3.9748	0.704531	-0.135215	-0.0863043	0.167433	-0.210392	5	-0.0948593	0.16249	0.046409	0.0233552	0.0586619	5	Isocitrate dehydrogenase [NADP] cytoplasmic OS=Mus musculus GN=Idh1 PE=1 SV=2
Sorbs1	tr|D3Z5J3|D3Z5J3_MOUSE	D3Z5J3	20411	-	-	-	-	-	Y	-	-	-	-	-	3.95849	0.391587	0.040723	-0.159422	NA	-0.338016	4	0.01859	-0.233178	NA	-0.129107	0.0841724	4	Sorbin and SH3 domain-containing protein 1 OS=Mus musculus GN=Sorbs1 PE=2 SV=1
Dbn1	Q9QXS6	Q9QXS6	56320	-	-	Y	-	-	-	-	-	-	-	-	3.94899	0.0954001	-0.0807604	-0.274776	0.49211	-0.225686	5	0.0517451	-0.251164	-0.0265742	-0.0377347	0.0276064	5	Drebrin OS=Mus musculus GN=Dbn1 PE=1 SV=4
Dbn1	Q9QXS6-3	Q9QXS6	56320	-	-	Y	-	-	-	-	-	-	-	-	3.94899	0.0954001	-0.0807604	-0.274776	0.49211	-0.225686	5	0.0517451	-0.251164	-0.0265742	-0.0377347	0.0276064	5	Isoform E2 of Drebrin OS=Mus musculus GN=Dbn1
Vcam1	P29533	P29533	22329	-	-	-	-	-	-	-	-	-	-	-	3.92505	-0.310115	-0.18818	NA	0.424814	-0.207337	4	-0.214781	-0.218649	-0.0241451	-0.0854879	-0.0488992	5	Vascular cell adhesion protein 1 OS=Mus musculus GN=Vcam1 PE=1 SV=1
Vcam1	tr|Q3UPN1|Q3UPN1_MOUSE	Q3UPN1	22329	-	-	-	-	-	-	-	-	-	-	-	3.92505	-0.310115	-0.18818	NA	0.424814	-0.207337	4	-0.214781	-0.218649	-0.0241451	-0.0854879	-0.0488992	5	Vascular cell adhesion protein 1 OS=Mus musculus GN=Vcam1 PE=2 SV=1
Sptan1	tr|A3KGU7|A3KGU7_MOUSE	A3KGU7	20740	-	-	-	-	Y	Y	-	Y	-	Y	-	3.925	-0.0532163	0.0205827	-0.0726698	-0.0793724	0.0134383	5	-0.229226	-0.0990734	-0.0236357	-0.0746577	0.0144181	5	Spectrin alpha chain, non-erythrocytic 1 OS=Mus musculus GN=Sptan1 PE=2 SV=1
Got2	P05202	P05202	14719	-	Y	-	-	-	Y	-	-	-	-	-	3.89035	-0.00930564	-0.220308	-0.137155	-0.135467	-0.0596508	5	-0.33366	-0.211523	-0.028744	-0.0909917	-0.135779	5	Aspartate aminotransferase, mitochondrial OS=Mus musculus GN=Got2 PE=1 SV=1
Cit	tr|D3YU89|D3YU89_MOUSE	D3YU89	12704	-	-	-	-	-	Y	Y	-	-	-	-	3.84574	0.0486694	-0.000247377	-0.170001	-0.0491561	0.0190203	5	-0.160454	-0.219136	0.0293201	-0.10619	0.0686738	5	Citron Rho-interacting kinase OS=Mus musculus GN=Cit PE=2 SV=1
Cit	tr|E9QL53|E9QL53_MOUSE	E9QL53	12704	-	-	-	-	-	Y	Y	-	-	-	-	3.84574	0.0486694	-0.000247377	-0.170001	-0.0491561	0.0190203	5	-0.160454	-0.219136	0.0293201	-0.10619	0.0686738	5	Citron Rho-interacting kinase OS=Mus musculus GN=Cit PE=2 SV=1
Syn1	O88935-1	O88935	20964	-	-	Y	-	-	-	Y	Y	-	Y	-	3.83001	NA	-0.0881475	-0.165502	0.1641	-0.00220576	4	-0.15726	0.0114244	NA	-0.0640444	NA	3	Isoform Ib of Synapsin-1 OS=Mus musculus GN=Syn1
Plxnb2	B2RXS4	B2RXS4	140570	-	-	-	Y	-	Y	Y	-	-	-	-	3.82099	-0.0149809	0.119353	-0.141991	-0.0918643	-0.135623	5	-0.284823	-0.169434	-0.0334999	-0.0555434	0.0436423	5	Plexin-B2 OS=Mus musculus GN=Plxnb2 PE=1 SV=1
Palm2	Q8BR92	Q8BR92	242481	-	-	-	-	-	-	-	-	-	-	-	3.81511	0.779157	0.00708453	-0.239357	-0.44257	0.056497	5	NA	0.0615741	-0.0271326	-0.0898723	-0.00327364	4	Paralemmin-2 OS=Mus musculus GN=Palm2 PE=1 SV=1
Cpne5	Q8JZW4	Q8JZW4	240058	-	-	-	-	-	-	-	-	-	-	-	3.78663	-0.248782	-0.197078	1.10698	NA	0.0462513	4	1.17879	-0.234307	-0.0199941	-0.0440305	-0.228686	5	Copine-5 OS=Mus musculus GN=Cpne5 PE=2 SV=1
Gmfb	Q9CQI3	Q9CQI3	63985	-	-	-	-	-	-	-	-	-	-	-	3.76922	0.545893	NA	-0.0243004	-0.422107	-0.264955	4	0.00227727	-0.212514	-0.0256858	-0.0282831	-0.174006	5	Glia maturation factor beta OS=Mus musculus GN=Gmfb PE=1 SV=3
Ctnnd2	tr|E9QKH8|E9QKH8_MOUSE	E9QKH8	18163	-	-	Y	-	-	Y	-	-	-	-	-	3.75276	-0.354619	0.1929	0.0349701	0.0476915	-0.216748	5	-0.31719	-0.123646	-0.0268754	-0.116949	0.0584901	5	Catenin delta-2 OS=Mus musculus GN=Ctnnd2 PE=2 SV=1
Pde2a	Q922S4	Q922S4	207728	-	-	-	-	-	-	-	-	-	-	-	3.71963	0.278499	0.0511105	-0.0852514	-0.375187	-0.119695	5	-0.256645	-0.0427715	-0.0307414	-0.121664	-0.0270332	5	cGMP-dependent 3&#039;,5&#039;-cyclic phosphodiesterase OS=Mus musculus GN=Pde2a PE=1 SV=3
Pde2a	tr|Q3TXZ6|Q3TXZ6_MOUSE	Q3TXZ6	207728	-	-	-	-	-	-	-	-	-	-	-	3.71963	0.278499	0.0511105	-0.0852514	-0.375187	-0.119695	5	-0.256645	-0.0427715	-0.0307414	-0.121664	-0.0270332	5	cGMP-dependent 3&#039;,5&#039;-cyclic phosphodiesterase OS=Mus musculus GN=Pde2a PE=2 SV=1
Pde2a	tr|Q5PR72|Q5PR72_MOUSE	Q5PR72	207728	-	-	-	-	-	-	-	-	-	-	-	3.71963	0.278499	0.0511105	-0.0852514	-0.375187	-0.119695	5	-0.256645	-0.0427715	-0.0307414	-0.121664	-0.0270332	5	Phosphodiesterase 2A, cGMP-stimulated OS=Mus musculus GN=Pde2a PE=2 SV=1
Rab18	P35293	P35293	19330	-	-	-	-	-	-	Y	-	-	-	Y	3.71053	0.00972726	-0.0249538	NA	NA	-0.201349	3	-0.225143	-0.156741	-0.0344369	-0.0522579	-0.120152	5	Ras-related protein Rab-18 OS=Mus musculus GN=Rab18 PE=2 SV=2
Actn1	tr|A1BN54|A1BN54_MOUSE	A1BN54	109711	-	-	-	-	-	Y	Y	-	-	-	-	3.66795	-0.0487214	-0.165998	-0.108614	-0.116286	-0.0633572	5	-0.238969	-0.254481	-0.0293571	-0.0863554	-0.118972	5	Alpha actinin 1a OS=Mus musculus GN=Actn1 PE=2 SV=1
Syn1	O88935	O88935	20964	-	-	Y	-	-	-	Y	Y	-	Y	-	3.62586	-0.0348972	-0.0881475	-0.165502	0.1641	-0.00220576	5	-0.15726	0.0114244	-0.0253901	-0.0640444	-0.113956	5	Synapsin-1 OS=Mus musculus GN=Syn1 PE=1 SV=2
Cntn2	Q61330	Q61330	21367	-	-	Y	-	-	-	-	Y	-	Y	-	3.61422	-0.29564	-0.145065	0.143737	0.0440737	-0.370222	5	-0.364523	-0.31816	-0.0315811	-0.138898	0.00818576	5	Contactin-2 OS=Mus musculus GN=Cntn2 PE=1 SV=2
Cadm3	tr|K4DI58|K4DI58_MOUSE	K4DI58	94332	-	-	-	-	-	-	-	-	-	-	-	3.60567	NA	0.264205	-0.117405	-0.258193	-0.213743	4	-0.221796	-0.174395	-0.0295647	-0.136535	-0.0654651	5	Cell adhesion molecule 3 OS=Mus musculus GN=Cadm3 PE=4 SV=1
Syn1	O88935-3	O88935	20964	-	-	Y	-	-	-	Y	Y	-	Y	-	3.60174	-0.0348972	NA	-0.165502	NA	-0.00220576	3	-0.15726	NA	NA	-0.0640444	-0.113956	3	Isoform 3 of Synapsin-1 OS=Mus musculus GN=Syn1
Sptan1	tr|A3KGU5|A3KGU5_MOUSE	A3KGU5	20740	-	-	-	-	Y	Y	-	Y	-	Y	-	3.51995	-0.0717404	0.0179617	-0.0759632	-0.0584102	0.0122473	5	-0.222612	-0.099355	-0.0235659	-0.0708235	0.0243788	5	Spectrin alpha chain, non-erythrocytic 1 OS=Mus musculus GN=Sptan1 PE=2 SV=1
Cntn1	P12960	P12960	12805	-	Y	-	-	-	Y	Y	-	-	Y	-	3.47965	-0.0378161	-0.0897753	-0.0913631	0.0134774	-0.0566455	5	-0.199427	-0.139045	-0.0216408	-0.0659252	-0.0496851	5	Contactin-1 OS=Mus musculus GN=Cntn1 PE=1 SV=1
Ppa2	Q91VM9	Q91VM9	74776	-	-	-	-	-	-	-	-	-	-	-	3.46099	0.0479486	0.0784723	-0.0826953	NA	-0.0414133	4	NA	NA	0.0111176	-0.0785589	-0.058297	3	Inorganic pyrophosphatase 2, mitochondrial OS=Mus musculus GN=Ppa2 PE=1 SV=1
Atp6v0d1	P51863	P51863	11972	-	Y	-	-	-	-	-	-	-	-	Y	3.43203	0.104517	-0.162743	-0.136942	-0.132427	0.0177904	5	-0.159775	-0.150366	-0.0218673	-0.0875986	-0.100874	5	V-type proton ATPase subunit d 1 OS=Mus musculus GN=Atp6v0d1 PE=1 SV=2
Gls	D3Z7P3	D3Z7P3	14660	-	-	Y	-	-	-	Y	-	-	-	-	3.41985	-0.143207	-0.0761047	-0.163889	-0.219688	-0.0207772	5	-0.363722	-0.174925	-0.0304589	-0.120003	-0.144486	5	Glutaminase kidney isoform, mitochondrial OS=Mus musculus GN=Gls PE=1 SV=1
Picalm	Q7M6Y3-5	Q7M6Y3	233489	-	Y	-	-	-	-	-	-	-	-	-	3.39025	-0.532778	-0.0115039	-0.146656	0.442103	0.150022	5	-0.090958	0.0469637	-0.0159974	-0.189114	-0.0578182	5	Isoform 5 of Phosphatidylinositol-binding clathrin assembly protein OS=Mus musculus GN=Picalm
Psma4	Q9R1P0	Q9R1P0	26441	-	-	-	-	-	-	-	-	-	-	-	3.38026	NA	0.207501	-0.194058	-0.516682	NA	3	-0.542002	NA	-0.012879	-0.097123	-0.184979	4	Proteasome subunit alpha type-4 OS=Mus musculus GN=Psma4 PE=1 SV=1
Vgf	tr|Q0VGU4|Q0VGU4_MOUSE	Q0VGU4	381677	-	-	Y	-	-	-	-	-	-	-	-	3.34332	0.199399	0.0263075	-0.139523	-0.0298562	-0.246272	5	-0.165948	-0.191506	-0.0284575	-0.138726	0.129462	5	MCG18019 OS=Mus musculus GN=Vgf PE=2 SV=1
Rap2c	Q8BU31	Q8BU31	72065	-	-	-	-	-	-	-	-	-	-	-	3.34259	0.434656	-0.227088	0.0077898	-0.289201	-0.0484089	5	-0.0111044	-0.174905	-0.0341856	-0.104313	-0.00293005	5	Ras-related protein Rap-2c OS=Mus musculus GN=Rap2c PE=1 SV=1
Cyb5	tr|G5E850|G5E850_MOUSE	G5E850	109672	-	-	-	-	-	-	-	-	-	-	-	3.27638	-0.173358	NA	-0.140892	0.213735	-0.165987	4	-0.14518	-0.157791	-0.0265589	-0.0680985	-0.136619	5	Cytochrome b-5, isoform CRA_a OS=Mus musculus GN=Cyb5 PE=3 SV=1
Cyb5a	P56395	P56395	109672	-	-	-	-	-	-	-	-	-	-	-	3.27638	-0.173358	NA	-0.140892	0.213735	-0.165987	4	-0.14518	-0.157791	-0.0265589	-0.0680985	-0.136619	5	Cytochrome b5 OS=Mus musculus GN=Cyb5a PE=1 SV=2
Trpm3	tr|Q5F4S8|Q5F4S8_MOUSE	Q5F4S8	226025	-	Y	-	-	-	Y	-	-	-	-	-	3.27248	0.268258	-0.353703	NA	-0.168153	-0.464899	4	-0.298298	-0.315967	-0.0320535	-0.0691873	-0.383499	5	Protein Trpm3 OS=Mus musculus GN=Trpm3 PE=2 SV=1
Trpm3	tr|Q5F4S9|Q5F4S9_MOUSE	Q5F4S9	226025	-	Y	-	-	-	Y	-	-	-	-	-	3.27248	0.268258	-0.353703	NA	-0.168153	-0.464899	4	-0.298298	-0.315967	-0.0320535	-0.0691873	-0.383499	5	Protein Trpm3 OS=Mus musculus GN=Trpm3 PE=2 SV=1
Trpm3	tr|Q5F4T0|Q5F4T0_MOUSE	Q5F4T0	226025	-	Y	-	-	-	Y	-	-	-	-	-	3.27248	0.268258	-0.353703	NA	-0.168153	-0.464899	4	-0.298298	-0.315967	-0.0320535	-0.0691873	-0.383499	5	Protein Trpm3 OS=Mus musculus GN=Trpm3 PE=2 SV=1
Dclk1	tr|H7BX36|H7BX36_MOUSE	H7BX36	13175	-	-	-	-	-	Y	-	-	-	-	-	3.23473	NA	0.0421301	-0.308894	1.16262	-0.522784	4	0.114607	0.0737181	-0.0149995	-0.00852823	0.102975	5	Serine/threonine-protein kinase DCLK1 OS=Mus musculus GN=Dclk1 PE=2 SV=1
Napg	tr|D3Z4B2|D3Z4B2_MOUSE	D3Z4B2	108123	-	-	-	-	-	-	-	-	-	-	Y	3.22129	NA	NA	-0.225219	0.515273	-0.304463	3	NA	NA	-0.0220096	-0.104318	-0.00672426	3	Gamma-soluble NSF attachment protein (Fragment) OS=Mus musculus GN=Napg PE=2 SV=1
Kcnj6	tr|Q0VB45|Q0VB45_MOUSE	Q0VB45	16522	-	Y	-	-	-	Y	-	-	-	Y	-	3.20712	NA	-0.028299	-0.123592	NA	-0.170589	3	-0.370001	-0.174592	-0.0237068	-0.106643	-0.0593936	5	G protein-activated inward rectifier potassium channel 2 OS=Mus musculus GN=Kcnj6 PE=2 SV=1
Syt1	P46096	P46096	20979	-	-	Y	-	-	Y	-	-	-	-	Y	3.15035	-0.0455692	0.00607751	-0.0947593	-0.129609	-0.165581	5	-0.260825	-0.158661	-0.0268427	-0.104738	-0.0717596	5	Synaptotagmin-1 OS=Mus musculus GN=Syt1 PE=1 SV=1
Kazn	Q69ZS8	Q69ZS8	71529	-	-	-	-	-	Y	-	-	-	-	-	3.15025	-0.0541846	-0.243256	-0.220383	0.832209	-0.172276	5	-0.379667	0.00363626	-0.0215021	0.0279901	0.318273	5	Kazrin OS=Mus musculus GN=Kazn PE=2 SV=2
Stx5a	tr|I1E4X1|I1E4X1_MOUSE	I1E4X1	56389	-	-	-	-	-	-	-	-	-	-	-	3.14979	-0.423485	-0.38819	-0.203144	NA	1.17699	4	-0.183745	0.600962	NA	-0.0779839	-0.331747	4	Syntaxin-5 OS=Mus musculus GN=Stx5a PE=2 SV=1
Cyc1	Q9D0M3	Q9D0M3	66445	-	Y	-	-	-	-	-	-	-	-	-	3.13578	0.0898591	-0.311802	-0.123758	-0.192836	0.0343638	5	-0.323096	-0.178129	-0.0298472	-0.0961317	-0.0694604	5	Cytochrome c1, heme protein, mitochondrial OS=Mus musculus GN=Cyc1 PE=1 SV=1
Cyc1	Q9D0M3-2	Q9D0M3	66445	-	Y	-	-	-	-	-	-	-	-	-	3.13578	0.0898591	-0.311802	-0.123758	-0.192836	0.0343638	5	-0.323096	-0.178129	-0.0298472	-0.0961317	-0.0694604	5	Isoform 2 of Cytochrome c1, heme protein, mitochondrial OS=Mus musculus GN=Cyc1
Ppp1r9a	tr|H3BJD0|H3BJD0_MOUSE	H3BJD0	243725	-	-	Y	-	-	Y	-	-	-	-	-	3.12756	0.0644866	-0.067414	-0.141097	-0.130329	-0.0245449	5	-0.158772	-0.188245	-0.0306579	-0.071464	-0.0417458	5	Protein Ppp1r9a OS=Mus musculus GN=Ppp1r9a PE=2 SV=1
Ppp1r9a	tr|H3BJD6|H3BJD6_MOUSE	H3BJD6	243725	-	-	Y	-	-	Y	-	-	-	-	-	3.12756	0.0644866	-0.067414	-0.141097	-0.130329	-0.0245449	5	-0.158772	-0.188245	-0.0306579	-0.071464	-0.0417458	5	Protein Ppp1r9a OS=Mus musculus GN=Ppp1r9a PE=2 SV=1
Ppp1r9a	tr|H3BKQ7|H3BKQ7_MOUSE	H3BKQ7	243725	-	-	Y	-	-	Y	-	-	-	-	-	3.12756	0.0644866	-0.067414	-0.141097	-0.130329	-0.0245449	5	-0.158772	-0.188245	-0.0306579	-0.071464	-0.0417458	5	Protein Ppp1r9a OS=Mus musculus GN=Ppp1r9a PE=2 SV=1
Ppp1r9a	tr|H3BL28|H3BL28_MOUSE	H3BL28	243725	-	-	Y	-	-	Y	-	-	-	-	-	3.12756	0.0644866	-0.067414	-0.141097	-0.130329	-0.0245449	5	-0.158772	-0.188245	-0.0306579	-0.071464	-0.0417458	5	Protein Ppp1r9a (Fragment) OS=Mus musculus GN=Ppp1r9a PE=2 SV=1
Ppp1r9a	tr|Q7TN74|Q7TN74_MOUSE	Q7TN74	243725	-	-	Y	-	-	Y	-	-	-	-	-	3.12756	0.0644866	-0.067414	-0.141097	-0.130329	-0.0245449	5	-0.158772	-0.188245	-0.0306579	-0.071464	-0.0417458	5	Neurabin I OS=Mus musculus GN=Ppp1r9a PE=2 SV=1
Dnm1l	Q8K1M6	Q8K1M6	74006	-	-	-	-	-	Y	-	-	-	-	-	3.12409	-0.101707	-0.024671	-0.157274	0.112359	-0.115576	5	-0.204145	-0.0983751	-0.00762071	0.0736543	-0.242156	5	Dynamin-1-like protein OS=Mus musculus GN=Dnm1l PE=1 SV=2
Ppfia2	Q8BSS9	Q8BSS9	327814	-	-	-	-	Y	-	Y	-	-	-	-	3.12359	-0.0316956	-0.602919	-0.0978081	0.241759	0.382891	5	0.0107712	-0.162888	-0.0320881	-0.0840278	-0.0312843	5	Liprin-alpha-2 OS=Mus musculus GN=Ppfia2 PE=1 SV=2
Ppfia2	tr|B8QI34|B8QI34_MOUSE	B8QI34	327814	-	-	-	-	Y	-	Y	-	-	-	-	3.12359	-0.0316956	-0.602919	-0.0978081	0.241759	0.382891	5	0.0107712	-0.162888	-0.0320881	-0.0840278	-0.0312843	5	Liprin-alpha 2 OS=Mus musculus GN=Ppfia2 PE=2 SV=1
Cycs	P62897	P62897	13063	-	-	-	-	-	-	-	-	-	-	-	3.11878	-0.111778	-0.0602821	0.0269936	0.316512	0.241237	5	0.357851	-0.130538	-0.0247274	-0.037413	0.056063	5	Cytochrome c, somatic OS=Mus musculus GN=Cycs PE=1 SV=2
Gm10108	tr|G3UWG1|G3UWG1_MOUSE	G3UWG1	-	-	-	-	-	-	-	-	-	-	-	-	3.11878	-0.111778	-0.0602821	0.0269936	0.316512	0.241237	5	0.357851	-0.130538	-0.0247274	-0.037413	0.056063	5	MCG115977 OS=Mus musculus GN=Gm10108 PE=3 SV=1
Suclg1	Q9WUM5	Q9WUM5	56451	-	-	-	-	-	-	-	-	-	-	-	3.10028	-0.508656	0.750842	-0.0592658	-0.0423323	-0.146625	5	NA	-0.0609494	-0.0264668	-0.0902479	0.0205846	4	Succinyl-CoA ligase [ADP/GDP-forming] subunit alpha, mitochondrial OS=Mus musculus GN=Suclg1 PE=1 SV=4
Flot2	Q60634	Q60634	14252	-	-	-	-	-	Y	-	-	-	-	-	3.04807	-0.132712	0.00620167	-0.0017288	-0.287602	-0.147738	5	-0.395608	-0.171259	-0.0394772	-0.139051	-0.00529138	5	Flotillin-2 OS=Mus musculus GN=Flot2 PE=1 SV=2
Flot2	Q60634-3	Q60634	14252	-	-	-	-	-	Y	-	-	-	-	-	3.04807	-0.132712	0.00620167	-0.0017288	-0.287602	-0.147738	5	-0.395608	-0.171259	-0.0394772	-0.139051	-0.00529138	5	Isoform 3 of Flotillin-2 OS=Mus musculus GN=Flot2
Eprs	Q8CGC7	Q8CGC7	107508	-	-	-	-	-	Y	-	-	-	-	-	3.02874	0.215619	0.0542212	-0.0788631	-0.0204042	-0.0533341	5	0.203836	-0.0416931	-0.0267784	-0.0587342	-0.145312	5	Bifunctional glutamate/proline--tRNA ligase OS=Mus musculus GN=Eprs PE=1 SV=4
Stmn2	P55821	P55821	20257	-	-	-	-	-	Y	-	-	-	-	-	3.01038	NA	-0.0288991	0.0685032	NA	-0.144527	3	-0.0974467	-0.096621	-0.0217311	NA	NA	3	Stathmin-2 OS=Mus musculus GN=Stmn2 PE=1 SV=1
Ank3	tr|S4R2K9|S4R2K9_MOUSE	S4R2K9	11735	Y	Y	-	Y	Y	Y	-	-	Y	Y	-	2.99804	0.0470086	0.0214656	-0.00863465	-0.0253677	-0.00178836	5	-0.130472	-0.156029	-0.0202476	-0.0565914	0.211988	5	Ankyrin-3 (Fragment) OS=Mus musculus GN=Ank3 PE=4 SV=1
Mtmr7	Q9Z2C9	Q9Z2C9	54384	-	-	-	-	-	-	-	-	-	-	-	2.9842	-0.323352	0.107586	NA	-0.0603338	0.0119635	4	NA	-0.147936	NA	-0.00173464	-0.158343	3	Myotubularin-related protein 7 OS=Mus musculus GN=Mtmr7 PE=2 SV=2
Psmd3	P14685	P14685	22123	-	-	-	-	-	Y	Y	-	-	-	-	2.98078	-0.331331	-0.0160493	NA	-0.134723	0.0571203	4	-0.204367	-0.365091	-0.00920642	-0.046016	-0.0895244	5	26S proteasome non-ATPase regulatory subunit 3 OS=Mus musculus GN=Psmd3 PE=1 SV=3
Scn1b	P97952	P97952	20266	Y	Y	-	-	Y	-	-	Y	-	Y	Y	2.94744	-0.42504	-0.127904	-0.0927138	-0.174162	0.291341	5	-0.332847	-0.182406	-0.0348092	-0.134107	-0.0252384	5	Sodium channel subunit beta-1 OS=Mus musculus GN=Scn1b PE=2 SV=1
Atp5j	P97450	P97450	11957	-	Y	-	-	-	-	-	-	-	-	-	2.93248	NA	0.136252	0.0355196	-0.461071	-0.110796	4	-0.230868	NA	-0.0354315	-0.134785	-0.14302	4	ATP synthase-coupling factor 6, mitochondrial OS=Mus musculus GN=Atp5j PE=1 SV=1
Srp54	P14576	P14576	24067	-	-	-	-	-	-	-	-	-	-	-	2.91179	0.412514	NA	-0.413616	-0.362165	-0.0491602	4	-0.298787	-0.0676704	-0.0188881	-0.170075	NA	4	Signal recognition particle 54 kDa protein OS=Mus musculus GN=Srp54 PE=1 SV=2
Cdc42	P60766-1	P60766	12540	-	-	-	Y	-	Y	-	-	-	-	Y	2.87262	0.153389	0.140756	-0.0155937	NA	-0.0875385	4	0.207167	-0.0495122	NA	-0.00179286	-0.105918	4	Isoform 1 of Cell division control protein 42 homolog OS=Mus musculus GN=Cdc42
Snx3	tr|D3Z6Z0|D3Z6Z0_MOUSE	D3Z6Z0	54198	-	Y	-	-	-	-	Y	-	-	-	-	2.86175	-0.318857	-0.239966	0.139536	NA	0.282058	4	-0.0788579	-0.0912065	-0.0250118	-0.0339354	-0.118193	5	Sorting nexin-3 OS=Mus musculus GN=Snx3 PE=2 SV=1
Snx3	tr|Q78ZM0|Q78ZM0_MOUSE	Q78ZM0	54198	-	Y	-	-	-	-	Y	-	-	-	-	2.86175	-0.318857	-0.239966	0.139536	NA	0.282058	4	-0.0788579	-0.0912065	-0.0250118	-0.0339354	-0.118193	5	Sorting nexin 3 OS=Mus musculus GN=Snx3 PE=2 SV=1
Dlg3	tr|Q52KF7|Q52KF7_MOUSE	Q52KF7	53310	-	-	Y	-	-	Y	-	-	Y	-	-	2.83359	-0.234167	0.330482	0.0555352	-0.113966	0.237998	5	0.300439	-0.128894	-0.0174132	-0.0774686	0.025278	5	Disks large homolog 3 OS=Mus musculus GN=Dlg3 PE=2 SV=1
Hk1	P17710	P17710	15275	-	Y	-	-	-	Y	-	-	-	-	-	2.8244	-0.15901	-0.0390727	-0.111864	-0.169119	-0.0803926	5	-0.299979	-0.20367	-0.0331855	-0.125244	-0.070758	5	Hexokinase-1 OS=Mus musculus GN=Hk1 PE=1 SV=3
Hk1	P17710-3	P17710	15275	-	Y	-	-	-	Y	-	-	-	-	-	2.8244	-0.15901	-0.0390727	-0.111864	-0.169119	-0.0803926	5	-0.299979	-0.20367	-0.0331855	-0.125244	-0.070758	5	Isoform HK1 of Hexokinase-1 OS=Mus musculus GN=Hk1
Hk1	P17710-4	P17710	15275	-	Y	-	-	-	Y	-	-	-	-	-	2.8244	-0.15901	-0.0390727	-0.111864	-0.169119	-0.0803926	5	-0.299979	-0.20367	-0.0331855	-0.125244	-0.070758	5	Isoform HK1-SC of Hexokinase-1 OS=Mus musculus GN=Hk1
Hk1	tr|G3UVV4|G3UVV4_MOUSE	G3UVV4	15275	-	Y	-	-	-	Y	-	-	-	-	-	2.82384	-0.15901	-0.0390727	NA	-0.169119	-0.0803926	4	-0.299979	-0.20367	-0.0331855	-0.125244	-0.070758	5	Hexokinase 1, isoform CRA_f OS=Mus musculus GN=Hk1 PE=3 SV=1
Myl12b	Q3THE2	Q3THE2	67938	-	-	-	-	-	-	-	-	-	-	-	2.7917	-0.582279	0.631559	-0.338485	0.135617	0.305188	5	0.377592	-0.0754078	-0.0340126	-0.0983589	-0.189581	5	Myosin regulatory light chain 12B OS=Mus musculus GN=Myl12b PE=1 SV=2
Napg	Q9CWZ7	Q9CWZ7	108123	-	-	-	-	-	-	-	-	-	-	Y	2.79041	-0.279682	NA	-0.225219	0.515273	-0.304463	4	-0.333228	-0.0726231	-0.0220096	-0.104318	-0.00672426	5	Gamma-soluble NSF attachment protein OS=Mus musculus GN=Napg PE=1 SV=1
Slc4a10	tr|B1AWV9|B1AWV9_MOUSE	B1AWV9	94229	-	Y	-	-	-	Y	Y	-	-	-	-	2.76658	-0.0687437	-0.0611581	-0.122298	-0.0453959	-0.0307947	5	NA	-0.183214	-0.0292812	-0.109045	-0.0770342	4	Sodium-driven chloride bicarbonate exchanger OS=Mus musculus GN=Slc4a10 PE=2 SV=1
Atp9a	tr|A2AQC3|A2AQC3_MOUSE	A2AQC3	11981	-	-	-	-	-	Y	-	-	-	-	-	2.74117	-0.473615	0.327723	NA	0.0807656	0.317576	4	0.134433	0.128553	-0.0295341	0.00839971	-0.0945577	5	Probable phospholipid-transporting ATPase IIA OS=Mus musculus GN=Atp9a PE=2 SV=1
Acp1	Q9D358	Q9D358	11431	-	-	-	-	-	-	-	-	-	-	-	2.66989	NA	0.119643	0.246875	0.0343526	-0.226882	4	0.0304961	NA	NA	-0.0981245	0.0997842	3	Low molecular weight phosphotyrosine protein phosphatase OS=Mus musculus GN=Acp1 PE=1 SV=3
Mic1	Q8VC42	Q8VC42	76482	-	-	-	-	-	-	-	-	-	-	-	2.64682	-0.12633	NA	-0.0981591	NA	0.0882414	3	-0.0387532	-0.212139	NA	0.0459341	-0.106686	4	Uncharacterized protein C18orf8 homolog OS=Mus musculus GN=Mic1 PE=2 SV=1
Thnsl1	Q8BH55	Q8BH55	208967	-	-	-	-	-	-	-	-	-	-	-	2.60329	-0.286785	0.100296	0.241111	-0.189408	-0.281684	5	-0.24511	-0.143364	-0.0335461	-0.0857513	-0.0685027	5	Threonine synthase-like 1 OS=Mus musculus GN=Thnsl1 PE=2 SV=1
Opalin	Q7M750	Q7M750	226115	-	-	-	-	-	-	-	-	-	-	-	2.59544	0.444487	0.1377	0.0368171	NA	-0.0703695	4	0.04786	NA	-0.0207297	NA	0.288753	3	Opalin OS=Mus musculus GN=Opalin PE=1 SV=1
Cox4i1	P19783	P19783	12857	-	-	-	-	Y	-	Y	-	-	-	-	2.59103	-0.123425	-0.209031	0.038228	-0.342889	-0.0217566	5	-0.264423	-0.26241	-0.033532	-0.126011	-0.131549	5	Cytochrome c oxidase subunit 4 isoform 1, mitochondrial OS=Mus musculus GN=Cox4i1 PE=1 SV=2
L1cam	tr|Q6PGJ3|Q6PGJ3_MOUSE	Q6PGJ3	16728	-	-	-	-	-	Y	-	-	-	-	-	2.59002	-0.228414	-0.186207	0.0582153	-0.3226	0.223545	5	-0.357804	-0.0367037	-0.0308017	-0.139203	-0.0499373	5	L1 cell adhesion molecule OS=Mus musculus GN=L1cam PE=2 SV=1
Tsg101	Q61187	Q61187	22088	-	-	-	-	-	-	Y	-	-	-	-	2.58673	-0.16834	0.419389	-0.308937	0.117845	-0.00499954	5	NA	-0.0159636	-0.0283068	-0.0103959	-0.0283966	4	Tumor susceptibility gene 101 protein OS=Mus musculus GN=Tsg101 PE=1 SV=2
Napa	Q9DB05	Q9DB05	108124	-	-	Y	-	-	-	-	-	-	-	-	2.48315	-0.0078992	-0.351869	-0.00189541	-0.177257	-0.00294038	5	-0.324483	-0.130516	-0.0358466	-0.0474295	-0.156014	5	Alpha-soluble NSF attachment protein OS=Mus musculus GN=Napa PE=1 SV=1
Ndufb8	Q9D6J5	Q9D6J5	67264	-	-	-	-	-	-	-	-	-	-	Y	2.42956	-0.0832746	-0.0638963	-0.148609	-0.157023	-0.239944	5	-0.341936	-0.217737	-0.0336092	-0.10715	-0.141455	5	NADH dehydrogenase [ubiquinone] 1 beta subcomplex subunit 8, mitochondrial OS=Mus musculus GN=Ndufb8 PE=1 SV=1
Syt12	Q920N7	Q920N7	171180	-	-	Y	-	-	-	-	-	-	-	Y	2.36967	-0.329974	-0.180145	NA	-0.210252	0.311777	4	-0.248915	-0.17183	NA	NA	0.0270216	3	Synaptotagmin-12 OS=Mus musculus GN=Syt12 PE=2 SV=1
Fam211a	Q7TSF4	Q7TSF4	192976	-	-	-	-	-	Y	-	-	-	-	-	2.36326	0.112836	NA	NA	0.119634	0.00170108	3	0.235418	-0.16683	-0.036258	-0.11302	0.325905	5	Leucine-rich repeat-containing protein FAM211A OS=Mus musculus GN=Fam211a PE=1 SV=1
Ptpmt1	Q66GT5	Q66GT5	66461	-	-	-	-	-	-	-	-	-	-	-	2.33348	NA	NA	-0.0524521	-0.402791	0.0942353	3	NA	-0.206972	-0.0383149	NA	-0.201666	3	Phosphatidylglycerophosphatase and protein-tyrosine phosphatase 1 OS=Mus musculus GN=Ptpmt1 PE=1 SV=1
Rhot2	Q8JZN7	Q8JZN7	214952	-	-	-	-	-	Y	-	-	-	-	-	2.33148	0.0369797	NA	0.271474	-0.304345	-0.311519	4	NA	-0.213088	-0.0395277	NA	-0.0638129	3	Mitochondrial Rho GTPase 2 OS=Mus musculus GN=Rhot2 PE=2 SV=1
Cacna2d2	Q6PHS9	Q6PHS9	56808	-	Y	Y	-	-	-	Y	-	-	-	-	2.3087	-0.16571	NA	0.353664	-0.332558	-0.369627	4	-0.213831	-0.288139	-0.0349175	-0.0907195	NA	4	Voltage-dependent calcium channel subunit alpha-2/delta-2 OS=Mus musculus GN=Cacna2d2 PE=1 SV=1
Cacna2d2	Q6PHS9-2	Q6PHS9	56808	-	Y	Y	-	-	-	Y	-	-	-	-	2.3087	-0.16571	NA	0.353664	-0.332558	-0.369627	4	-0.213831	-0.288139	-0.0349175	-0.0907195	NA	4	Isoform 2 of Voltage-dependent calcium channel subunit alpha-2/delta-2 OS=Mus musculus GN=Cacna2d2
Cacna2d2	Q6PHS9-3	Q6PHS9	56808	-	Y	Y	-	-	-	Y	-	-	-	-	2.3087	-0.16571	NA	0.353664	-0.332558	-0.369627	4	-0.213831	-0.288139	-0.0349175	-0.0907195	NA	4	Isoform 3 of Voltage-dependent calcium channel subunit alpha-2/delta-2 OS=Mus musculus GN=Cacna2d2
Cacna2d2	Q6PHS9-4	Q6PHS9	56808	-	Y	Y	-	-	-	Y	-	-	-	-	2.3087	-0.16571	NA	0.353664	-0.332558	-0.369627	4	-0.213831	-0.288139	-0.0349175	-0.0907195	NA	4	Isoform 4 of Voltage-dependent calcium channel subunit alpha-2/delta-2 OS=Mus musculus GN=Cacna2d2
Cacna2d2	Q6PHS9-5	Q6PHS9	56808	-	Y	Y	-	-	-	Y	-	-	-	-	2.3087	-0.16571	NA	0.353664	-0.332558	-0.369627	4	-0.213831	-0.288139	-0.0349175	-0.0907195	NA	4	Isoform 5 of Voltage-dependent calcium channel subunit alpha-2/delta-2 OS=Mus musculus GN=Cacna2d2
Cacna2d2	Q6PHS9-6	Q6PHS9	56808	-	Y	Y	-	-	-	Y	-	-	-	-	2.3087	-0.16571	NA	0.353664	-0.332558	-0.369627	4	-0.213831	-0.288139	-0.0349175	-0.0907195	NA	4	Isoform 6 of Voltage-dependent calcium channel subunit alpha-2/delta-2 OS=Mus musculus GN=Cacna2d2
Cacna2d2	tr|E9Q683|E9Q683_MOUSE	E9Q683	56808	-	Y	Y	-	-	-	Y	-	-	-	-	2.3087	-0.16571	NA	0.353664	-0.332558	-0.369627	4	-0.213831	-0.288139	-0.0349175	-0.0907195	NA	4	Voltage-dependent calcium channel subunit alpha-2/delta-2 OS=Mus musculus GN=Cacna2d2 PE=2 SV=2
Erc2	Q6PH08	Q6PH08	238988	-	-	-	-	Y	Y	-	-	-	-	-	2.2991	-0.107198	0.0754996	-0.0681852	-0.173718	-0.119416	5	-0.270847	-0.116663	-0.0336395	-0.102786	-0.0102151	5	ERC protein 2 OS=Mus musculus GN=Erc2 PE=2 SV=2
Rps27a	P62983	P62983	78294	-	-	-	-	-	-	-	-	-	-	Y	2.25495	0.215188	-0.0176426	NA	0.29418	-0.0922912	4	NA	0.111538	-0.0177365	0.126376	0.0685203	4	Ubiquitin-40S ribosomal protein S27a OS=Mus musculus GN=Rps27a PE=1 SV=2
Mff	Q6PCP5	Q6PCP5	75734	-	-	-	-	Y	Y	-	-	-	-	-	2.24647	0.110489	-0.367491	-0.286244	0.404113	-0.262278	5	-0.319345	-0.237779	-0.0336465	-0.121929	0.173388	5	Mitochondrial fission factor OS=Mus musculus GN=Mff PE=1 SV=1
Mff	tr|E0CYB9|E0CYB9_MOUSE	E0CYB9	75734	-	-	-	-	Y	Y	-	-	-	-	-	2.24647	0.110489	-0.367491	-0.286244	0.404113	-0.262278	5	-0.319345	-0.237779	-0.0336465	-0.121929	0.173388	5	Mitochondrial fission factor OS=Mus musculus GN=Mff PE=2 SV=1
Dock4	P59764	P59764	238130	-	-	-	-	-	Y	Y	-	-	-	-	2.13681	NA	-0.267541	-0.234706	NA	0.150801	3	NA	-0.22035	-0.0176373	-0.0344638	-0.301079	4	Dedicator of cytokinesis protein 4 OS=Mus musculus GN=Dock4 PE=1 SV=1
Akap10	O88845	O88845	56697	-	-	-	-	-	-	-	-	-	-	-	2.11117	-0.400219	0.131265	-0.24382	0.565241	NA	4	0.0033001	NA	-0.0213594	NA	-0.0203476	3	A-kinase anchor protein 10, mitochondrial OS=Mus musculus GN=Akap10 PE=1 SV=3
Fmr1	P35922	P35922	14265	Y	Y	Y	-	-	-	-	-	-	-	-	2.1082	-0.158487	-0.0571576	0.3459	-0.242637	-0.0942391	5	-0.233176	-0.0100957	-0.0322426	NA	0.00668708	4	Fragile X mental retardation protein 1 homolog OS=Mus musculus GN=Fmr1 PE=1 SV=1
Fmr1	P35922-10	P35922	14265	Y	Y	Y	-	-	-	-	-	-	-	-	2.1082	-0.158487	-0.0571576	0.3459	-0.242637	-0.0942391	5	-0.233176	-0.0100957	-0.0322426	NA	0.00668708	4	Isoform ISO10 of Fragile X mental retardation protein 1 homolog OS=Mus musculus GN=Fmr1
Fmr1	P35922-11	P35922	14265	Y	Y	Y	-	-	-	-	-	-	-	-	2.1082	-0.158487	-0.0571576	0.3459	-0.242637	-0.0942391	5	-0.233176	-0.0100957	-0.0322426	NA	0.00668708	4	Isoform ISO11 of Fragile X mental retardation protein 1 homolog OS=Mus musculus GN=Fmr1
Fmr1	P35922-12	P35922	14265	Y	Y	Y	-	-	-	-	-	-	-	-	2.1082	-0.158487	-0.0571576	0.3459	-0.242637	-0.0942391	5	-0.233176	-0.0100957	-0.0322426	NA	0.00668708	4	Isoform ISO12 of Fragile X mental retardation protein 1 homolog OS=Mus musculus GN=Fmr1
Fmr1	P35922-2	P35922	14265	Y	Y	Y	-	-	-	-	-	-	-	-	2.1082	-0.158487	-0.0571576	0.3459	-0.242637	-0.0942391	5	-0.233176	-0.0100957	-0.0322426	NA	0.00668708	4	Isoform ISO2 of Fragile X mental retardation protein 1 homolog OS=Mus musculus GN=Fmr1
Fmr1	P35922-3	P35922	14265	Y	Y	Y	-	-	-	-	-	-	-	-	2.1082	-0.158487	-0.0571576	0.3459	-0.242637	-0.0942391	5	-0.233176	-0.0100957	-0.0322426	NA	0.00668708	4	Isoform ISO3 of Fragile X mental retardation protein 1 homolog OS=Mus musculus GN=Fmr1
Fmr1	P35922-4	P35922	14265	Y	Y	Y	-	-	-	-	-	-	-	-	2.1082	-0.158487	-0.0571576	0.3459	-0.242637	-0.0942391	5	-0.233176	-0.0100957	-0.0322426	NA	0.00668708	4	Isoform ISO4 of Fragile X mental retardation protein 1 homolog OS=Mus musculus GN=Fmr1
Fmr1	P35922-5	P35922	14265	Y	Y	Y	-	-	-	-	-	-	-	-	2.1082	-0.158487	-0.0571576	0.3459	-0.242637	-0.0942391	5	-0.233176	-0.0100957	-0.0322426	NA	0.00668708	4	Isoform ISO5 of Fragile X mental retardation protein 1 homolog OS=Mus musculus GN=Fmr1
Fmr1	P35922-6	P35922	14265	Y	Y	Y	-	-	-	-	-	-	-	-	2.1082	-0.158487	-0.0571576	0.3459	-0.242637	-0.0942391	5	-0.233176	-0.0100957	-0.0322426	NA	0.00668708	4	Isoform ISO6 of Fragile X mental retardation protein 1 homolog OS=Mus musculus GN=Fmr1
Fmr1	P35922-7	P35922	14265	Y	Y	Y	-	-	-	-	-	-	-	-	2.1082	-0.158487	-0.0571576	0.3459	-0.242637	-0.0942391	5	-0.233176	-0.0100957	-0.0322426	NA	0.00668708	4	Isoform ISO7 of Fragile X mental retardation protein 1 homolog OS=Mus musculus GN=Fmr1
Fmr1	P35922-8	P35922	14265	Y	Y	Y	-	-	-	-	-	-	-	-	2.1082	-0.158487	-0.0571576	0.3459	-0.242637	-0.0942391	5	-0.233176	-0.0100957	-0.0322426	NA	0.00668708	4	Isoform ISO8 of Fragile X mental retardation protein 1 homolog OS=Mus musculus GN=Fmr1
Fmr1	P35922-9	P35922	14265	Y	Y	Y	-	-	-	-	-	-	-	-	2.1082	-0.158487	-0.0571576	0.3459	-0.242637	-0.0942391	5	-0.233176	-0.0100957	-0.0322426	NA	0.00668708	4	Isoform ISO9 of Fragile X mental retardation protein 1 homolog OS=Mus musculus GN=Fmr1
Fmr1	tr|D3Z6U8|D3Z6U8_MOUSE	D3Z6U8	14265	Y	Y	Y	-	-	-	-	-	-	-	-	2.1082	-0.158487	-0.0571576	0.3459	-0.242637	-0.0942391	5	-0.233176	-0.0100957	-0.0322426	NA	0.00668708	4	Fragile X mental retardation protein 1 homolog OS=Mus musculus GN=Fmr1 PE=2 SV=1
Fmr1	tr|E9QAS8|E9QAS8_MOUSE	E9QAS8	14265	Y	Y	Y	-	-	-	-	-	-	-	-	2.1082	-0.158487	-0.0571576	0.3459	-0.242637	-0.0942391	5	-0.233176	-0.0100957	-0.0322426	NA	0.00668708	4	Fragile X mental retardation protein 1 homolog OS=Mus musculus GN=Fmr1 PE=2 SV=1
Fmr1	tr|E9QAS9|E9QAS9_MOUSE	E9QAS9	14265	Y	Y	Y	-	-	-	-	-	-	-	-	2.1082	-0.158487	-0.0571576	0.3459	-0.242637	-0.0942391	5	-0.233176	-0.0100957	-0.0322426	NA	0.00668708	4	Fragile X mental retardation protein 1 homolog OS=Mus musculus GN=Fmr1 PE=2 SV=1
Fmr1	tr|E9QAT0|E9QAT0_MOUSE	E9QAT0	14265	Y	Y	Y	-	-	-	-	-	-	-	-	2.1082	-0.158487	-0.0571576	0.3459	-0.242637	-0.0942391	5	-0.233176	-0.0100957	-0.0322426	NA	0.00668708	4	Fragile X mental retardation protein 1 homolog OS=Mus musculus GN=Fmr1 PE=2 SV=1
Fmr1	tr|E9QNF5|E9QNF5_MOUSE	E9QNF5	14265	Y	Y	Y	-	-	-	-	-	-	-	-	2.1082	-0.158487	-0.0571576	0.3459	-0.242637	-0.0942391	5	-0.233176	-0.0100957	-0.0322426	NA	0.00668708	4	Fragile X mental retardation protein 1 homolog OS=Mus musculus GN=Fmr1 PE=2 SV=1
Fmr1	tr|Q6AXB7|Q6AXB7_MOUSE	Q6AXB7	14265	Y	Y	Y	-	-	-	-	-	-	-	-	2.1082	-0.158487	-0.0571576	0.3459	-0.242637	-0.0942391	5	-0.233176	-0.0100957	-0.0322426	NA	0.00668708	4	Fragile X mental retardation protein 1 homolog OS=Mus musculus GN=Fmr1 PE=2 SV=1
Dos	tr|E9QP85|E9QP85_MOUSE	E9QP85	100503659	-	Y	-	-	-	-	-	-	-	-	-	2.10667	0.070176	0.071037	-0.11073	-0.315348	NA	4	NA	-0.178433	NA	-0.0779664	-0.0348409	3	Protein Dos OS=Mus musculus GN=Dos PE=4 SV=1
Mlc1	Q8VHK5	Q8VHK5	170790	-	Y	-	-	-	-	-	-	-	-	-	2.09498	NA	0.27324	-0.0548521	-0.402459	-0.235854	4	-0.22729	-0.244103	-0.0286604	-0.132159	-0.0212943	5	Membrane protein MLC1 OS=Mus musculus GN=Mlc1 PE=2 SV=1
Mlc1	tr|E9QP87|E9QP87_MOUSE	E9QP87	170790	-	Y	-	-	-	-	-	-	-	-	-	2.09498	NA	0.27324	-0.0548521	-0.402459	-0.235854	4	-0.22729	-0.244103	-0.0286604	-0.132159	-0.0212943	5	Membrane protein MLC1 OS=Mus musculus GN=Mlc1 PE=2 SV=1
Ncan	P55066	P55066	13004	-	-	-	-	-	Y	Y	-	-	-	-	2.09327	0.0658436	0.172504	-0.0395267	0.010018	0.0627858	5	-0.146563	-0.0882247	-0.0195907	-0.0195913	0.417098	5	Neurocan core protein OS=Mus musculus GN=Ncan PE=2 SV=1
Acly	Q91V92	Q91V92	104112	-	-	-	-	-	Y	-	-	-	-	-	2.05628	0.151389	-0.11235	-0.224528	-0.39683	0.190014	5	-0.28169	-0.114081	-0.0204809	-0.0536029	-0.0486763	5	ATP-citrate synthase OS=Mus musculus GN=Acly PE=1 SV=1
Acly	tr|Q3V117|Q3V117_MOUSE	Q3V117	104112	-	-	-	-	-	Y	-	-	-	-	-	2.05628	0.151389	-0.11235	-0.224528	-0.39683	0.190014	5	-0.28169	-0.114081	-0.0204809	-0.0536029	-0.0486763	5	ATP-citrate synthase OS=Mus musculus GN=Acly PE=2 SV=1
Kras	P32883-2	P32883	16653	-	-	Y	-	-	-	Y	-	-	-	-	2.03193	-0.152904	0.115304	0.144808	-0.103216	-0.0380129	5	-0.0525069	-0.022907	-0.0204383	-0.0401395	-0.0227601	5	Isoform 2B of GTPase KRas OS=Mus musculus GN=Kras
Gabra5	Q8BHJ7	Q8BHJ7	110886	-	Y	Y	-	-	-	-	-	-	-	-	2.00195	NA	NA	-0.123202	-0.200111	-0.0556994	3	NA	-0.311031	-0.0404846	-0.101231	NA	3	Gamma-aminobutyric acid receptor subunit alpha-5 OS=Mus musculus GN=Gabra5 PE=1 SV=1
Gabrb2	P63137	P63137	14401	-	Y	Y	-	Y	Y	-	Y	-	Y	-	-1.9917	-0.362584	-0.0568196	-0.226424	-0.149321	NA	4	-0.364749	-0.233521	-0.0317045	-0.106187	-0.135512	5	Gamma-aminobutyric acid receptor subunit beta-2 OS=Mus musculus GN=Gabrb2 PE=1 SV=2
Atic	Q9CWJ9	Q9CWJ9	108147	-	-	-	-	-	Y	Y	-	-	-	-	-2.00076	0.387403	-0.395067	-0.0370593	-0.477624	-0.311787	5	-0.183793	-0.190084	-0.0363587	-0.158817	NA	4	Bifunctional purine biosynthesis protein PURH OS=Mus musculus GN=Atic PE=1 SV=2
Cd47	Q61735-2	Q61735	16423	-	-	-	-	-	-	-	-	-	-	-	-2.03646	-0.428107	0.216399	0.381943	0.157055	-0.332139	5	-0.288591	0.10295	-0.0300967	-0.0782037	0.414101	5	Isoform 2 of Leukocyte surface antigen CD47 OS=Mus musculus GN=Cd47
Dnm1	P39053-4	P39053	13429	-	-	Y	Y	Y	-	-	Y	-	Y	Y	-2.07447	NA	-0.0949207	-0.17116	-0.154355	-0.133391	4	-0.240635	-0.125465	-0.0280619	-0.07332	-0.09746	5	Isoform 4 of Dynamin-1 OS=Mus musculus GN=Dnm1
Dnm1	P39053-5	P39053	13429	-	-	Y	Y	Y	-	-	Y	-	Y	Y	-2.07447	NA	-0.0949207	-0.17116	-0.154355	-0.133391	4	-0.240635	-0.125465	-0.0280619	-0.07332	-0.09746	5	Isoform 5 of Dynamin-1 OS=Mus musculus GN=Dnm1
Mpdz	Q8VBX6	Q8VBX6	17475	-	-	-	-	-	Y	-	-	-	-	-	-2.09172	-0.831629	-0.145913	-0.161758	-0.510682	1.34906	5	-0.153884	-0.0849219	NA	-0.111159	0.211947	4	Multiple PDZ domain protein OS=Mus musculus GN=Mpdz PE=1 SV=2
Mpdz	Q8VBX6-2	Q8VBX6	17475	-	-	-	-	-	Y	-	-	-	-	-	-2.09172	-0.831629	-0.145913	-0.161758	-0.510682	1.34906	5	-0.153884	-0.0849219	NA	-0.111159	0.211947	4	Isoform 2 of Multiple PDZ domain protein OS=Mus musculus GN=Mpdz
Mpdz	Q8VBX6-3	Q8VBX6	17475	-	-	-	-	-	Y	-	-	-	-	-	-2.09172	-0.831629	-0.145913	-0.161758	-0.510682	1.34906	5	-0.153884	-0.0849219	NA	-0.111159	0.211947	4	Isoform 3 of Multiple PDZ domain protein OS=Mus musculus GN=Mpdz
Mpdz	Q8VBX6-4	Q8VBX6	17475	-	-	-	-	-	Y	-	-	-	-	-	-2.09172	-0.831629	-0.145913	-0.161758	-0.510682	1.34906	5	-0.153884	-0.0849219	NA	-0.111159	0.211947	4	Isoform 4 of Multiple PDZ domain protein OS=Mus musculus GN=Mpdz
Mpdz	tr|D3YUX2|D3YUX2_MOUSE	D3YUX2	17475	-	-	-	-	-	Y	-	-	-	-	-	-2.09172	-0.831629	-0.145913	-0.161758	-0.510682	1.34906	5	-0.153884	-0.0849219	NA	-0.111159	0.211947	4	Multiple PDZ domain protein OS=Mus musculus GN=Mpdz PE=2 SV=1
Snd1	Q78PY7	Q78PY7	56463	-	-	-	-	-	Y	Y	-	-	-	-	-2.10289	-0.178474	-0.190098	-0.0848685	-0.0411844	0.00954815	5	-0.0308374	-0.16817	-0.0265607	-0.0584212	-0.0720008	5	Staphylococcal nuclease domain-containing protein 1 OS=Mus musculus GN=Snd1 PE=1 SV=1
Ecm29	Q6PDI5	Q6PDI5	230249	-	-	-	-	-	-	-	-	-	-	-	-2.11519	-0.204858	NA	-0.127445	NA	-0.0374341	3	-0.166656	-0.0966801	-0.0297983	-0.020683	-0.172569	5	Proteasome-associated protein ECM29 homolog OS=Mus musculus GN=Ecm29 PE=1 SV=3
Ecm29	Q6PDI5-2	Q6PDI5	230249	-	-	-	-	-	-	-	-	-	-	-	-2.11519	-0.204858	NA	-0.127445	NA	-0.0374341	3	-0.166656	-0.0966801	-0.0297983	-0.020683	-0.172569	5	Isoform 2 of Proteasome-associated protein ECM29 homolog OS=Mus musculus GN=Ecm29
Acta2	P62737	P62737	11475	-	-	-	-	-	-	Y	-	-	-	-	-2.12356	-0.261087	-0.181497	-0.0665829	-0.0920147	0.0401684	5	-0.151928	-0.155311	-0.0276909	-0.0214939	-0.0742342	5	Actin, aortic smooth muscle OS=Mus musculus GN=Acta2 PE=1 SV=1
Actc1	P68033	P68033	11464	-	-	-	-	-	Y	-	-	-	-	-	-2.12356	-0.261087	-0.181497	-0.0665829	-0.0920147	0.0401684	5	-0.151928	-0.155311	-0.0276909	-0.0214939	-0.0742342	5	Actin, alpha cardiac muscle 1 OS=Mus musculus GN=Actc1 PE=1 SV=1
Actg2	P63268	P63268	11468	-	-	-	-	-	-	-	-	-	-	-	-2.12356	-0.261087	-0.181497	-0.0665829	-0.0920147	0.0401684	5	-0.151928	-0.155311	-0.0276909	-0.0214939	-0.0742342	5	Actin, gamma-enteric smooth muscle OS=Mus musculus GN=Actg2 PE=1 SV=1
Zdhhc20	Q5Y5T1	Q5Y5T1	75965	-	-	-	-	-	-	-	-	-	-	-	-2.15972	-0.292255	NA	-0.28561	-0.106114	0.0302121	4	-0.20034	-0.166627	-0.0204487	-0.16029	NA	4	Probable palmitoyltransferase ZDHHC20 OS=Mus musculus GN=Zdhhc20 PE=2 SV=1
Zdhhc20	Q5Y5T1-2	Q5Y5T1	75965	-	-	-	-	-	-	-	-	-	-	-	-2.15972	-0.292255	NA	-0.28561	-0.106114	0.0302121	4	-0.20034	-0.166627	-0.0204487	-0.16029	NA	4	Isoform 2 of Probable palmitoyltransferase ZDHHC20 OS=Mus musculus GN=Zdhhc20
Pgrmc2	Q80UU9	Q80UU9	70804	-	-	-	-	-	-	-	-	-	-	-	-2.17264	-0.314115	NA	0.173711	-0.505473	0.462446	4	0.0241367	-0.0451563	NA	0.0167451	-0.0724614	4	Membrane-associated progesterone receptor component 2 OS=Mus musculus GN=Pgrmc2 PE=1 SV=2
Gria2	P23819	P23819	14800	-	Y	Y	-	-	Y	-	-	-	-	Y	-2.18573	-0.122507	-0.21439	-0.12027	-0.217353	-0.21337	5	-0.287503	-0.211238	-0.0284553	-0.126049	-0.100472	5	Glutamate receptor 2 OS=Mus musculus GN=Gria2 PE=1 SV=3
Gria2	P23819-4	P23819	14800	-	Y	Y	-	-	Y	-	-	-	-	Y	-2.18573	-0.122507	-0.21439	-0.12027	-0.217353	-0.21337	5	-0.287503	-0.211238	-0.0284553	-0.126049	-0.100472	5	Isoform 4 of Glutamate receptor 2 OS=Mus musculus GN=Gria2
Gria2	tr|G5E8H1|G5E8H1_MOUSE	G5E8H1	14800	-	Y	Y	-	-	Y	-	-	-	-	Y	-2.18573	-0.122507	-0.21439	-0.12027	-0.217353	-0.21337	5	-0.287503	-0.211238	-0.0284553	-0.126049	-0.100472	5	Glutamate receptor 2 OS=Mus musculus GN=Gria2 PE=4 SV=1
Kiaa1045	Q80TL4-2	Q80TL4	230085	-	-	Y	-	-	-	-	-	-	-	-	-2.19047	-0.200264	0.0741201	0.0778552	-0.398311	-0.159097	5	-0.24752	-0.174184	-0.0169966	-0.00672029	-0.0258123	5	Isoform 2 of Protein KIAA1045 OS=Mus musculus GN=Kiaa1045
Cul5	Q9D5V5	Q9D5V5	75717	-	-	-	-	-	Y	-	-	-	-	-	-2.22	-0.00373642	NA	-0.257224	NA	-0.113662	3	-0.126608	-0.260264	-0.033037	0.0294326	NA	4	Cullin-5 OS=Mus musculus GN=Cul5 PE=1 SV=3
Cul5	tr|E9PV12|E9PV12_MOUSE	E9PV12	75717	-	-	-	-	-	Y	-	-	-	-	-	-2.22	-0.00373642	NA	-0.257224	NA	-0.113662	3	-0.126608	-0.260264	-0.033037	0.0294326	NA	4	Cullin-5 OS=Mus musculus GN=Cul5 PE=2 SV=1
Cul5	tr|E9Q6Z0|E9Q6Z0_MOUSE	E9Q6Z0	75717	-	-	-	-	-	Y	-	-	-	-	-	-2.22	-0.00373642	NA	-0.257224	NA	-0.113662	3	-0.126608	-0.260264	-0.033037	0.0294326	NA	4	Cullin-5 OS=Mus musculus GN=Cul5 PE=2 SV=1
Cul5	tr|G3X914|G3X914_MOUSE	G3X914	75717	-	-	-	-	-	Y	-	-	-	-	-	-2.22	-0.00373642	NA	-0.257224	NA	-0.113662	3	-0.126608	-0.260264	-0.033037	0.0294326	NA	4	Cullin 5 OS=Mus musculus GN=Cul5 PE=3 SV=1
Ndufv1	Q91YT0	Q91YT0	17995	-	-	-	-	-	Y	-	-	-	-	Y	-2.22914	-0.336173	-0.138229	-0.00357225	-0.333429	-0.141561	5	-0.303768	-0.220668	-0.0364307	-0.135343	-0.119918	5	NADH dehydrogenase [ubiquinone] flavoprotein 1, mitochondrial OS=Mus musculus GN=Ndufv1 PE=1 SV=1
Ndufv1	tr|D3YUM1|D3YUM1_MOUSE	D3YUM1	17995	-	-	-	-	-	Y	-	-	-	-	Y	-2.22914	-0.336173	-0.138229	-0.00357225	-0.333429	-0.141561	5	-0.303768	-0.220668	-0.0364307	-0.135343	-0.119918	5	NADH dehydrogenase [ubiquinone] flavoprotein 1, mitochondrial OS=Mus musculus GN=Ndufv1 PE=2 SV=1
Sept8	tr|B1AQZ0|B1AQZ0_MOUSE	B1AQZ0	20362	-	-	-	-	-	Y	-	-	-	-	Y	-2.23431	-0.165795	0.0114506	-0.152573	-0.222126	-0.149848	5	NA	-0.241247	-0.0358166	-0.110314	-0.0460115	4	Septin-8 OS=Mus musculus GN=Sept8 PE=2 SV=1
Chchd3	Q9CRB9	Q9CRB9	66075	-	-	-	-	-	-	-	-	-	-	-	-2.25652	-0.20919	-0.169226	-0.0333724	-0.247458	-0.268817	5	-0.204476	-0.253988	-0.0360906	-0.155587	-0.139405	5	Coiled-coil-helix-coiled-coil-helix domain-containing protein 3, mitochondrial OS=Mus musculus GN=Chchd3 PE=1 SV=1
Chchd3	tr|D3Z0L4|D3Z0L4_MOUSE	D3Z0L4	66075	-	-	-	-	-	-	-	-	-	-	-	-2.25652	-0.20919	-0.169226	-0.0333724	-0.247458	-0.268817	5	-0.204476	-0.253988	-0.0360906	-0.155587	-0.139405	5	Coiled-coil-helix-coiled-coil-helix domain-containing protein 3, mitochondrial (Fragment) OS=Mus musculus GN=Chchd3 PE=2 SV=1
Chchd3	tr|Q9D9P1|Q9D9P1_MOUSE	Q9D9P1	66075	-	-	-	-	-	-	-	-	-	-	-	-2.25652	-0.20919	-0.169226	-0.0333724	-0.247458	-0.268817	5	-0.204476	-0.253988	-0.0360906	-0.155587	-0.139405	5	Coiled-coil-helix-coiled-coil-helix domain-containing protein 3, mitochondrial OS=Mus musculus GN=Chchd3 PE=2 SV=1
Kif2a	P28740	P28740	16563	-	-	-	-	-	Y	-	-	-	-	-	-2.25881	-0.143575	-0.173682	-0.134986	-0.124748	-0.148401	5	-0.267924	-0.120898	-0.00853173	-0.151326	-0.0380539	5	Kinesin-like protein KIF2A OS=Mus musculus GN=Kif2a PE=1 SV=2
Kif2a	P28740-1	P28740	16563	-	-	-	-	-	Y	-	-	-	-	-	-2.25881	-0.143575	-0.173682	-0.134986	-0.124748	-0.148401	5	-0.267924	-0.120898	-0.00853173	-0.151326	-0.0380539	5	Isoform 1 of Kinesin-like protein KIF2A OS=Mus musculus GN=Kif2a
Kif2a	P28740-2	P28740	16563	-	-	-	-	-	Y	-	-	-	-	-	-2.25881	-0.143575	-0.173682	-0.134986	-0.124748	-0.148401	5	-0.267924	-0.120898	-0.00853173	-0.151326	-0.0380539	5	Isoform 2 of Kinesin-like protein KIF2A OS=Mus musculus GN=Kif2a
Kif2a	tr|E0CZ72|E0CZ72_MOUSE	E0CZ72	16563	-	-	-	-	-	Y	-	-	-	-	-	-2.25881	-0.143575	-0.173682	-0.134986	-0.124748	-0.148401	5	-0.267924	-0.120898	-0.00853173	-0.151326	-0.0380539	5	Kinesin-like protein KIF2A OS=Mus musculus GN=Kif2a PE=2 SV=1
Glud1	P26443	P26443	14661	-	-	-	-	-	Y	-	-	-	-	-	-2.282	0.00276573	-0.164184	-0.136712	-0.0363713	-0.278907	5	-0.161873	-0.154249	-0.0348594	-0.0661581	-0.0561879	5	Glutamate dehydrogenase 1, mitochondrial OS=Mus musculus GN=Glud1 PE=1 SV=1
Ndufv2	Q9D6J6	Q9D6J6	72900	-	-	-	-	-	-	-	-	-	-	Y	-2.30997	-0.255044	-0.176986	-0.170603	-0.34144	-0.0630345	5	-0.343686	-0.213172	-0.0368097	-0.13818	-0.133461	5	NADH dehydrogenase [ubiquinone] flavoprotein 2, mitochondrial OS=Mus musculus GN=Ndufv2 PE=1 SV=2
Ank2	tr|S4R245|S4R245_MOUSE	S4R245	-	-	-	-	-	Y	Y	Y	-	-	-	-	-2.31381	-0.261094	-0.0385278	-0.127076	-0.242653	-0.0974614	5	-0.289965	-0.0864424	-0.0305051	-0.0929103	NA	4	Ankyrin-2 OS=Mus musculus GN=Ank2 PE=4 SV=1
Ank2	tr|S4R291|S4R291_MOUSE	S4R291	-	-	-	-	-	Y	Y	Y	-	-	-	-	-2.31381	-0.261094	-0.0385278	-0.127076	-0.242653	-0.0974614	5	-0.289965	-0.0864424	-0.0305051	-0.0929103	NA	4	Ankyrin-2 OS=Mus musculus GN=Ank2 PE=4 SV=1
Neto2	Q8BNJ6	Q8BNJ6	74513	-	Y	Y	-	-	-	-	-	-	-	-	-2.32553	0.803462	-0.453812	-0.232036	0.127392	0.0151969	5	0.136996	0.0708123	0.0600177	-0.050827	0.185958	5	Neuropilin and tolloid-like protein 2 OS=Mus musculus GN=Neto2 PE=1 SV=1
Neto2	Q8BNJ6-2	Q8BNJ6	74513	-	Y	Y	-	-	-	-	-	-	-	-	-2.32553	0.803462	-0.453812	-0.232036	0.127392	0.0151969	5	0.136996	0.0708123	0.0600177	-0.050827	0.185958	5	Isoform 2 of Neuropilin and tolloid-like protein 2 OS=Mus musculus GN=Neto2
Ppm1a	P49443	P49443	19042	-	-	-	-	-	Y	-	-	-	-	-	-2.34242	0.450346	0.411974	-0.138587	-0.744441	-0.039304	5	NA	NA	-0.0359115	-0.0424132	0.128592	3	Protein phosphatase 1A OS=Mus musculus GN=Ppm1a PE=1 SV=1
Myo5a	tr|D3YZ62|D3YZ62_MOUSE	D3YZ62	17918	-	Y	Y	Y	-	Y	-	-	-	Y	-	-2.34281	-0.14455	-0.19016	0.122456	-0.190707	-0.137431	5	-0.15154	-0.0971503	-0.0240484	-0.0910456	-0.0327939	5	Unconventional myosin-Va OS=Mus musculus GN=Myo5a PE=2 SV=1
Eef2	P58252	P58252	13629	-	-	-	-	-	Y	-	-	-	-	-	-2.39561	0.0951739	0.00596026	0.0253451	-0.252026	-0.290366	5	-0.135142	-0.0935463	-0.00755275	0.0603626	-0.0929786	5	Elongation factor 2 OS=Mus musculus GN=Eef2 PE=1 SV=2
Rnf157	Q3TEL6	Q3TEL6	217340	-	-	-	-	-	-	-	-	-	-	-	-2.40517	0.412118	-0.403226	NA	-0.287269	NA	3	NA	-0.119391	-0.0283984	-0.0697128	-0.0355537	4	RING finger protein 157 OS=Mus musculus GN=Rnf157 PE=2 SV=2
Rnf157	Q3TEL6-2	Q3TEL6	217340	-	-	-	-	-	-	-	-	-	-	-	-2.40517	0.412118	-0.403226	NA	-0.287269	NA	3	NA	-0.119391	-0.0283984	-0.0697128	-0.0355537	4	Isoform 2 of RING finger protein 157 OS=Mus musculus GN=Rnf157
Rnf157	tr|A2AAN9|A2AAN9_MOUSE	A2AAN9	217340	-	-	-	-	-	-	-	-	-	-	-	-2.40517	0.412118	-0.403226	NA	-0.287269	NA	3	NA	-0.119391	-0.0283984	-0.0697128	-0.0355537	4	RING finger protein 157 OS=Mus musculus GN=Rnf157 PE=2 SV=1
Rnf157	tr|A2AAP0|A2AAP0_MOUSE	A2AAP0	217340	-	-	-	-	-	-	-	-	-	-	-	-2.40517	0.412118	-0.403226	NA	-0.287269	NA	3	NA	-0.119391	-0.0283984	-0.0697128	-0.0355537	4	RING finger protein 157 OS=Mus musculus GN=Rnf157 PE=2 SV=1
Rnf157	tr|F7D0T8|F7D0T8_MOUSE	F7D0T8	217340	-	-	-	-	-	-	-	-	-	-	-	-2.40517	0.412118	-0.403226	NA	-0.287269	NA	3	NA	-0.119391	-0.0283984	-0.0697128	-0.0355537	4	RING finger protein 157 (Fragment) OS=Mus musculus GN=Rnf157 PE=4 SV=1
Mtco2	P00405	P00405	17709	-	-	-	-	-	-	-	-	-	-	Y	-2.4447	-0.286424	-0.236862	-0.205689	-0.413827	-0.0194192	5	-0.179948	-0.319374	-0.0409022	NA	-0.269497	4	Cytochrome c oxidase subunit 2 OS=Mus musculus GN=Mtco2 PE=1 SV=1
mt-Co2	tr|Q7JCZ1|Q7JCZ1_MOUSE	Q7JCZ1	17709	-	-	-	-	-	-	-	-	-	-	-	-2.4447	-0.286424	-0.236862	-0.205689	-0.413827	-0.0194192	5	-0.179948	-0.319374	-0.0409022	NA	-0.269497	4	Cytochrome c oxidase subunit 2 OS=Mus musculus GN=mt-Co2 PE=2 SV=1
Pcdhgc5	tr|Q91XW9|Q91XW9_MOUSE	Q91XW9	93708	-	-	-	-	-	-	-	-	-	-	-	-2.44748	-0.121298	NA	-0.0967588	-0.214171	0.0951647	4	-0.192542	-0.123603	-0.0402658	-0.0385324	0.123854	5	MCG133388, isoform CRA_f OS=Mus musculus GN=Pcdhgc5 PE=2 SV=1
Rap2a	Q80ZJ1	Q80ZJ1	76108	-	-	-	-	-	-	-	-	-	-	-	-2.44869	0.348157	-0.0802845	-0.175588	-0.365743	-0.238536	5	-0.11063	-0.0733298	-0.0341547	-0.120882	-0.0226833	5	Ras-related protein Rap-2a OS=Mus musculus GN=Rap2a PE=1 SV=2
Actr3b	Q641P0	Q641P0	242894	-	-	-	-	-	-	-	-	-	-	-	-2.46341	-0.331805	-0.171323	-0.320309	0.297101	0.080066	5	-0.122933	-0.075481	-0.0242939	-0.0508314	-0.0215136	5	Actin-related protein 3B OS=Mus musculus GN=Actr3b PE=2 SV=1
Chchd6	Q91VN4	Q91VN4	66098	-	-	-	-	-	-	-	-	-	-	-	-2.46886	-0.287661	-0.222812	-0.158064	-0.282274	-0.163304	5	-0.373514	-0.238635	-0.0377461	-0.156859	-0.15581	5	Coiled-coil-helix-coiled-coil-helix domain-containing protein 6, mitochondrial OS=Mus musculus GN=Chchd6 PE=2 SV=2
Chchd6	tr|E9Q4M4|E9Q4M4_MOUSE	E9Q4M4	66098	-	-	-	-	-	-	-	-	-	-	-	-2.46886	-0.287661	-0.222812	-0.158064	-0.282274	-0.163304	5	-0.373514	-0.238635	-0.0377461	-0.156859	-0.15581	5	Coiled-coil-helix-coiled-coil-helix domain-containing protein 6, mitochondrial OS=Mus musculus GN=Chchd6 PE=2 SV=1
Hecw2	Q6I6G8	Q6I6G8	329152	-	-	-	Y	Y	Y	-	Y	-	Y	-	-2.49414	0.158301	NA	-0.105132	0.163665	NA	3	NA	NA	0.0180733	0.0102295	0.280393	3	E3 ubiquitin-protein ligase HECW2 OS=Mus musculus GN=Hecw2 PE=2 SV=1
Dync1li2	Q6PDL0	Q6PDL0	234663	-	-	-	-	-	Y	-	-	-	-	-	-2.49818	0.231076	-0.610444	-0.00119703	NA	-0.406664	4	0.00412079	-0.14962	NA	NA	-0.352911	3	Cytoplasmic dynein 1 light intermediate chain 2 OS=Mus musculus GN=Dync1li2 PE=1 SV=2
Grm5	Q3UVX5	Q3UVX5	108071	-	-	Y	-	-	Y	-	-	-	-	-	-2.5122	-0.0163449	-0.0216913	-0.266229	-0.330421	0.0653403	5	NA	-0.0397024	-0.0457138	-0.0647563	-0.181934	4	Metabotropic glutamate receptor 5 OS=Mus musculus GN=Grm5 PE=1 SV=2
Grm5	tr|E9QMC2|E9QMC2_MOUSE	E9QMC2	108071	-	-	Y	-	-	Y	-	-	-	-	-	-2.5122	-0.0163449	-0.0216913	-0.266229	-0.330421	0.0653403	5	NA	-0.0397024	-0.0457138	-0.0647563	-0.181934	4	Metabotropic glutamate receptor 5 OS=Mus musculus GN=Grm5 PE=2 SV=1
Shank1	tr|D3YZU4|D3YZU4_MOUSE	D3YZU4	243961	-	Y	Y	-	-	Y	Y	-	-	-	-	-2.51917	NA	-0.0370724	-0.165282	0.30721	-0.350415	4	NA	-0.1471	-0.0172029	-0.0522914	0.0947472	4	SH3 and multiple ankyrin repeat domains protein 1 OS=Mus musculus GN=Shank1 PE=2 SV=1
Sv2b	Q8BG39	Q8BG39	64176	-	-	Y	-	-	Y	Y	-	-	-	-	-2.52245	-0.202052	-0.0298164	-0.0952379	-0.204513	-0.0394766	5	-0.157713	-0.117099	-0.0225827	-0.0890004	-0.0298587	5	Synaptic vesicle glycoprotein 2B OS=Mus musculus GN=Sv2b PE=1 SV=1
Rab14	Q91V41	Q91V41	68365	-	-	-	-	Y	Y	-	-	-	-	-	-2.52799	-0.211968	-0.205134	-0.128119	-0.0304895	-0.0828024	5	-0.117507	-0.165211	-0.0317271	-0.112287	-0.0765992	5	Ras-related protein Rab-14 OS=Mus musculus GN=Rab14 PE=1 SV=3
Ank2	Q8C8R3-4	Q8C8R3	109676	Y	Y	-	-	Y	Y	Y	-	-	-	-	-2.53401	-0.261094	-0.0385278	-0.127076	-0.242653	-0.0974614	5	-0.289965	-0.0864424	-0.0305051	NA	-0.0820968	4	Isoform 4 of Ankyrin-2 OS=Mus musculus GN=Ank2
Slc4a4	tr|E9Q8N8|E9Q8N8_MOUSE	E9Q8N8	54403	-	Y	-	-	-	Y	-	-	-	-	Y	-2.5342	-0.0189599	-0.159473	-0.0218862	-0.252374	NA	4	NA	NA	-0.0328564	-0.108135	-0.105191	3	Electrogenic sodium bicarbonate cotransporter 1 OS=Mus musculus GN=Slc4a4 PE=2 SV=1
Vti1a	O89116	O89116	53611	-	-	-	-	-	Y	-	-	-	-	-	-2.5693	-0.347954	-0.224812	0.132099	-0.332329	0.0936676	5	-0.0772893	NA	-0.0338287	-0.142294	-0.163877	4	Vesicle transport through interaction with t-SNAREs homolog 1A OS=Mus musculus GN=Vti1a PE=1 SV=1
Add2	Q9QYB8	Q9QYB8	11519	-	Y	-	-	-	-	-	-	-	-	-	-2.58166	-0.265518	0.353678	0.0817016	-0.427775	-0.186951	5	0.091207	-0.185148	-0.0239587	-0.0790786	-0.089411	5	Beta-adducin OS=Mus musculus GN=Add2 PE=1 SV=4
Stx6	Q9JKK1	Q9JKK1	58244	-	-	-	-	-	-	-	-	-	-	Y	-2.59277	-0.0608705	0.175505	-0.187754	0.0285104	-0.187369	5	0.183136	-0.103781	-0.00764979	-0.0530207	-0.0915055	5	Syntaxin-6 OS=Mus musculus GN=Stx6 PE=1 SV=1
Stx6	Q9JKK1-2	Q9JKK1	58244	-	-	-	-	-	-	-	-	-	-	Y	-2.59277	-0.0608705	0.175505	-0.187754	0.0285104	-0.187369	5	0.183136	-0.103781	-0.00764979	-0.0530207	-0.0915055	5	Isoform 2 of Syntaxin-6 OS=Mus musculus GN=Stx6
Cspg4	Q8VHY0	Q8VHY0	121021	-	-	-	-	-	Y	Y	-	-	-	-	-2.6017	-0.0787514	-0.152845	-0.103292	-0.0925213	-0.126	5	-0.0247166	-0.162738	-0.0312309	-0.0962773	NA	4	Chondroitin sulfate proteoglycan 4 OS=Mus musculus GN=Cspg4 PE=1 SV=3
Eef1g	Q9D8N0	Q9D8N0	67160	-	-	-	-	-	-	-	-	-	-	-	-2.60543	0.230298	0.0708852	-0.0119883	-0.0789845	-0.138606	5	-0.0221009	0.148733	-0.0259745	0.0378828	0.0929999	5	Elongation factor 1-gamma OS=Mus musculus GN=Eef1g PE=1 SV=3
Dlg2	tr|D3YUZ8|D3YUZ8_MOUSE	D3YUZ8	23859	-	-	Y	-	-	Y	Y	-	-	-	-	-2.61047	-0.514204	0.190403	NA	0.170853	-0.298263	4	-0.204169	NA	-0.0194012	-0.081741	-0.0177048	4	Disks large homolog 2 OS=Mus musculus GN=Dlg2 PE=2 SV=1
Trim32	Q8CH72	Q8CH72	69807	-	-	-	Y	-	-	-	-	-	Y	-	-2.6162	-0.0538524	0.0397229	NA	-0.350861	NA	3	-0.181234	NA	-0.0287024	0.157956	-0.306197	4	E3 ubiquitin-protein ligase TRIM32 OS=Mus musculus GN=Trim32 PE=1 SV=2
Camk2g	Q923T9-3	Q923T9	12325	-	Y	-	-	Y	-	-	-	-	-	-	-2.64191	-0.275646	-0.265562	-0.0956881	-0.213418	-0.0250402	5	-0.22936	-0.186978	-0.0223497	NA	-0.131857	4	Isoform 3 of Calcium/calmodulin-dependent protein kinase type II subunit gamma OS=Mus musculus GN=Camk2g
Macf1	tr|B1ARU4|B1ARU4_MOUSE	B1ARU4	11426	-	-	-	-	-	Y	Y	-	-	-	-	-2.64477	-0.190574	-0.192574	-0.0758923	-0.198496	-0.0707146	5	-0.298427	-0.12172	-0.0191195	-0.0399357	-0.0866988	5	Microtubule-actin cross-linking factor 1 OS=Mus musculus GN=Macf1 PE=2 SV=1
Rps4x	P62702	P62702	20102	-	-	-	-	-	-	-	-	-	-	-	-2.66862	-0.0483114	-0.149934	-0.256611	-0.0857371	0.0626133	5	-0.114883	-0.0199787	-0.0256788	-0.0617358	-0.0918893	5	40S ribosomal protein S4, X isoform OS=Mus musculus GN=Rps4x PE=2 SV=2
Eif2s2	Q99L45	Q99L45	67204	-	-	-	-	-	-	-	-	-	-	-	-2.67282	-0.101134	NA	-0.122766	0.0847237	-0.163382	4	-0.0362709	-0.054952	-0.0230253	-0.0757727	-0.0241053	5	Eukaryotic translation initiation factor 2 subunit 2 OS=Mus musculus GN=Eif2s2 PE=1 SV=1
Pacsin3	Q99JB8	Q99JB8	80708	-	Y	-	-	Y	-	-	-	-	-	-	-2.67931	-0.265935	NA	-0.229292	-0.14013	-0.41682	4	-0.349451	-0.207434	NA	-0.0982104	-0.265506	4	Protein kinase C and casein kinase II substrate protein 3 OS=Mus musculus GN=Pacsin3 PE=1 SV=1
Rab5c	P35278	P35278	19345	-	-	-	Y	-	-	-	-	-	-	-	-2.68518	-0.683953	0.26375	-0.0780903	-0.302152	0.185022	5	0.0364269	-0.279583	-0.0203961	-0.123721	-0.0633194	5	Ras-related protein Rab-5C OS=Mus musculus GN=Rab5c PE=1 SV=2
Ank1	Q02357	Q02357	11733	-	Y	-	-	-	-	Y	-	-	Y	-	-2.69526	NA	-0.319134	-0.0247046	-0.335329	-0.279964	4	-0.472822	NA	-0.037612	-0.144269	-0.172069	4	Ankyrin-1 OS=Mus musculus GN=Ank1 PE=1 SV=2
Ank1	Q02357-6	Q02357	11733	-	Y	-	-	-	-	Y	-	-	Y	-	-2.69526	NA	-0.319134	-0.0247046	-0.335329	-0.279964	4	-0.472822	NA	-0.037612	-0.144269	-0.172069	4	Isoform 6 of Ankyrin-1 OS=Mus musculus GN=Ank1
Ank1	tr|D3YTV8|D3YTV8_MOUSE	D3YTV8	11733	-	Y	-	-	-	-	Y	-	-	Y	-	-2.69526	NA	-0.319134	-0.0247046	-0.335329	-0.279964	4	-0.472822	NA	-0.037612	-0.144269	-0.172069	4	Ankyrin-1 OS=Mus musculus GN=Ank1 PE=2 SV=1
Ank1	tr|E9QNT8|E9QNT8_MOUSE	E9QNT8	11733	-	Y	-	-	-	-	Y	-	-	Y	-	-2.69526	NA	-0.319134	-0.0247046	-0.335329	-0.279964	4	-0.472822	NA	-0.037612	-0.144269	-0.172069	4	Ankyrin-1 OS=Mus musculus GN=Ank1 PE=2 SV=1
Vps37b	Q8R0J7	Q8R0J7	330192	-	-	-	-	Y	-	-	-	-	-	-	-2.697	0.121649	0.208267	-0.156221	NA	-0.299376	4	NA	-0.0684475	-0.0207502	0.0979785	-0.00201622	4	Vacuolar protein sorting-associated protein 37B OS=Mus musculus GN=Vps37b PE=2 SV=1
Adam22	Q9R1V6-11	Q9R1V6	11496	-	-	-	-	-	Y	-	Y	-	Y	Y	-2.70342	-0.217827	0.0394608	-0.148383	-0.406433	-0.167389	5	-0.304289	-0.229605	-0.0307108	-0.112121	-0.057895	5	Isoform 9 of Disintegrin and metalloproteinase domain-containing protein 22 OS=Mus musculus GN=Adam22
Adam22	Q9R1V6-14	Q9R1V6	11496	-	-	-	-	-	Y	-	Y	-	Y	Y	-2.70342	-0.217827	0.0394608	-0.148383	-0.406433	-0.167389	5	-0.304289	-0.229605	-0.0307108	-0.112121	-0.057895	5	Isoform 12 of Disintegrin and metalloproteinase domain-containing protein 22 OS=Mus musculus GN=Adam22
Adam22	tr|D3YUP9|D3YUP9_MOUSE	D3YUP9	11496	-	-	-	-	-	Y	-	Y	-	Y	Y	-2.70342	-0.217827	0.0394608	-0.148383	-0.406433	-0.167389	5	-0.304289	-0.229605	-0.0307108	-0.112121	-0.057895	5	Disintegrin and metalloproteinase domain-containing protein 22 OS=Mus musculus GN=Adam22 PE=2 SV=1
Shank3	Q4ACU6-11	Q4ACU6	58234	-	Y	Y	-	Y	Y	-	-	-	-	-	-2.72575	NA	NA	0.356124	-0.458094	0.16039	3	NA	-0.0313455	-0.0215137	0.211672	NA	3	Isoform 3 of SH3 and multiple ankyrin repeat domains protein 3 OS=Mus musculus GN=Shank3
Shank3	Q4ACU6-3	Q4ACU6	58234	-	Y	Y	-	Y	Y	-	-	-	-	-	-2.72575	NA	NA	0.356124	-0.458094	0.16039	3	NA	-0.0313455	-0.0215137	0.211672	NA	3	Isoform 4 of SH3 and multiple ankyrin repeat domains protein 3 OS=Mus musculus GN=Shank3
Shank3	Q4ACU6-7	Q4ACU6	58234	-	Y	Y	-	Y	Y	-	-	-	-	-	-2.72575	NA	NA	0.356124	-0.458094	0.16039	3	NA	-0.0313455	-0.0215137	0.211672	NA	3	Isoform 6 of SH3 and multiple ankyrin repeat domains protein 3 OS=Mus musculus GN=Shank3
Shank3	Q4ACU6-8	Q4ACU6	58234	-	Y	Y	-	Y	Y	-	-	-	-	-	-2.72575	NA	NA	0.356124	-0.458094	0.16039	3	NA	-0.0313455	-0.0215137	0.211672	NA	3	Isoform 7 of SH3 and multiple ankyrin repeat domains protein 3 OS=Mus musculus GN=Shank3
Shank3	Q4ACU6-9	Q4ACU6	58234	-	Y	Y	-	Y	Y	-	-	-	-	-	-2.72575	NA	NA	0.356124	-0.458094	0.16039	3	NA	-0.0313455	-0.0215137	0.211672	NA	3	Isoform 8 of SH3 and multiple ankyrin repeat domains protein 3 OS=Mus musculus GN=Shank3
Lmbrd2	Q8C561	Q8C561	320506	-	-	-	-	-	-	-	-	-	-	-	-2.72986	-0.213275	0.0408127	-0.105373	-0.434053	0.0609604	5	-0.213374	-0.139791	-0.0227859	-0.0696458	-0.0377578	5	LMBR1 domain-containing protein 2 OS=Mus musculus GN=Lmbrd2 PE=2 SV=1
Lmbrd2	Q8C561-2	Q8C561	320506	-	-	-	-	-	-	-	-	-	-	-	-2.72986	-0.213275	0.0408127	-0.105373	-0.434053	0.0609604	5	-0.213374	-0.139791	-0.0227859	-0.0696458	-0.0377578	5	Isoform 2 of LMBR1 domain-containing protein 2 OS=Mus musculus GN=Lmbrd2
Hadha	Q8BMS1	Q8BMS1	97212	-	-	-	-	-	Y	-	-	-	-	-	-2.76951	-0.20695	-0.341171	-0.101257	-0.406623	-0.171252	5	-0.393332	-0.251364	-0.0398871	-0.148183	-0.224478	5	Trifunctional enzyme subunit alpha, mitochondrial OS=Mus musculus GN=Hadha PE=1 SV=1
Rnf214	Q8BFU3-2	Q8BFU3	235315	-	-	-	-	-	Y	-	-	-	-	-	-2.79987	-0.139476	NA	-0.0172244	NA	-0.245059	3	NA	NA	-0.0109779	-0.0320329	-0.255625	3	Isoform 2 of RING finger protein 214 OS=Mus musculus GN=Rnf214
Rnf214	Q8BFU3-5	Q8BFU3	235315	-	-	-	-	-	Y	-	-	-	-	-	-2.79987	-0.139476	NA	-0.0172244	NA	-0.245059	3	NA	NA	-0.0109779	-0.0320329	-0.255625	3	Isoform 5 of RING finger protein 214 OS=Mus musculus GN=Rnf214
Anp32a	O35381	O35381	11737	-	-	-	-	-	Y	-	-	-	-	-	-2.82179	-0.163569	0.173849	-0.141665	-0.326431	-0.132617	5	-0.212509	-0.068684	-0.0223932	0.110988	-0.224617	5	Acidic leucine-rich nuclear phosphoprotein 32 family member A OS=Mus musculus GN=Anp32a PE=1 SV=1
Anp32a	tr|D3YYE1|D3YYE1_MOUSE	D3YYE1	11737	-	-	-	-	-	Y	-	-	-	-	-	-2.82179	-0.163569	0.173849	-0.141665	-0.326431	-0.132617	5	-0.212509	-0.068684	-0.0223932	0.110988	-0.224617	5	Acidic leucine-rich nuclear phosphoprotein 32 family member A (Fragment) OS=Mus musculus GN=Anp32a PE=2 SV=1
Anp32a	tr|D3Z7M9|D3Z7M9_MOUSE	D3Z7M9	11737	-	-	-	-	-	Y	-	-	-	-	-	-2.82179	-0.163569	0.173849	-0.141665	-0.326431	-0.132617	5	-0.212509	-0.068684	-0.0223932	0.110988	-0.224617	5	Acidic leucine-rich nuclear phosphoprotein 32 family member A OS=Mus musculus GN=Anp32a PE=2 SV=1
Sbf1	Q6ZPE2	Q6ZPE2	77980	-	-	-	-	-	Y	Y	-	-	-	-	-2.84425	-0.338851	0.399083	-0.331877	-0.391463	-0.224478	5	-0.248215	NA	-0.0359103	-0.0822403	-0.204027	4	Myotubularin-related protein 5 OS=Mus musculus GN=Sbf1 PE=1 SV=2
Sbf1	Q6ZPE2-2	Q6ZPE2	77980	-	-	-	-	-	Y	Y	-	-	-	-	-2.84425	-0.338851	0.399083	-0.331877	-0.391463	-0.224478	5	-0.248215	NA	-0.0359103	-0.0822403	-0.204027	4	Isoform 2 of Myotubularin-related protein 5 OS=Mus musculus GN=Sbf1
Lin7a	Q8JZS0	Q8JZS0	108030	-	-	Y	Y	-	-	-	-	-	Y	-	-2.85002	NA	NA	0.0456869	0.231127	0.219733	3	0.959255	-0.0294703	-0.000704825	-0.0471281	0.120576	5	Protein lin-7 homolog A OS=Mus musculus GN=Lin7a PE=1 SV=2
Lars	Q8BMJ2	Q8BMJ2	107045	-	-	-	-	-	-	-	-	-	-	-	-2.86044	-0.373482	-0.186056	-0.169912	0.488516	0.0202892	5	0.226378	-0.0215555	-0.0113058	-0.049086	-0.189486	5	Leucine--tRNA ligase, cytoplasmic OS=Mus musculus GN=Lars PE=1 SV=2
Ezr	P26040	P26040	22350	-	-	-	-	-	Y	-	-	-	-	-	-2.87602	0.0537086	-0.0558126	0.0549999	-0.0871225	-0.0845555	5	0.283519	-0.0987834	-0.0142519	-0.0823029	-0.030418	5	Ezrin OS=Mus musculus GN=Ezr PE=1 SV=3
Necap1	Q9CR95	Q9CR95	67602	-	-	-	-	-	-	-	Y	-	-	-	-2.88602	NA	0.278289	-0.155629	-0.154989	-0.305075	4	0.00340521	-0.0794595	-0.0259261	-0.01461	-0.128004	5	Adaptin ear-binding coat-associated protein 1 OS=Mus musculus GN=Necap1 PE=1 SV=2
Tyro3	P55144	P55144	22174	-	-	-	-	-	Y	-	-	-	-	-	-2.88785	NA	NA	-0.224308	-0.338931	0.043541	3	NA	NA	-0.0213637	-0.149084	-0.242887	3	Tyrosine-protein kinase receptor TYRO3 OS=Mus musculus GN=Tyro3 PE=1 SV=2
Tyro3	P55144-2	P55144	22174	-	-	-	-	-	Y	-	-	-	-	-	-2.88785	NA	NA	-0.224308	-0.338931	0.043541	3	NA	NA	-0.0213637	-0.149084	-0.242887	3	Isoform 2 of Tyrosine-protein kinase receptor TYRO3 OS=Mus musculus GN=Tyro3
Tyro3	P55144-3	P55144	22174	-	-	-	-	-	Y	-	-	-	-	-	-2.88785	NA	NA	-0.224308	-0.338931	0.043541	3	NA	NA	-0.0213637	-0.149084	-0.242887	3	Isoform 1 of Tyrosine-protein kinase receptor TYRO3 OS=Mus musculus GN=Tyro3
Gda	Q9R111	Q9R111	14544	-	-	-	-	-	-	-	-	-	-	Y	-2.8989	-0.0807798	-0.0660483	-0.0620061	-0.0149895	-0.0640529	5	-0.0460545	0.0246073	-0.0212703	0.0311867	-0.0983958	5	Guanine deaminase OS=Mus musculus GN=Gda PE=1 SV=1
Madd	Q80U28	Q80U28	228355	-	-	-	-	-	Y	-	-	-	-	-	-2.96402	0.364864	0.736654	-0.099212	-0.0847476	-0.213559	5	0.70869	0.102629	NA	0.0440883	-0.14665	4	MAP kinase-activating death domain protein OS=Mus musculus GN=Madd PE=1 SV=2
Madd	Q80U28-14	Q80U28	228355	-	-	-	-	-	Y	-	-	-	-	-	-2.96402	0.364864	0.736654	-0.099212	-0.0847476	-0.213559	5	0.70869	0.102629	NA	0.0440883	-0.14665	4	Isoform 14 of MAP kinase-activating death domain protein OS=Mus musculus GN=Madd
Madd	Q80U28-15	Q80U28	228355	-	-	-	-	-	Y	-	-	-	-	-	-2.96402	0.364864	0.736654	-0.099212	-0.0847476	-0.213559	5	0.70869	0.102629	NA	0.0440883	-0.14665	4	Isoform 15 of MAP kinase-activating death domain protein OS=Mus musculus GN=Madd
Madd	Q80U28-3	Q80U28	228355	-	-	-	-	-	Y	-	-	-	-	-	-2.96402	0.364864	0.736654	-0.099212	-0.0847476	-0.213559	5	0.70869	0.102629	NA	0.0440883	-0.14665	4	Isoform 3 of MAP kinase-activating death domain protein OS=Mus musculus GN=Madd
Gria3	Q9Z2W9	Q9Z2W9	53623	-	Y	-	-	-	-	Y	-	Y	-	-	-3.00408	-0.273059	NA	-0.132132	-0.128572	-0.246266	4	-0.257069	-0.351731	-0.0268096	-0.0610953	-0.0939254	5	Glutamate receptor 3 OS=Mus musculus GN=Gria3 PE=1 SV=2
Git1	Q68FF6	Q68FF6	216963	-	-	-	-	Y	Y	Y	-	-	-	-	-3.01235	-0.366273	NA	-0.163736	0.421331	-0.31783	4	NA	-0.255982	-0.0339	0.0145557	-0.00325171	4	ARF GTPase-activating protein GIT1 OS=Mus musculus GN=Git1 PE=1 SV=1
Vps35	Q9EQH3	Q9EQH3	65114	-	-	-	-	-	Y	-	-	-	-	-	-3.02597	-0.081854	0.0592563	-0.194175	0.280627	0.107503	5	0.211052	0.0474423	0.028036	-0.0205215	0.0910992	5	Vacuolar protein sorting-associated protein 35 OS=Mus musculus GN=Vps35 PE=1 SV=1
Lphn3	Q80TS3-2	Q80TS3	319387	-	-	-	-	-	Y	-	-	-	-	-	-3.03569	-0.229431	-0.0438595	-0.145578	NA	-0.0390091	4	-0.300456	-0.1826	-0.00590766	-0.126267	0.22923	5	Isoform 2 of Latrophilin-3 OS=Mus musculus GN=Lphn3
Lphn3	tr|D3YU23|D3YU23_MOUSE	D3YU23	319387	-	-	-	-	-	Y	-	-	-	-	-	-3.03569	-0.229431	-0.0438595	-0.145578	NA	-0.0390091	4	-0.300456	-0.1826	-0.00590766	-0.126267	0.22923	5	Latrophilin-3 OS=Mus musculus GN=Lphn3 PE=2 SV=1
Lphn3	tr|D3YWB1|D3YWB1_MOUSE	D3YWB1	319387	-	-	-	-	-	Y	-	-	-	-	-	-3.03569	-0.229431	-0.0438595	-0.145578	NA	-0.0390091	4	-0.300456	-0.1826	-0.00590766	-0.126267	0.22923	5	Latrophilin-3 OS=Mus musculus GN=Lphn3 PE=2 SV=1
Lphn3	tr|D3YWR3|D3YWR3_MOUSE	D3YWR3	319387	-	-	-	-	-	Y	-	-	-	-	-	-3.03569	-0.229431	-0.0438595	-0.145578	NA	-0.0390091	4	-0.300456	-0.1826	-0.00590766	-0.126267	0.22923	5	Latrophilin-3 OS=Mus musculus GN=Lphn3 PE=2 SV=1
Lphn3	tr|D3Z3X6|D3Z3X6_MOUSE	D3Z3X6	319387	-	-	-	-	-	Y	-	-	-	-	-	-3.03569	-0.229431	-0.0438595	-0.145578	NA	-0.0390091	4	-0.300456	-0.1826	-0.00590766	-0.126267	0.22923	5	Latrophilin-3 OS=Mus musculus GN=Lphn3 PE=2 SV=1
Lphn3	tr|D3Z4V0|D3Z4V0_MOUSE	D3Z4V0	319387	-	-	-	-	-	Y	-	-	-	-	-	-3.03569	-0.229431	-0.0438595	-0.145578	NA	-0.0390091	4	-0.300456	-0.1826	-0.00590766	-0.126267	0.22923	5	Latrophilin-3 OS=Mus musculus GN=Lphn3 PE=2 SV=1
Lphn3	tr|D3Z6H7|D3Z6H7_MOUSE	D3Z6H7	319387	-	-	-	-	-	Y	-	-	-	-	-	-3.03569	-0.229431	-0.0438595	-0.145578	NA	-0.0390091	4	-0.300456	-0.1826	-0.00590766	-0.126267	0.22923	5	Latrophilin-3 OS=Mus musculus GN=Lphn3 PE=2 SV=1
Lphn3	tr|D3Z6H9|D3Z6H9_MOUSE	D3Z6H9	319387	-	-	-	-	-	Y	-	-	-	-	-	-3.03569	-0.229431	-0.0438595	-0.145578	NA	-0.0390091	4	-0.300456	-0.1826	-0.00590766	-0.126267	0.22923	5	Latrophilin-3 OS=Mus musculus GN=Lphn3 PE=2 SV=1
Lphn3	tr|D3Z6J2|D3Z6J2_MOUSE	D3Z6J2	319387	-	-	-	-	-	Y	-	-	-	-	-	-3.03569	-0.229431	-0.0438595	-0.145578	NA	-0.0390091	4	-0.300456	-0.1826	-0.00590766	-0.126267	0.22923	5	Latrophilin-3 OS=Mus musculus GN=Lphn3 PE=2 SV=1
Glod4	Q9CPV4	Q9CPV4	67201	-	-	-	-	-	Y	-	-	-	-	-	-3.04073	-0.169181	NA	-0.129466	-0.284475	-0.0463553	4	-0.215016	-0.205007	-0.0304408	-0.0895535	-0.0601722	5	Glyoxalase domain-containing protein 4 OS=Mus musculus GN=Glod4 PE=1 SV=1
Glod4	Q9CPV4-3	Q9CPV4	67201	-	-	-	-	-	Y	-	-	-	-	-	-3.04073	-0.169181	NA	-0.129466	-0.284475	-0.0463553	4	-0.215016	-0.205007	-0.0304408	-0.0895535	-0.0601722	5	Isoform 3 of Glyoxalase domain-containing protein 4 OS=Mus musculus GN=Glod4
Adcy9	P51830	P51830	11515	-	-	-	-	-	Y	Y	-	-	-	-	-3.05301	-0.215056	-0.220598	-0.107926	-0.135831	-0.157227	5	-0.0559958	-0.221724	-0.0514021	-0.143604	-0.176502	5	Adenylate cyclase type 9 OS=Mus musculus GN=Adcy9 PE=1 SV=1
Arl6ip5	Q8R5J9	Q8R5J9	65106	-	Y	-	-	-	-	-	-	-	-	-	-3.11287	-0.18533	-0.0951483	0.000185559	-0.0682818	-0.0406174	5	-0.0728705	-0.0915725	-0.019845	-0.102714	0.088895	5	PRA1 family protein 3 OS=Mus musculus GN=Arl6ip5 PE=1 SV=2
Trhde	Q8K093	Q8K093	237553	-	-	-	-	-	-	-	-	-	-	-	-3.13277	-0.397908	-0.428202	-0.245001	0.270218	-0.111525	5	-0.332884	NA	NA	0.000857906	-0.100041	3	Thyrotropin-releasing hormone-degrading ectoenzyme OS=Mus musculus GN=Trhde PE=2 SV=1
haemaglobin	tr|Q91VB8|Q91VB8_MOUSE	Q91VB8	15122	-	-	-	-	-	-	-	-	-	-	-	-3.17327	-0.449522	-0.222377	-0.0797423	-0.0029172	-0.00191636	5	-0.121324	-0.132264	-0.0329167	-0.0837032	-0.191475	5	Alpha globin 1 OS=Mus musculus GN=haemaglobin alpha 2 PE=2 SV=1
Camk2g	Q923T9	Q923T9	12325	-	Y	-	-	Y	-	-	-	-	-	-	-3.18578	-0.275646	-0.265562	-0.0956881	-0.213418	-0.0250402	5	-0.22936	-0.186978	-0.0223497	-0.10925	-0.131857	5	Calcium/calmodulin-dependent protein kinase type II subunit gamma OS=Mus musculus GN=Camk2g PE=1 SV=1
Camk2g	Q923T9-2	Q923T9	12325	-	Y	-	-	Y	-	-	-	-	-	-	-3.18578	-0.275646	-0.265562	-0.0956881	-0.213418	-0.0250402	5	-0.22936	-0.186978	-0.0223497	-0.10925	-0.131857	5	Isoform 2 of Calcium/calmodulin-dependent protein kinase type II subunit gamma OS=Mus musculus GN=Camk2g
Kcnab2	P62482	P62482	16498	-	Y	-	-	-	-	-	-	-	-	Y	-3.18944	-0.492846	-0.394108	NA	-0.442958	-0.296855	4	-0.520167	-0.274523	NA	NA	-0.307915	3	Voltage-gated potassium channel subunit beta-2 OS=Mus musculus GN=Kcnab2 PE=2 SV=1
Kcnab2	tr|Q3UPV6|Q3UPV6_MOUSE	Q3UPV6	16498	-	Y	-	-	-	-	-	-	-	-	Y	-3.18944	-0.492846	-0.394108	NA	-0.442958	-0.296855	4	-0.520167	-0.274523	NA	NA	-0.307915	3	Voltage-gated potassium channel subunit beta-2 OS=Mus musculus GN=Kcnab2 PE=2 SV=1
Ccdc22	Q9JIG7	Q9JIG7	54638	-	-	-	-	-	Y	-	-	-	-	-	-3.19539	-0.300312	NA	0.765601	-0.243049	0.496289	4	0.705973	NA	-0.00802387	-0.0640736	0.241574	4	Coiled-coil domain-containing protein 22 OS=Mus musculus GN=Ccdc22 PE=1 SV=1
Atp6v1f	Q9D1K2	Q9D1K2	66144	-	Y	-	-	-	-	-	-	-	-	-	-3.21058	-0.471848	-0.191601	0.183294	-0.124638	-0.254592	5	NA	-0.141646	NA	-0.150881	-0.104855	3	V-type proton ATPase subunit F OS=Mus musculus GN=Atp6v1f PE=1 SV=2
Dlg1	tr|D3Z3B8|D3Z3B8_MOUSE	D3Z3B8	13383	-	Y	Y	-	-	-	Y	-	-	Y	Y	-3.23521	0.134632	0.0282043	NA	0.062012	-0.734293	4	-0.110404	-0.172405	-0.0205011	-0.0472592	NA	4	Disks large homolog 1 OS=Mus musculus GN=Dlg1 PE=2 SV=1
Syn2	Q64332	Q64332	20965	-	-	Y	-	-	-	-	-	-	-	-	-3.29788	-0.249482	-0.170192	0.0112569	-0.162746	0.100958	5	-0.161634	-0.0536427	-0.0186931	-0.0870527	0.0532594	5	Synapsin-2 OS=Mus musculus GN=Syn2 PE=1 SV=2
Atp6v1a	P50516	P50516	11964	-	Y	-	-	-	Y	-	Y	-	-	-	-3.30865	-0.170347	-0.219536	-0.0772323	-0.150041	0.0501025	5	-0.161521	-0.100146	-0.0240619	-0.101416	0.0231945	5	V-type proton ATPase catalytic subunit A OS=Mus musculus GN=Atp6v1a PE=1 SV=2
Anxa1	P10107	P10107	16952	-	Y	-	-	-	Y	-	-	-	-	-	-3.33451	-0.505052	-0.605188	NA	NA	0.130371	3	-0.129074	-0.394769	NA	NA	-0.333213	3	Annexin A1 OS=Mus musculus GN=Anxa1 PE=1 SV=2
Appl1	Q8K3H0	Q8K3H0	72993	-	-	-	-	-	-	-	-	-	-	-	-3.34747	0.376922	-0.501059	-0.135797	-0.150801	0.0909851	5	-0.127566	NA	-0.0242406	0.0302114	0.0301834	4	DCC-interacting protein 13-alpha OS=Mus musculus GN=Appl1 PE=1 SV=1
Atg7	Q9D906	Q9D906	74244	-	-	-	-	-	-	-	-	-	-	-	-3.36276	-0.140812	NA	-0.143239	0.0542461	-0.207198	4	NA	-0.280841	NA	-0.0373184	0.114263	3	Ubiquitin-like modifier-activating enzyme ATG7 OS=Mus musculus GN=Atg7 PE=1 SV=1
Atg7	tr|S4R2T5|S4R2T5_MOUSE	S4R2T5	74244	-	-	-	-	-	-	-	-	-	-	-	-3.36276	-0.140812	NA	-0.143239	0.0542461	-0.207198	4	NA	-0.280841	NA	-0.0373184	0.114263	3	Ubiquitin-like modifier-activating enzyme ATG7 OS=Mus musculus GN=Atg7 PE=4 SV=1
Scp2	P32020	P32020	20280	-	-	-	-	-	Y	-	-	-	-	-	-3.3712	-0.104392	-0.110943	-0.199638	-0.419083	0.278291	5	-0.223033	-0.176366	-0.0183637	-0.175208	0.244147	5	Non-specific lipid-transfer protein OS=Mus musculus GN=Scp2 PE=1 SV=3
Gria1	P23818	P23818	14799	Y	Y	Y	-	Y	Y	-	-	-	-	-	-3.3776	0.00702746	NA	-0.148893	-0.577582	-0.204387	4	-0.372317	-0.27394	-0.0372275	-0.119521	-0.144453	5	Glutamate receptor 1 OS=Mus musculus GN=Gria1 PE=1 SV=1
Gria1	tr|F6YNQ1|F6YNQ1_MOUSE	F6YNQ1	14799	Y	Y	Y	-	Y	Y	-	-	-	-	-	-3.3776	0.00702746	NA	-0.148893	-0.577582	-0.204387	4	-0.372317	-0.27394	-0.0372275	-0.119521	-0.144453	5	Glutamate receptor 1 OS=Mus musculus GN=Gria1 PE=2 SV=1
Gdi1	P50396	P50396	14567	-	-	-	-	-	Y	-	-	Y	-	-	-3.38748	-0.0174545	-0.239434	-0.00608572	-0.150001	-0.0983685	5	-0.104299	-0.114391	-0.0232721	-0.00771306	-0.0537279	5	Rab GDP dissociation inhibitor alpha OS=Mus musculus GN=Gdi1 PE=1 SV=3
Nrxn3	Q6P9K9	Q6P9K9	18191	-	-	Y	-	-	Y	Y	-	-	-	Y	-3.4045	0.0601683	-0.00866907	-0.269079	-0.261359	-0.310078	5	-0.21521	-0.220603	-0.032554	-0.0796375	-0.0320263	5	Neurexin-3 OS=Mus musculus GN=Nrxn3 PE=1 SV=2
Nrxn3	tr|E9Q2X2|E9Q2X2_MOUSE	E9Q2X2	18191	-	-	Y	-	-	Y	Y	-	-	-	Y	-3.4045	0.0601683	-0.00866907	-0.269079	-0.261359	-0.310078	5	-0.21521	-0.220603	-0.032554	-0.0796375	-0.0320263	5	Neurexin-3 OS=Mus musculus GN=Nrxn3 PE=2 SV=1
Kcnd3	Q9Z0V1	Q9Z0V1	56543	-	Y	-	-	Y	Y	-	-	-	-	-	-3.46336	-0.204299	-0.510756	-0.163768	0.134905	-0.276247	5	-0.284128	-0.216799	-0.0408104	-0.168585	-0.0972444	5	Potassium voltage-gated channel subfamily D member 3 OS=Mus musculus GN=Kcnd3 PE=1 SV=1
Syngr1	O55100	O55100	20972	-	-	Y	-	-	Y	-	-	-	-	Y	-3.51679	NA	-0.0911134	-0.0625095	NA	-0.0320135	3	-0.111314	NA	0.00217486	-0.0186364	0.0529633	4	Synaptogyrin-1 OS=Mus musculus GN=Syngr1 PE=1 SV=2
Syngr1	O55100-2	O55100	20972	-	-	Y	-	-	Y	-	-	-	-	Y	-3.51679	NA	-0.0911134	-0.0625095	NA	-0.0320135	3	-0.111314	NA	0.00217486	-0.0186364	0.0529633	4	Isoform 1B of Synaptogyrin-1 OS=Mus musculus GN=Syngr1
Arfgap2	Q99K28	Q99K28	77038	-	-	-	-	-	Y	-	-	-	-	-	-3.53942	-0.189783	-0.173765	NA	0.128857	NA	3	NA	NA	0.0313044	-0.0162418	-0.119392	3	ADP-ribosylation factor GTPase-activating protein 2 OS=Mus musculus GN=Arfgap2 PE=1 SV=1
Arfgap2	Q99K28-2	Q99K28	77038	-	-	-	-	-	Y	-	-	-	-	-	-3.53942	-0.189783	-0.173765	NA	0.128857	NA	3	NA	NA	0.0313044	-0.0162418	-0.119392	3	Isoform 2 of ADP-ribosylation factor GTPase-activating protein 2 OS=Mus musculus GN=Arfgap2
Rhog	P84096	P84096	56212	-	-	-	-	Y	-	-	-	-	-	-	-3.54848	-0.429061	0.047041	-0.193632	NA	0.462051	4	0.280871	NA	-0.0382004	-0.132181	-0.0498313	4	Rho-related GTP-binding protein RhoG OS=Mus musculus GN=Rhog PE=2 SV=1
Hdhd2	Q3UGR5	Q3UGR5	76987	-	-	-	-	-	-	-	-	-	-	-	-3.56693	-0.115941	0.0238382	-0.261585	0.0558135	NA	4	-0.0282379	-0.0862115	-0.00819775	NA	-6.06e-05	4	Haloacid dehalogenase-like hydrolase domain-containing protein 2 OS=Mus musculus GN=Hdhd2 PE=1 SV=2
Hip1	Q8VD75	Q8VD75	215114	-	-	-	-	-	-	-	-	-	-	-	-3.58017	-0.156092	0.259997	-0.223142	-0.144484	-0.278506	5	-0.160098	-0.0352762	-0.0155269	-0.0321697	-0.0793845	5	Huntingtin-interacting protein 1 OS=Mus musculus GN=Hip1 PE=1 SV=2
Pi4ka	tr|E9Q3L2|E9Q3L2_MOUSE	E9Q3L2	224020	-	-	-	-	-	Y	Y	-	-	-	-	-3.5861	-0.378451	0.140342	-0.224311	-0.341662	-0.0903267	5	NA	-0.276995	-0.0249946	-0.0171079	-0.220322	4	Protein Pi4ka OS=Mus musculus GN=Pi4ka PE=4 SV=1
Tubgcp3	P58854	P58854	259279	-	-	-	-	-	-	-	-	-	-	-	-3.58832	NA	-0.116109	-0.220061	-0.235814	0.0820695	4	NA	-0.0597189	-0.0236988	-0.140994	-0.0892868	4	Gamma-tubulin complex component 3 OS=Mus musculus GN=Tubgcp3 PE=2 SV=2
Atp5j2	P56135	P56135	57423	-	Y	-	-	-	-	-	-	-	-	Y	-3.61116	-0.156042	-0.167571	-0.158582	-0.458648	0.0368849	5	-0.249873	-0.174916	-0.0336774	-0.141189	-0.0826304	5	ATP synthase subunit f, mitochondrial OS=Mus musculus GN=Atp5j2 PE=1 SV=3
Atp5j2	tr|F8WHP8|F8WHP8_MOUSE	F8WHP8	57423	-	Y	-	-	-	-	-	-	-	-	Y	-3.61116	-0.156042	-0.167571	-0.158582	-0.458648	0.0368849	5	-0.249873	-0.174916	-0.0336774	-0.141189	-0.0826304	5	ATP synthase subunit f, mitochondrial OS=Mus musculus GN=Atp5j2 PE=2 SV=1
Phyhip	Q8K0S0	Q8K0S0	105653	-	-	-	-	-	-	-	-	-	-	-	-3.64245	0.386597	-0.244566	-0.0223506	-0.258058	-0.277482	5	-0.203934	0.0797689	-0.0291389	-0.028104	-0.0108584	5	Phytanoyl-CoA hydroxylase-interacting protein OS=Mus musculus GN=Phyhip PE=1 SV=1
Pc	Q05920	Q05920	18563	-	-	-	-	-	Y	Y	-	-	-	-	-3.67392	-0.239962	-0.28504	-0.043756	-0.177605	-0.325789	5	-0.351727	-0.227225	-0.0450982	-0.114348	-0.108229	5	Pyruvate carboxylase, mitochondrial OS=Mus musculus GN=Pc PE=1 SV=1
Pcx	tr|E9QPD7|E9QPD7_MOUSE	E9QPD7	18563	-	-	-	-	-	-	-	-	-	-	-	-3.67392	-0.239962	-0.28504	-0.043756	-0.177605	-0.325789	5	-0.351727	-0.227225	-0.0450982	-0.114348	-0.108229	5	Pyruvate carboxylase OS=Mus musculus GN=Pcx PE=2 SV=1
Pcx	tr|G5E8R3|G5E8R3_MOUSE	G5E8R3	18563	-	-	-	-	-	-	-	-	-	-	-	-3.67392	-0.239962	-0.28504	-0.043756	-0.177605	-0.325789	5	-0.351727	-0.227225	-0.0450982	-0.114348	-0.108229	5	Pyruvate carboxylase OS=Mus musculus GN=Pcx PE=3 SV=1
Ktn1	Q61595-13	Q61595	16709	-	-	-	-	-	-	-	-	-	-	-	-3.74457	-0.196341	-0.309767	-0.0298769	-0.0367196	0.00899718	5	-0.0463416	-0.167215	-0.0218315	0.0208646	-0.119322	5	Isoform 13 of Kinectin OS=Mus musculus GN=Ktn1
S100a1	tr|Q91V77|Q91V77_MOUSE	Q91V77	20193	-	Y	-	-	-	Y	-	-	-	-	-	-3.77435	-0.271081	-0.136464	-0.33528	-0.33631	NA	4	-0.42016	-0.241326	-0.0478475	NA	-0.184449	4	Protein S100-A1 OS=Mus musculus GN=S100a1 PE=4 SV=1
Sept9	Q80UG5-3	Q80UG5	53860	-	-	-	-	-	-	-	-	-	-	-	-3.77724	-0.203854	0.332923	-0.106026	-0.572231	-0.0874772	5	-0.267548	-0.140075	-0.0216524	-0.096302	0.12078	5	Isoform 3 of Septin-9 OS=Mus musculus GN=Sept9
Ccm2	Q8K2Y9	Q8K2Y9	216527	-	-	-	-	-	Y	-	-	-	-	-	-3.78238	-0.167152	0.0409506	0.102759	-0.240025	-0.126963	5	0.0507384	-0.13925	-0.0197814	-0.0981696	0.0482151	5	Malcavernin OS=Mus musculus GN=Ccm2 PE=1 SV=1
Ccm2	Q8K2Y9-2	Q8K2Y9	216527	-	-	-	-	-	Y	-	-	-	-	-	-3.78238	-0.167152	0.0409506	0.102759	-0.240025	-0.126963	5	0.0507384	-0.13925	-0.0197814	-0.0981696	0.0482151	5	Isoform 2 of Malcavernin OS=Mus musculus GN=Ccm2
Ccm2	tr|F7AVU1|F7AVU1_MOUSE	F7AVU1	216527	-	-	-	-	-	Y	-	-	-	-	-	-3.78238	-0.167152	0.0409506	0.102759	-0.240025	-0.126963	5	0.0507384	-0.13925	-0.0197814	-0.0981696	0.0482151	5	Malcavernin OS=Mus musculus GN=Ccm2 PE=4 SV=2
Shmt2	tr|Q9CZN7|Q9CZN7_MOUSE	Q9CZN7	108037	-	-	-	-	-	Y	-	-	-	-	-	-3.78987	-0.148586	NA	0.0527665	NA	0.181549	3	0.492533	NA	NA	-0.138684	-0.128534	3	Serine hydroxymethyltransferase OS=Mus musculus GN=Shmt2 PE=2 SV=1
Flii	Q9JJ28	Q9JJ28	14248	-	-	-	-	Y	Y	Y	-	-	-	-	-3.79135	-0.315175	0.0518968	-0.152885	NA	-0.0171931	4	-0.115502	-0.0608931	-0.0305431	-0.0563338	-0.0456899	5	Protein flightless-1 homolog OS=Mus musculus GN=Flii PE=1 SV=1
Itpr1	P11881	P11881	16438	-	Y	-	-	Y	Y	Y	-	-	-	-	-3.8625	-0.361807	0.237002	-0.0984072	NA	-0.199529	4	-0.0665435	-0.124479	-0.0244718	-0.0794774	0.00364586	5	Inositol 1,4,5-trisphosphate receptor type 1 OS=Mus musculus GN=Itpr1 PE=1 SV=2
Itpr1	P11881-2	P11881	16438	-	Y	-	-	Y	Y	Y	-	-	-	-	-3.8625	-0.361807	0.237002	-0.0984072	NA	-0.199529	4	-0.0665435	-0.124479	-0.0244718	-0.0794774	0.00364586	5	Isoform 2 of Inositol 1,4,5-trisphosphate receptor type 1 OS=Mus musculus GN=Itpr1
Itpr1	P11881-5	P11881	16438	-	Y	-	-	Y	Y	Y	-	-	-	-	-3.8625	-0.361807	0.237002	-0.0984072	NA	-0.199529	4	-0.0665435	-0.124479	-0.0244718	-0.0794774	0.00364586	5	Isoform 5 of Inositol 1,4,5-trisphosphate receptor type 1 OS=Mus musculus GN=Itpr1
Itpr1	P11881-6	P11881	16438	-	Y	-	-	Y	Y	Y	-	-	-	-	-3.8625	-0.361807	0.237002	-0.0984072	NA	-0.199529	4	-0.0665435	-0.124479	-0.0244718	-0.0794774	0.00364586	5	Isoform 6 of Inositol 1,4,5-trisphosphate receptor type 1 OS=Mus musculus GN=Itpr1
Itpr1	P11881-7	P11881	16438	-	Y	-	-	Y	Y	Y	-	-	-	-	-3.8625	-0.361807	0.237002	-0.0984072	NA	-0.199529	4	-0.0665435	-0.124479	-0.0244718	-0.0794774	0.00364586	5	Isoform 7 of Inositol 1,4,5-trisphosphate receptor type 1 OS=Mus musculus GN=Itpr1
Itpr1	P11881-8	P11881	16438	-	Y	-	-	Y	Y	Y	-	-	-	-	-3.8625	-0.361807	0.237002	-0.0984072	NA	-0.199529	4	-0.0665435	-0.124479	-0.0244718	-0.0794774	0.00364586	5	Isoform 8 of Inositol 1,4,5-trisphosphate receptor type 1 OS=Mus musculus GN=Itpr1
Inf2	Q0GNC1	Q0GNC1	70435	-	-	-	-	-	Y	-	-	-	Y	-	-3.89543	-0.0512869	0.101944	-0.167863	0.564227	-0.154111	5	-0.205216	NA	NA	0.280125	0.244312	3	Inverted formin-2 OS=Mus musculus GN=Inf2 PE=1 SV=1
Inf2	tr|E9QLA5|E9QLA5_MOUSE	E9QLA5	70435	-	-	-	-	-	Y	-	-	-	Y	-	-3.89543	-0.0512869	0.101944	-0.167863	0.564227	-0.154111	5	-0.205216	NA	NA	0.280125	0.244312	3	Inverted formin-2 OS=Mus musculus GN=Inf2 PE=4 SV=1
Fasn	P19096	P19096	14104	-	-	-	Y	-	Y	-	-	-	-	-	-3.89998	-0.0851404	-0.0510258	-0.271713	-0.357906	0.326787	5	-0.0596667	-0.0949119	NA	-0.028564	0.023465	4	Fatty acid synthase OS=Mus musculus GN=Fasn PE=1 SV=2
Stxbp5l	Q5DQR4	Q5DQR4	207227	-	-	-	-	-	Y	-	-	-	-	-	-3.91378	-0.388444	-0.293282	-0.0753428	-0.0659465	-0.300706	5	-0.314643	-0.265406	-0.0410929	-0.119176	-0.143155	5	Syntaxin-binding protein 5-like OS=Mus musculus GN=Stxbp5l PE=2 SV=1
Tppp	Q7TQD2	Q7TQD2	72948	-	-	-	-	-	-	-	-	-	-	-	-3.92079	0.115839	0.00564298	-0.121344	-0.103287	-0.132634	5	-0.000928683	-0.0416058	-0.0131985	0.151666	-0.0910377	5	Tubulin polymerization-promoting protein OS=Mus musculus GN=Tppp PE=1 SV=1
Amph	Q7TQF7	Q7TQF7	218038	-	-	-	-	-	Y	Y	-	-	-	-	-3.93269	-0.291174	-0.145582	-0.055586	0.0919908	0.0591349	5	-0.0065401	-0.0515338	-0.0138757	0.0503069	-0.0781637	5	Amphiphysin OS=Mus musculus GN=Amph PE=1 SV=1
Strn3	tr|B2RQS1|B2RQS1_MOUSE	B2RQS1	94186	-	-	-	-	-	Y	Y	-	-	-	-	-3.936	-0.240874	NA	-0.152626	NA	-0.234045	3	-0.260865	NA	NA	-0.0713155	-0.150396	3	Striatin-3 OS=Mus musculus GN=Strn3 PE=2 SV=1
Camk2n1	Q6QWF9	Q6QWF9	66259	-	-	-	-	-	-	-	-	-	-	-	-3.96992	-0.179181	NA	-0.11056	NA	-0.244085	3	NA	NA	-0.030412	-0.159281	-0.197915	3	Calcium/calmodulin-dependent protein kinase II inhibitor 1 OS=Mus musculus GN=Camk2n1 PE=1 SV=1
Ptprn2	P80560	P80560	19276	-	-	Y	-	-	Y	-	-	-	-	-	-3.97229	-0.113517	-0.177268	-0.111106	-0.178278	-0.0889409	5	-0.137774	-0.101044	-0.0308933	-0.116945	-0.0386132	5	Receptor-type tyrosine-protein phosphatase N2 OS=Mus musculus GN=Ptprn2 PE=1 SV=2
Mapk8ip3	Q9ESN9	Q9ESN9	30957	-	-	-	-	-	Y	Y	-	-	-	-	-3.97625	0.135127	0.308527	-0.241909	0.172594	-0.339674	5	0.180428	-0.112634	-0.020929	-0.0371495	0.269032	5	C-Jun-amino-terminal kinase-interacting protein 3 OS=Mus musculus GN=Mapk8ip3 PE=1 SV=1
Mapk8ip3	Q9ESN9-2	Q9ESN9	30957	-	-	-	-	-	Y	Y	-	-	-	-	-3.97625	0.135127	0.308527	-0.241909	0.172594	-0.339674	5	0.180428	-0.112634	-0.020929	-0.0371495	0.269032	5	Isoform 1a of C-Jun-amino-terminal kinase-interacting protein 3 OS=Mus musculus GN=Mapk8ip3
Mapk8ip3	Q9ESN9-3	Q9ESN9	30957	-	-	-	-	-	Y	Y	-	-	-	-	-3.97625	0.135127	0.308527	-0.241909	0.172594	-0.339674	5	0.180428	-0.112634	-0.020929	-0.0371495	0.269032	5	Isoform 1b of C-Jun-amino-terminal kinase-interacting protein 3 OS=Mus musculus GN=Mapk8ip3
Mapk8ip3	Q9ESN9-4	Q9ESN9	30957	-	-	-	-	-	Y	Y	-	-	-	-	-3.97625	0.135127	0.308527	-0.241909	0.172594	-0.339674	5	0.180428	-0.112634	-0.020929	-0.0371495	0.269032	5	Isoform 1d of C-Jun-amino-terminal kinase-interacting protein 3 OS=Mus musculus GN=Mapk8ip3
Mapk8ip3	Q9ESN9-6	Q9ESN9	30957	-	-	-	-	-	Y	Y	-	-	-	-	-3.97625	0.135127	0.308527	-0.241909	0.172594	-0.339674	5	0.180428	-0.112634	-0.020929	-0.0371495	0.269032	5	Isoform 1e of C-Jun-amino-terminal kinase-interacting protein 3 OS=Mus musculus GN=Mapk8ip3
Mapk8ip3	tr|E9Q6E0|E9Q6E0_MOUSE	E9Q6E0	30957	-	-	-	-	-	Y	Y	-	-	-	-	-3.97625	0.135127	0.308527	-0.241909	0.172594	-0.339674	5	0.180428	-0.112634	-0.020929	-0.0371495	0.269032	5	C-Jun-amino-terminal kinase-interacting protein 3 OS=Mus musculus GN=Mapk8ip3 PE=2 SV=1
Chn1	Q91V57	Q91V57	108699	-	-	-	-	-	-	-	-	-	-	-	-4.04675	-0.216236	NA	-0.127913	NA	0.0285536	3	-0.0960035	-0.154998	-0.0196403	0.0485761	NA	4	N-chimaerin OS=Mus musculus GN=Chn1 PE=1 SV=2
Chn1	tr|A7VK13|A7VK13_MOUSE	A7VK13	108699	-	-	-	-	-	-	-	-	-	-	-	-4.04675	-0.216236	NA	-0.127913	NA	0.0285536	3	-0.0960035	-0.154998	-0.0196403	0.0485761	NA	4	Alpha2-chimerin OS=Mus musculus GN=Chn1 PE=2 SV=1
Dnajc3	Q91YW3	Q91YW3	100037258	-	-	-	-	-	-	-	-	-	-	-	-4.0731	0.237232	-0.218287	-0.0772323	0.0179263	-0.0374953	5	0.111526	-0.0262661	-0.0179214	-0.137048	0.241881	5	DnaJ homolog subfamily C member 3 OS=Mus musculus GN=Dnajc3 PE=1 SV=1
Hspa8	P63017	P63017	15481	-	-	-	-	-	-	Y	-	-	-	Y	-4.08725	-0.270063	-0.150369	-0.0844395	0.012757	-0.152385	5	-0.138845	-0.120211	-0.0259613	-0.027267	-0.0813182	5	Heat shock cognate 71 kDa protein OS=Mus musculus GN=Hspa8 PE=1 SV=1
Capn5	O08688	O08688	12337	-	-	-	-	-	-	Y	-	-	-	-	-4.10264	0.0956616	0.1393	-0.164211	-0.602186	-0.101652	5	NA	-0.142995	-0.0308183	-0.0703679	-0.0608156	4	Calpain-5 OS=Mus musculus GN=Capn5 PE=2 SV=1
Slc25a12	Q8BH59	Q8BH59	78830	-	Y	-	-	-	-	Y	Y	-	-	Y	-4.13807	-0.0502409	-0.235096	-0.178941	-0.385043	-0.204638	5	-0.22279	-0.1981	-0.0361717	-0.15869	-0.18419	5	Calcium-binding mitochondrial carrier protein Aralar1 OS=Mus musculus GN=Slc25a12 PE=1 SV=1
Elfn2	Q68FM6	Q68FM6	207393	-	-	-	-	-	Y	-	-	-	-	-	-4.1566	-0.185139	-0.547926	-0.241622	0.0309881	-0.140014	5	-0.348384	-0.146253	-0.043593	-0.15636	-0.133969	5	Protein phosphatase 1 regulatory subunit 29 OS=Mus musculus GN=Elfn2 PE=2 SV=1
Tpd52l2	tr|F6VQ81|F6VQ81_MOUSE	F6VQ81	66314	-	-	-	-	-	-	-	-	-	-	-	-4.17542	-0.502324	0.371335	-0.0631689	-0.274896	-0.257274	5	-0.138619	-0.133084	NA	-0.0544152	-0.0498971	4	Tumor protein D54 (Fragment) OS=Mus musculus GN=Tpd52l2 PE=4 SV=1
Tpd52l2	tr|Q3TUJ9|Q3TUJ9_MOUSE	Q3TUJ9	66314	-	-	-	-	-	-	-	-	-	-	-	-4.17542	-0.502324	0.371335	-0.0631689	-0.274896	-0.257274	5	-0.138619	-0.133084	NA	-0.0544152	-0.0498971	4	Tumor protein D52-like 2, isoform CRA_a OS=Mus musculus GN=Tpd52l2 PE=2 SV=1
Tpd52l2	tr|Q8BKP1|Q8BKP1_MOUSE	Q8BKP1	66314	-	-	-	-	-	-	-	-	-	-	-	-4.17542	-0.502324	0.371335	-0.0631689	-0.274896	-0.257274	5	-0.138619	-0.133084	NA	-0.0544152	-0.0498971	4	Tumor protein D52-like 2, isoform CRA_d OS=Mus musculus GN=Tpd52l2 PE=2 SV=1
Cndp2	Q9D1A2	Q9D1A2	66054	-	-	-	-	-	-	Y	-	-	-	-	-4.18407	-0.282947	-0.105012	-0.0218862	-0.409267	-0.143592	5	-0.262668	-0.166945	-0.0298056	NA	-0.105271	4	Cytosolic non-specific dipeptidase OS=Mus musculus GN=Cndp2 PE=1 SV=1
Comt	O88587	O88587	12846	-	-	-	-	-	-	-	-	-	-	-	-4.19812	-0.266946	-0.228275	-0.0385588	NA	0.167653	4	-0.142957	NA	NA	-0.011016	0.0339996	3	Catechol O-methyltransferase OS=Mus musculus GN=Comt PE=1 SV=2
Comt	O88587-2	O88587	12846	-	-	-	-	-	-	-	-	-	-	-	-4.19812	-0.266946	-0.228275	-0.0385588	NA	0.167653	4	-0.142957	NA	NA	-0.011016	0.0339996	3	Isoform Soluble of Catechol O-methyltransferase OS=Mus musculus GN=Comt
Ttc7b	tr|E9Q6P5|E9Q6P5_MOUSE	E9Q6P5	104718	-	-	-	-	-	-	Y	-	-	-	-	-4.20234	-0.0823912	-0.0890717	-0.218756	-0.207149	-0.516523	5	NA	-0.105651	NA	-0.175068	-0.232838	3	Protein Ttc7b OS=Mus musculus GN=Ttc7b PE=2 SV=1
Por	P37040	P37040	18984	-	-	-	-	-	Y	-	-	-	-	-	-4.21783	-0.1613	-0.0755391	-0.138754	-0.239281	0.0344918	5	-0.0090143	-0.15071	-0.0299146	-0.053258	-0.0785731	5	NADPH--cytochrome P450 reductase OS=Mus musculus GN=Por PE=1 SV=2
Phka1	P18826	P18826	18679	-	-	-	-	-	-	-	-	-	-	-	-4.23135	-0.447974	-0.0475909	-0.278229	-0.0243703	-0.34854	5	-0.39336	NA	-0.0403359	-0.0390798	-0.236793	4	Phosphorylase b kinase regulatory subunit alpha, skeletal muscle isoform OS=Mus musculus GN=Phka1 PE=2 SV=3
Phka1	P18826-2	P18826	18679	-	-	-	-	-	-	-	-	-	-	-	-4.23135	-0.447974	-0.0475909	-0.278229	-0.0243703	-0.34854	5	-0.39336	NA	-0.0403359	-0.0390798	-0.236793	4	Isoform 2 of Phosphorylase b kinase regulatory subunit alpha, skeletal muscle isoform OS=Mus musculus GN=Phka1
Phka1	tr|A2AI87|A2AI87_MOUSE	A2AI87	18679	-	-	-	-	-	-	-	-	-	-	-	-4.23135	-0.447974	-0.0475909	-0.278229	-0.0243703	-0.34854	5	-0.39336	NA	-0.0403359	-0.0390798	-0.236793	4	Phosphorylase b kinase regulatory subunit alpha, skeletal muscle isoform OS=Mus musculus GN=Phka1 PE=2 SV=1
Phka1	tr|A2AI88|A2AI88_MOUSE	A2AI88	18679	-	-	-	-	-	-	-	-	-	-	-	-4.23135	-0.447974	-0.0475909	-0.278229	-0.0243703	-0.34854	5	-0.39336	NA	-0.0403359	-0.0390798	-0.236793	4	Phosphorylase b kinase regulatory subunit alpha, skeletal muscle isoform OS=Mus musculus GN=Phka1 PE=2 SV=1
Phka1	tr|A2AI89|A2AI89_MOUSE	A2AI89	18679	-	-	-	-	-	-	-	-	-	-	-	-4.23135	-0.447974	-0.0475909	-0.278229	-0.0243703	-0.34854	5	-0.39336	NA	-0.0403359	-0.0390798	-0.236793	4	Phosphorylase b kinase regulatory subunit alpha, skeletal muscle isoform OS=Mus musculus GN=Phka1 PE=2 SV=1
Phka1	tr|A2AI91|A2AI91_MOUSE	A2AI91	18679	-	-	-	-	-	-	-	-	-	-	-	-4.23135	-0.447974	-0.0475909	-0.278229	-0.0243703	-0.34854	5	-0.39336	NA	-0.0403359	-0.0390798	-0.236793	4	Phosphorylase b kinase regulatory subunit alpha, skeletal muscle isoform OS=Mus musculus GN=Phka1 PE=2 SV=1
Trim2	Q9ESN6	Q9ESN6	80890	-	-	-	-	-	Y	-	-	-	-	-	-4.24844	-0.0758678	-0.0536055	0.129578	-0.134359	-0.225213	5	-0.0560767	0.0623344	-0.0273514	-0.0578462	NA	4	Tripartite motif-containing protein 2 OS=Mus musculus GN=Trim2 PE=1 SV=1
Trim2	tr|E9QKC6|E9QKC6_MOUSE	E9QKC6	80890	-	-	-	-	-	Y	-	-	-	-	-	-4.24844	-0.0758678	-0.0536055	0.129578	-0.134359	-0.225213	5	-0.0560767	0.0623344	-0.0273514	-0.0578462	NA	4	Tripartite motif-containing protein 2 OS=Mus musculus GN=Trim2 PE=2 SV=1
Trim2	tr|Q3UHH4|Q3UHH4_MOUSE	Q3UHH4	80890	-	-	-	-	-	Y	-	-	-	-	-	-4.24844	-0.0758678	-0.0536055	0.129578	-0.134359	-0.225213	5	-0.0560767	0.0623344	-0.0273514	-0.0578462	NA	4	Tripartite motif-containing protein 2 OS=Mus musculus GN=Trim2 PE=2 SV=1
Inpp4a	tr|D3YTM1|D3YTM1_MOUSE	D3YTM1	269180	-	-	-	-	-	Y	Y	-	-	-	-	-4.26093	-0.523788	-0.574757	0.27447	-0.0952683	-0.416837	5	-0.331331	-0.347485	-0.0381835	-0.130628	-0.226993	5	Type I inositol 3,4-bisphosphate 4-phosphatase OS=Mus musculus GN=Inpp4a PE=2 SV=1
Inpp4a	tr|D3YUD3|D3YUD3_MOUSE	D3YUD3	269180	-	-	-	-	-	Y	Y	-	-	-	-	-4.26093	-0.523788	-0.574757	0.27447	-0.0952683	-0.416837	5	-0.331331	-0.347485	-0.0381835	-0.130628	-0.226993	5	Type I inositol 3,4-bisphosphate 4-phosphatase OS=Mus musculus GN=Inpp4a PE=4 SV=1
Inpp4a	tr|D3YUL8|D3YUL8_MOUSE	D3YUL8	269180	-	-	-	-	-	Y	Y	-	-	-	-	-4.26093	-0.523788	-0.574757	0.27447	-0.0952683	-0.416837	5	-0.331331	-0.347485	-0.0381835	-0.130628	-0.226993	5	Type I inositol 3,4-bisphosphate 4-phosphatase OS=Mus musculus GN=Inpp4a PE=2 SV=1
Inpp4a	tr|D3Z230|D3Z230_MOUSE	D3Z230	269180	-	-	-	-	-	Y	Y	-	-	-	-	-4.26093	-0.523788	-0.574757	0.27447	-0.0952683	-0.416837	5	-0.331331	-0.347485	-0.0381835	-0.130628	-0.226993	5	Type I inositol 3,4-bisphosphate 4-phosphatase OS=Mus musculus GN=Inpp4a PE=2 SV=1
Inpp4a	tr|E9Q9A0|E9Q9A0_MOUSE	E9Q9A0	269180	-	-	-	-	-	Y	Y	-	-	-	-	-4.26093	-0.523788	-0.574757	0.27447	-0.0952683	-0.416837	5	-0.331331	-0.347485	-0.0381835	-0.130628	-0.226993	5	Type I inositol 3,4-bisphosphate 4-phosphatase OS=Mus musculus GN=Inpp4a PE=2 SV=1
Etl4	tr|E9QAU4|E9QAU4_MOUSE	E9QAU4	208618	-	-	-	-	-	-	-	-	-	-	-	-4.26226	0.017438	-0.412069	-0.0825606	-0.477711	-0.0379294	5	-0.45376	-0.0869745	-0.0186555	-0.0882245	-0.0835772	5	Sickle tail protein OS=Mus musculus GN=Etl4 PE=2 SV=1
Skt	A2AQ25	A2AQ25	208618	-	-	-	-	-	-	-	-	-	-	-	-4.26226	0.017438	-0.412069	-0.0825606	-0.477711	-0.0379294	5	-0.45376	-0.0869745	-0.0186555	-0.0882245	-0.0835772	5	Sickle tail protein OS=Mus musculus GN=Skt PE=1 SV=1
Rtn1	Q8K0T0	Q8K0T0	104001	-	-	-	Y	-	-	Y	-	-	-	-	-4.30882	-0.0874091	-0.20561	-0.135751	-0.174415	-0.156587	5	-0.0719326	-0.197075	-0.0277883	-0.0747945	-0.123683	5	Reticulon-1 OS=Mus musculus GN=Rtn1 PE=1 SV=1
Cisd1	Q91WS0	Q91WS0	52637	-	-	-	-	-	-	-	-	-	-	Y	-4.33441	NA	NA	-0.190264	-0.187556	-0.307234	3	-0.239244	-0.294379	-0.0375952	-0.128896	-0.175574	5	CDGSH iron-sulfur domain-containing protein 1 OS=Mus musculus GN=Cisd1 PE=1 SV=1
Map1b	P14873	P14873	17755	-	-	-	-	-	Y	-	-	-	-	-	-4.34706	-0.212519	-0.0362103	-0.0848153	-0.150555	0.0268451	5	-0.0881766	-0.0523475	-0.0186083	0.000895753	-0.0321725	5	Microtubule-associated protein 1B OS=Mus musculus GN=Map1b PE=1 SV=2
Pdk3	Q922H2	Q922H2	236900	-	-	-	-	-	-	-	-	-	-	-	-4.40626	-0.436468	NA	-0.326598	-0.0789687	-0.0294813	4	NA	-0.226817	-0.0411394	NA	-0.223393	3	[Pyruvate dehydrogenase (acetyl-transferring)] kinase isozyme 3, mitochondrial OS=Mus musculus GN=Pdk3 PE=1 SV=1
Hip1r	Q9JKY5	Q9JKY5	29816	-	-	-	-	-	Y	-	-	-	-	-	-4.40701	-0.400028	0.0216035	0.0851793	-0.158361	0.164347	5	0.0786904	-0.0134745	-0.0270217	-0.0174253	-0.037502	5	Huntingtin-interacting protein 1-related protein OS=Mus musculus GN=Hip1r PE=1 SV=2
Apc	Q61315	Q61315	11789	-	-	-	-	-	-	-	-	-	-	-	-4.44069	-0.308906	0.097854	NA	0.0593759	-0.21002	4	NA	-0.126619	-0.050455	-0.049974	0.0834267	4	Adenomatous polyposis coli protein OS=Mus musculus GN=Apc PE=1 SV=1
Apc	Q61315-2	Q61315	11789	-	-	-	-	-	-	-	-	-	-	-	-4.44069	-0.308906	0.097854	NA	0.0593759	-0.21002	4	NA	-0.126619	-0.050455	-0.049974	0.0834267	4	Isoform 2 of Adenomatous polyposis coli protein OS=Mus musculus GN=Apc
Apc	tr|B2RUG9|B2RUG9_MOUSE	B2RUG9	11789	-	-	-	-	-	-	-	-	-	-	-	-4.44069	-0.308906	0.097854	NA	0.0593759	-0.21002	4	NA	-0.126619	-0.050455	-0.049974	0.0834267	4	Adenomatosis polyposis coli OS=Mus musculus GN=Apc PE=2 SV=1
Apc	tr|E9QLQ9|E9QLQ9_MOUSE	E9QLQ9	11789	-	-	-	-	-	-	-	-	-	-	-	-4.44069	-0.308906	0.097854	NA	0.0593759	-0.21002	4	NA	-0.126619	-0.050455	-0.049974	0.0834267	4	Adenomatous polyposis coli protein OS=Mus musculus GN=Apc PE=2 SV=1
Nceh1	Q8BLF1	Q8BLF1	320024	-	-	-	-	-	-	-	-	-	-	-	-4.44387	-0.00244305	-0.0716007	-0.0732831	-0.333825	-0.00626842	5	-0.00778933	-0.104403	-0.0301809	-0.0371539	-0.0351041	5	Neutral cholesterol ester hydrolase 1 OS=Mus musculus GN=Nceh1 PE=1 SV=1
Rpp14	tr|J3QMX0|J3QMX0_MOUSE	J3QMX0	67053	-	-	-	-	-	-	-	-	-	-	-	-4.48235	NA	-0.367484	NA	-0.41541	0.0881747	3	-0.425383	-0.201566	-0.0169892	-0.130785	-0.107991	5	Ribonuclease P 14 subunit (Human) OS=Mus musculus GN=Rpp14 PE=4 SV=1
Lgmn	O89017	O89017	19141	-	-	-	-	-	-	-	-	-	-	-	-4.51496	-0.170036	-0.113275	NA	0.44618	0.685509	4	1.20571	0.109474	-0.00562756	0.0435817	-0.0155153	5	Legumain OS=Mus musculus GN=Lgmn PE=1 SV=1
Mars	tr|E9QB02|E9QB02_MOUSE	E9QB02	216443	-	-	-	-	-	-	-	-	-	-	-	-4.52045	-0.264826	0.0447856	0.0593391	-0.0555049	-0.060569	5	0.0431622	-0.00915529	-0.0379986	NA	0.00456334	4	Methionine--tRNA ligase, cytoplasmic OS=Mus musculus GN=Mars PE=2 SV=1
Ncln	tr|D3YU17|D3YU17_MOUSE	D3YU17	103425	-	-	-	-	-	-	-	-	-	-	-	-4.52357	-0.0792108	-0.154473	0.14947	NA	0.00592514	4	NA	0.091499	NA	0.0451844	-0.0287914	3	Nicalin OS=Mus musculus GN=Ncln PE=2 SV=1
Rhoa	Q9QUI0	Q9QUI0	11848	-	Y	-	-	-	-	-	-	-	-	-	-4.52933	-0.274282	0.197176	-0.0580675	-0.229465	-0.14387	5	0.0116525	-0.15062	-0.0203688	-0.0699443	-0.00119377	5	Transforming protein RhoA OS=Mus musculus GN=Rhoa PE=1 SV=1
Adam23	Q9R1V7	Q9R1V7	23792	-	-	-	-	-	Y	Y	-	-	-	Y	-4.56573	-0.313203	NA	-0.093359	NA	-0.102682	3	NA	-0.255824	-0.00479705	-0.0804615	NA	3	Disintegrin and metalloproteinase domain-containing protein 23 OS=Mus musculus GN=Adam23 PE=1 SV=1
Adam23	Q9R1V7-2	Q9R1V7	23792	-	-	-	-	-	Y	Y	-	-	-	Y	-4.56573	-0.313203	NA	-0.093359	NA	-0.102682	3	NA	-0.255824	-0.00479705	-0.0804615	NA	3	Isoform Beta of Disintegrin and metalloproteinase domain-containing protein 23 OS=Mus musculus GN=Adam23
Adam23	Q9R1V7-3	Q9R1V7	23792	-	-	-	-	-	Y	Y	-	-	-	Y	-4.56573	-0.313203	NA	-0.093359	NA	-0.102682	3	NA	-0.255824	-0.00479705	-0.0804615	NA	3	Isoform Gamma of Disintegrin and metalloproteinase domain-containing protein 23 OS=Mus musculus GN=Adam23
Adam23	tr|Q5SRA0|Q5SRA0_MOUSE	Q5SRA0	23792	-	-	-	-	-	Y	Y	-	-	-	Y	-4.56573	-0.313203	NA	-0.093359	NA	-0.102682	3	NA	-0.255824	-0.00479705	-0.0804615	NA	3	Disintegrin and metalloproteinase domain-containing protein 23 OS=Mus musculus GN=Adam23 PE=4 SV=1
Adam23	tr|Q5SVE1|Q5SVE1_MOUSE	Q5SVE1	-	-	-	-	-	-	Y	Y	-	-	-	Y	-4.56573	-0.313203	NA	-0.093359	NA	-0.102682	3	NA	-0.255824	-0.00479705	-0.0804615	NA	3	Disintegrin and metalloproteinase domain-containing protein 23 OS=Mus musculus GN=Adam23 PE=2 SV=1
Rab2a	P53994	P53994	59021	-	-	-	-	-	Y	-	-	-	-	-	-4.56875	-0.213353	-0.338384	-0.116764	-0.170774	-0.0901541	5	-0.230399	-0.176335	-0.0321242	-0.100743	-0.109373	5	Ras-related protein Rab-2A OS=Mus musculus GN=Rab2a PE=1 SV=1
Mctp1	tr|E9PV86|E9PV86_MOUSE	E9PV86	78771	-	-	-	-	-	-	-	-	-	-	-	-4.57393	-0.130203	-0.202175	-0.0460355	-0.204236	-0.0387419	5	-0.111055	0.0542253	-0.0275927	-0.0907516	-0.165445	5	Protein Mctp1 OS=Mus musculus GN=Mctp1 PE=2 SV=1
Mctp1	tr|E9PW38|E9PW38_MOUSE	E9PW38	78771	-	-	-	-	-	-	-	-	-	-	-	-4.57393	-0.130203	-0.202175	-0.0460355	-0.204236	-0.0387419	5	-0.111055	0.0542253	-0.0275927	-0.0907516	-0.165445	5	Protein Mctp1 OS=Mus musculus GN=Mctp1 PE=2 SV=1
Adrbk2	Q3UYH7	Q3UYH7	320129	-	-	-	-	-	Y	-	-	-	-	-	-4.60571	-0.141709	0.165276	-0.439212	0.0986326	-0.134471	5	-0.129454	NA	-0.0324637	NA	0.0606614	3	Beta-adrenergic receptor kinase 2 OS=Mus musculus GN=Adrbk2 PE=2 SV=2
Cyfip2	Q5SQX6	Q5SQX6	76884	-	-	-	-	-	Y	-	Y	-	-	-	-4.62298	-0.0781012	0.530961	0.0766853	-0.332115	0.0348035	5	0.00972817	-0.0649561	-0.0195227	-0.0233629	0.61413	5	Cytoplasmic FMR1-interacting protein 2 OS=Mus musculus GN=Cyfip2 PE=1 SV=2
Tubb4a	Q9D6F9	Q9D6F9	22153	-	-	-	Y	-	-	-	-	-	-	Y	-4.63048	-0.112365	-0.0517501	-0.0961951	-0.0444617	-0.174914	5	-0.0294345	-0.145887	-0.0275498	0.0259565	-0.0185273	5	Tubulin beta-4A chain OS=Mus musculus GN=Tubb4a PE=1 SV=3
Atp4a	Q64436	Q64436	11944	-	Y	-	-	-	Y	Y	-	-	-	-	-4.63871	-0.353015	-0.170971	-0.164442	-0.140193	-0.17079	5	-0.241274	-0.217421	-0.0200299	NA	-0.0930042	4	Potassium-transporting ATPase alpha chain 1 OS=Mus musculus GN=Atp4a PE=1 SV=3
Atp4a	tr|E9QNX7|E9QNX7_MOUSE	E9QNX7	11944	-	Y	-	-	-	Y	Y	-	-	-	-	-4.63871	-0.353015	-0.170971	-0.164442	-0.140193	-0.17079	5	-0.241274	-0.217421	-0.0200299	NA	-0.0930042	4	Potassium-transporting ATPase alpha chain 1 OS=Mus musculus GN=Atp4a PE=2 SV=1
Atp4a	tr|Q91WH7|Q91WH7_MOUSE	Q91WH7	11944	-	Y	-	-	-	Y	Y	-	-	-	-	-4.63871	-0.353015	-0.170971	-0.164442	-0.140193	-0.17079	5	-0.241274	-0.217421	-0.0200299	NA	-0.0930042	4	ATPase, H+/K+ exchanging, gastric, alpha polypeptide OS=Mus musculus GN=Atp4a PE=2 SV=1
Abhd17a	Q99JW1	Q99JW1	216169	-	-	-	-	-	-	-	-	-	-	-	-4.64473	NA	-0.0986522	-0.174801	NA	-0.179561	3	-0.0770912	-0.0409638	-0.0224563	-0.189948	-0.139445	5	Alpha/beta hydrolase domain-containing protein 17A OS=Mus musculus GN=Abhd17a PE=2 SV=1
Xpnpep3	B7ZMP1	B7ZMP1	321003	-	-	-	-	-	-	-	-	-	-	-	-4.64944	-0.408474	0.184588	-0.174074	NA	-0.674132	4	-0.414464	-0.259028	NA	-0.106493	-0.06378	4	Probable Xaa-Pro aminopeptidase 3 OS=Mus musculus GN=Xpnpep3 PE=2 SV=1
Plec	tr|E9PY96|E9PY96_MOUSE	E9PY96	-	-	-	-	-	Y	Y	Y	-	-	-	-	-4.66135	-0.324589	0.0204585	-0.12897	-0.0736252	-0.239716	5	-0.206631	-0.116204	-0.0239559	NA	-0.0214515	4	Plectin OS=Mus musculus GN=Plec PE=2 SV=1
Plec	tr|E9QN87|E9QN87_MOUSE	E9QN87	18810	-	-	-	-	Y	Y	Y	-	-	-	-	-4.66135	-0.324589	0.0204585	-0.12897	-0.0736252	-0.239716	5	-0.206631	-0.116204	-0.0239559	NA	-0.0214515	4	Plectin OS=Mus musculus GN=Plec PE=2 SV=1
Plec	tr|E9QPE8|E9QPE8_MOUSE	E9QPE8	-	-	-	-	-	Y	Y	Y	-	-	-	-	-4.66135	-0.324589	0.0204585	-0.12897	-0.0736252	-0.239716	5	-0.206631	-0.116204	-0.0239559	NA	-0.0214515	4	Plectin OS=Mus musculus GN=Plec PE=2 SV=1
Erp29	P57759	P57759	67397	-	-	-	-	-	-	-	-	-	-	-	-4.66365	-0.332434	0.0336601	NA	NA	-0.11591	3	NA	NA	-0.0153962	-0.0398032	-0.187717	3	Endoplasmic reticulum resident protein 29 OS=Mus musculus GN=Erp29 PE=1 SV=2
Usp7	Q6A4J8	Q6A4J8	252870	-	-	-	-	Y	Y	Y	-	-	-	-	-4.66574	-0.222788	NA	-0.176204	-0.515986	0.110163	4	-0.241181	-0.301857	NA	-0.0863671	0.0537163	4	Ubiquitin carboxyl-terminal hydrolase 7 OS=Mus musculus GN=Usp7 PE=1 SV=1
Usp7	Q6A4J8-2	Q6A4J8	252870	-	-	-	-	Y	Y	Y	-	-	-	-	-4.66574	-0.222788	NA	-0.176204	-0.515986	0.110163	4	-0.241181	-0.301857	NA	-0.0863671	0.0537163	4	Isoform 2 of Ubiquitin carboxyl-terminal hydrolase 7 OS=Mus musculus GN=Usp7
Usp7	Q6A4J8-3	Q6A4J8	252870	-	-	-	-	Y	Y	Y	-	-	-	-	-4.66574	-0.222788	NA	-0.176204	-0.515986	0.110163	4	-0.241181	-0.301857	NA	-0.0863671	0.0537163	4	Isoform 3 of Ubiquitin carboxyl-terminal hydrolase 7 OS=Mus musculus GN=Usp7
Usp7	tr|E9PXY8|E9PXY8_MOUSE	E9PXY8	252870	-	-	-	-	Y	Y	Y	-	-	-	-	-4.66574	-0.222788	NA	-0.176204	-0.515986	0.110163	4	-0.241181	-0.301857	NA	-0.0863671	0.0537163	4	Ubiquitin carboxyl-terminal hydrolase OS=Mus musculus GN=Usp7 PE=2 SV=1
Usp7	tr|F8VPX1|F8VPX1_MOUSE	F8VPX1	252870	-	-	-	-	Y	Y	Y	-	-	-	-	-4.66574	-0.222788	NA	-0.176204	-0.515986	0.110163	4	-0.241181	-0.301857	NA	-0.0863671	0.0537163	4	Ubiquitin carboxyl-terminal hydrolase OS=Mus musculus GN=Usp7 PE=2 SV=1
Mrpl46	Q9EQI8	Q9EQI8	67308	-	-	-	-	-	-	-	-	-	-	-	-4.66806	-0.444144	-0.304553	NA	0.0292545	-0.00814949	4	-0.216649	-0.133478	-0.0114218	NA	-0.136802	4	39S ribosomal protein L46, mitochondrial OS=Mus musculus GN=Mrpl46 PE=1 SV=1
Pde10a	Q8CA95-3	Q8CA95	23984	-	-	-	-	-	-	Y	-	-	-	-	-4.68133	-0.399943	-0.292572	-0.0863787	-0.1187	-0.00502736	5	-0.278561	-0.157777	-0.0367344	-0.128354	-0.0138302	5	Isoform 3 of cAMP and cAMP-inhibited cGMP 3&#039;,5&#039;-cyclic phosphodiesterase 10A OS=Mus musculus GN=Pde10a
Hsp90ab1	P11499	P11499	15516	-	-	-	-	-	Y	-	-	-	-	-	-4.71473	-0.11252	-0.108253	-0.0335992	-0.199415	-0.13131	5	-0.098033	-0.125248	-0.0224587	-0.0179085	-0.0320336	5	Heat shock protein HSP 90-beta OS=Mus musculus GN=Hsp90ab1 PE=1 SV=3
Ikbkap	Q7TT37	Q7TT37	230233	-	-	-	-	-	Y	Y	-	-	-	-	-4.7292	0.0413757	NA	-0.213102	NA	-0.50247	3	-0.29527	-0.143603	NA	-0.053405	-0.174408	4	Elongator complex protein 1 OS=Mus musculus GN=Ikbkap PE=2 SV=2
Tuba1c	P68373	P68373	22146	-	-	-	-	-	-	-	-	-	-	-	-4.73289	0.00657514	-0.0449699	0.0779615	0.155361	0.137956	5	0.310542	0.11713	-0.0136406	0.160831	0.0485514	5	Tubulin alpha-1C chain OS=Mus musculus GN=Tuba1c PE=1 SV=1
Ryr2	E9Q401	E9Q401	20191	Y	Y	-	Y	Y	Y	Y	-	-	-	-	-4.75799	-0.0755498	-0.148148	-0.0287035	-0.180637	-0.236382	5	-0.0878491	-0.132309	-0.0232216	-0.0502316	-0.083738	5	Ryanodine receptor 2 OS=Mus musculus GN=Ryr2 PE=1 SV=1
Ryr2	tr|F6U7V1|F6U7V1_MOUSE	F6U7V1	20191	Y	Y	-	Y	Y	Y	Y	-	-	-	-	-4.75799	-0.0755498	-0.148148	-0.0287035	-0.180637	-0.236382	5	-0.0878491	-0.132309	-0.0232216	-0.0502316	-0.083738	5	Ryanodine receptor 2 OS=Mus musculus GN=Ryr2 PE=2 SV=1
Gria3	tr|B0QZW1|B0QZW1_MOUSE	B0QZW1	53623	-	Y	-	-	-	-	Y	-	Y	-	-	-4.76099	-0.273059	-0.302856	-0.132132	-0.128572	-0.246266	5	-0.257069	-0.351731	-0.0268096	-0.0610953	-0.0939254	5	Glutamate receptor 3 OS=Mus musculus GN=Gria3 PE=4 SV=1
Opa1	P58281	P58281	74143	-	-	-	-	-	-	-	-	-	-	-	-4.76879	-0.178708	-0.0674071	-0.203013	-0.422772	-0.125438	5	-0.172752	-0.212429	-0.0357924	-0.133749	-0.149881	5	Dynamin-like 120 kDa protein, mitochondrial OS=Mus musculus GN=Opa1 PE=1 SV=1
Opa1	P58281-2	P58281	74143	-	-	-	-	-	-	-	-	-	-	-	-4.76879	-0.178708	-0.0674071	-0.203013	-0.422772	-0.125438	5	-0.172752	-0.212429	-0.0357924	-0.133749	-0.149881	5	Isoform 2 of Dynamin-like 120 kDa protein, mitochondrial OS=Mus musculus GN=Opa1
Pkm	P52480-2	P52480	18746	-	-	-	-	-	Y	-	-	-	-	-	-4.77204	-0.151611	-0.0251676	-0.177413	-0.305548	-0.172838	5	-0.188794	-0.174367	-0.0279848	-0.0862754	-0.0622228	5	Isoform M1 of Pyruvate kinase PKM OS=Mus musculus GN=Pkm
Ttyh1	Q9D3A9	Q9D3A9	57776	-	Y	-	-	-	-	-	-	-	-	Y	-4.78047	-0.233425	-0.124235	-0.163956	-0.25486	-0.354066	5	-0.266444	-0.322862	-0.0400007	-0.11241	-0.0953729	5	Protein tweety homolog 1 OS=Mus musculus GN=Ttyh1 PE=1 SV=1
Ttyh1	Q9D3A9-2	Q9D3A9	57776	-	Y	-	-	-	-	-	-	-	-	Y	-4.78047	-0.233425	-0.124235	-0.163956	-0.25486	-0.354066	5	-0.266444	-0.322862	-0.0400007	-0.11241	-0.0953729	5	Isoform 2 of Protein tweety homolog 1 OS=Mus musculus GN=Ttyh1
Ttyh1	Q9D3A9-3	Q9D3A9	57776	-	Y	-	-	-	-	-	-	-	-	Y	-4.78047	-0.233425	-0.124235	-0.163956	-0.25486	-0.354066	5	-0.266444	-0.322862	-0.0400007	-0.11241	-0.0953729	5	Isoform 3 of Protein tweety homolog 1 OS=Mus musculus GN=Ttyh1
Ttyh1	Q9D3A9-4	Q9D3A9	57776	-	Y	-	-	-	-	-	-	-	-	Y	-4.78047	-0.233425	-0.124235	-0.163956	-0.25486	-0.354066	5	-0.266444	-0.322862	-0.0400007	-0.11241	-0.0953729	5	Isoform 4 of Protein tweety homolog 1 OS=Mus musculus GN=Ttyh1
Ttyh1	Q9D3A9-5	Q9D3A9	57776	-	Y	-	-	-	-	-	-	-	-	Y	-4.78047	-0.233425	-0.124235	-0.163956	-0.25486	-0.354066	5	-0.266444	-0.322862	-0.0400007	-0.11241	-0.0953729	5	Isoform 5 of Protein tweety homolog 1 OS=Mus musculus GN=Ttyh1
Mthfd1	Q922D8	Q922D8	108156	-	-	-	-	-	-	-	-	-	-	-	-4.79379	-0.250274	-0.0786705	-0.0707696	-0.369084	0.218764	5	0.0718985	-0.164771	-0.0280537	-0.0120364	-0.122802	5	C-1-tetrahydrofolate synthase, cytoplasmic OS=Mus musculus GN=Mthfd1 PE=1 SV=4
Fam131b	tr|E9Q8P8|E9Q8P8_MOUSE	E9Q8P8	76156	-	-	-	-	-	-	-	-	-	-	-	-4.79449	-0.171647	NA	0.0266568	0.196668	-0.227038	4	0.14853	-0.0809744	-0.0246625	-0.111237	0.143454	5	Protein FAM131B OS=Mus musculus GN=Fam131b PE=2 SV=1
Agpat1	O35083	O35083	55979	-	-	-	-	-	-	-	-	-	-	-	-4.80075	-0.0463184	0.305575	-0.0381441	-0.463454	-0.0258805	5	0.0214564	-0.0996535	-0.037664	0.0474567	0.0948788	5	1-acyl-sn-glycerol-3-phosphate acyltransferase alpha OS=Mus musculus GN=Agpat1 PE=2 SV=1
Gucy1b3	O54865	O54865	54195	-	-	-	-	-	-	Y	-	-	-	-	-4.80242	-0.34758	-0.0824641	0.0150714	-0.621929	-0.00213341	5	-0.359732	-0.283792	-0.0259268	-0.0743156	-0.00047002	5	Guanylate cyclase soluble subunit beta-1 OS=Mus musculus GN=Gucy1b3 PE=2 SV=1
Clstn1	Q9EPL2	Q9EPL2	65945	-	-	Y	-	-	-	-	-	-	-	-	-4.80663	NA	0.0346878	0.357159	-0.225063	-0.0654721	4	-0.047045	-0.00851332	-0.0375572	0.0587993	0.456013	5	Calsyntenin-1 OS=Mus musculus GN=Clstn1 PE=1 SV=1
Larp1	Q6ZQ58	Q6ZQ58	73158	-	-	-	-	-	Y	-	-	-	-	-	-4.82582	NA	NA	-0.0974111	-0.432461	0.202202	3	-0.183502	-0.140129	-0.0322567	-0.104762	0.210767	5	La-related protein 1 OS=Mus musculus GN=Larp1 PE=1 SV=2
Larp1	tr|J3QNB1|J3QNB1_MOUSE	J3QNB1	73158	-	-	-	-	-	Y	-	-	-	-	-	-4.82582	NA	NA	-0.0974111	-0.432461	0.202202	3	-0.183502	-0.140129	-0.0322567	-0.104762	0.210767	5	La-related protein 1 OS=Mus musculus GN=Larp1 PE=2 SV=1
Tomm70a	Q9CZW5	Q9CZW5	28185	-	-	-	-	-	Y	-	-	-	-	-	-4.83616	-0.150579	-0.218156	-0.157242	-0.407834	-0.283726	5	-0.362166	-0.235892	-0.0389323	-0.136604	-0.147074	5	Mitochondrial import receptor subunit TOM70 OS=Mus musculus GN=Tomm70a PE=1 SV=2
Uchl1	Q9R0P9	Q9R0P9	22223	-	-	-	-	-	-	-	-	-	-	-	-4.85246	-0.301591	-0.265051	-0.0933945	0.251899	-0.271817	5	NA	-0.109511	-0.027874	-0.0412036	-0.127079	4	Ubiquitin carboxyl-terminal hydrolase isozyme L1 OS=Mus musculus GN=Uchl1 PE=1 SV=1
Plec	tr|E9Q153|E9Q153_MOUSE	E9Q153	-	-	-	-	-	Y	Y	Y	-	-	-	-	-4.87288	-0.324589	0.0204585	-0.12897	-0.0736252	-0.239716	5	-0.206631	-0.116204	-0.0239559	-0.0790757	-0.0214515	5	Plectin OS=Mus musculus GN=Plec PE=2 SV=1
Plec	tr|E9Q3W4|E9Q3W4_MOUSE	E9Q3W4	18810	-	-	-	-	Y	Y	Y	-	-	-	-	-4.87288	-0.324589	0.0204585	-0.12897	-0.0736252	-0.239716	5	-0.206631	-0.116204	-0.0239559	-0.0790757	-0.0214515	5	Plectin OS=Mus musculus GN=Plec PE=4 SV=1
Plec	tr|E9QLJ5|E9QLJ5_MOUSE	E9QLJ5	-	-	-	-	-	Y	Y	Y	-	-	-	-	-4.87288	-0.324589	0.0204585	-0.12897	-0.0736252	-0.239716	5	-0.206631	-0.116204	-0.0239559	-0.0790757	-0.0214515	5	Plectin OS=Mus musculus GN=Plec PE=2 SV=1
Plec	tr|E9QMZ5|E9QMZ5_MOUSE	E9QMZ5	-	-	-	-	-	Y	Y	Y	-	-	-	-	-4.87288	-0.324589	0.0204585	-0.12897	-0.0736252	-0.239716	5	-0.206631	-0.116204	-0.0239559	-0.0790757	-0.0214515	5	Plectin OS=Mus musculus GN=Plec PE=2 SV=1
Plec	tr|E9QQ00|E9QQ00_MOUSE	E9QQ00	-	-	-	-	-	Y	Y	Y	-	-	-	-	-4.87288	-0.324589	0.0204585	-0.12897	-0.0736252	-0.239716	5	-0.206631	-0.116204	-0.0239559	-0.0790757	-0.0214515	5	Plectin OS=Mus musculus GN=Plec PE=2 SV=1
Ap2a2	P17427	P17427	11772	-	-	-	-	-	Y	Y	-	-	-	Y	-4.89103	-0.474986	-0.102473	-0.0946459	0.127329	0.0580163	5	-0.0300814	0.135522	-0.0291823	-0.0691931	-0.193587	5	AP-2 complex subunit alpha-2 OS=Mus musculus GN=Ap2a2 PE=1 SV=2
Sacm1l	Q9EP69	Q9EP69	83493	-	-	-	-	-	-	-	-	-	-	-	-4.91525	-0.235199	0.250044	0.00759127	-0.350892	0.202185	5	0.23507	-0.0212401	NA	NA	-0.108558	3	Phosphatidylinositide phosphatase SAC1 OS=Mus musculus GN=Sacm1l PE=2 SV=1
Dnm1	P39053-3	P39053	13429	-	-	Y	Y	Y	-	-	Y	-	Y	Y	-4.9157	-0.287131	-0.0997351	-0.175917	-0.102314	-0.141416	5	-0.202879	-0.115911	-0.0278186	-0.0790422	-0.0791104	5	Isoform 3 of Dynamin-1 OS=Mus musculus GN=Dnm1
Camk2d	Q6PHZ2-2	Q6PHZ2	108058	Y	Y	-	-	Y	-	-	-	-	-	-	-4.92345	-0.412255	-0.158935	-0.129682	-0.289921	-0.0266819	5	-0.22936	-0.219237	-0.0288857	-0.0947153	NA	4	Isoform 2 of Calcium/calmodulin-dependent protein kinase type II subunit delta OS=Mus musculus GN=Camk2d
Camk2d	Q6PHZ2-4	Q6PHZ2	108058	Y	Y	-	-	Y	-	-	-	-	-	-	-4.92345	-0.412255	-0.158935	-0.129682	-0.289921	-0.0266819	5	-0.22936	-0.219237	-0.0288857	-0.0947153	NA	4	Isoform 3 of Calcium/calmodulin-dependent protein kinase type II subunit delta OS=Mus musculus GN=Camk2d
Camk2d	Q6PHZ2-5	Q6PHZ2	108058	Y	Y	-	-	Y	-	-	-	-	-	-	-4.92345	-0.412255	-0.158935	-0.129682	-0.289921	-0.0266819	5	-0.22936	-0.219237	-0.0288857	-0.0947153	NA	4	Isoform 4 of Calcium/calmodulin-dependent protein kinase type II subunit delta OS=Mus musculus GN=Camk2d
Camk2d	tr|E9PXV3|E9PXV3_MOUSE	E9PXV3	108058	Y	Y	-	-	Y	-	-	-	-	-	-	-4.92345	-0.412255	-0.158935	-0.129682	-0.289921	-0.0266819	5	-0.22936	-0.219237	-0.0288857	-0.0947153	NA	4	Calcium/calmodulin-dependent protein kinase type II subunit delta OS=Mus musculus GN=Camk2d PE=2 SV=1
Camk2d	tr|E9Q1V9|E9Q1V9_MOUSE	E9Q1V9	108058	Y	Y	-	-	Y	-	-	-	-	-	-	-4.92345	-0.412255	-0.158935	-0.129682	-0.289921	-0.0266819	5	-0.22936	-0.219237	-0.0288857	-0.0947153	NA	4	Calcium/calmodulin-dependent protein kinase type II subunit delta OS=Mus musculus GN=Camk2d PE=2 SV=1
Camk2d	tr|E9Q1W0|E9Q1W0_MOUSE	E9Q1W0	108058	Y	Y	-	-	Y	-	-	-	-	-	-	-4.92345	-0.412255	-0.158935	-0.129682	-0.289921	-0.0266819	5	-0.22936	-0.219237	-0.0288857	-0.0947153	NA	4	Calcium/calmodulin-dependent protein kinase type II subunit delta OS=Mus musculus GN=Camk2d PE=2 SV=1
Pdha1	P35486	P35486	18597	-	-	-	-	Y	-	-	-	-	-	-	-4.92832	-0.390034	-0.120924	-0.1273	-0.363408	-0.0635743	5	-0.303048	-0.168663	-0.043301	-0.133833	-0.113869	5	Pyruvate dehydrogenase E1 component subunit alpha, somatic form, mitochondrial OS=Mus musculus GN=Pdha1 PE=1 SV=1
Nsfl1c	Q9CZ44	Q9CZ44	386649	-	-	-	-	-	-	-	-	-	-	-	-4.95947	-0.223106	NA	-0.0221876	-0.485857	-0.13358	4	-0.380718	-0.149722	-0.0299731	-0.0484339	-0.167627	5	NSFL1 cofactor p47 OS=Mus musculus GN=Nsfl1c PE=1 SV=1
Nsfl1c	Q9CZ44-3	Q9CZ44	386649	-	-	-	-	-	-	-	-	-	-	-	-4.95947	-0.223106	NA	-0.0221876	-0.485857	-0.13358	4	-0.380718	-0.149722	-0.0299731	-0.0484339	-0.167627	5	Isoform 3 of NSFL1 cofactor p47 OS=Mus musculus GN=Nsfl1c
Hcn1	O88704	O88704	15165	Y	Y	-	-	Y	-	-	Y	-	-	-	-4.98262	-0.535379	-0.362684	0.161002	-0.146581	-0.093805	5	-0.313592	-0.228577	-0.0052495	-0.0528591	-0.0713099	5	Potassium/sodium hyperpolarization-activated cyclic nucleotide-gated channel 1 OS=Mus musculus GN=Hcn1 PE=1 SV=1
Ppp2r1a	Q76MZ3	Q76MZ3	51792	-	-	-	-	-	Y	-	-	Y	Y	-	-5.07966	-0.343403	-0.0860921	-0.0361943	-0.208985	-0.0935545	5	-0.163292	-0.0369008	-0.0275541	-0.0660969	-0.162568	5	Serine/threonine-protein phosphatase 2A 65 kDa regulatory subunit A alpha isoform OS=Mus musculus GN=Ppp2r1a PE=1 SV=3
Grin2b	Q01097	Q01097	14812	Y	Y	Y	Y	Y	Y	Y	Y	Y	Y	-	-5.13833	NA	-0.173571	0.0252565	NA	0.210389	3	0.425434	-0.0347215	-0.0175191	NA	-0.0380941	4	Glutamate receptor ionotropic, NMDA 2B OS=Mus musculus GN=Grin2b PE=1 SV=3
Grin2b	tr|G3X9V4|G3X9V4_MOUSE	G3X9V4	14812	Y	Y	Y	Y	Y	Y	Y	Y	Y	Y	-	-5.13833	NA	-0.173571	0.0252565	NA	0.210389	3	0.425434	-0.0347215	-0.0175191	NA	-0.0380941	4	Glutamate receptor ionotropic, NMDA 2B OS=Mus musculus GN=Grin2b PE=4 SV=1
Camk2d	Q6PHZ2	Q6PHZ2	108058	Y	Y	-	-	Y	-	-	-	-	-	-	-5.14331	-0.412255	-0.158935	-0.129682	-0.289921	-0.0266819	5	-0.22936	-0.219237	-0.0288857	-0.0947153	-0.129554	5	Calcium/calmodulin-dependent protein kinase type II subunit delta OS=Mus musculus GN=Camk2d PE=1 SV=1
Camk2d	tr|E9Q1T1|E9Q1T1_MOUSE	E9Q1T1	108058	Y	Y	-	-	Y	-	-	-	-	-	-	-5.14331	-0.412255	-0.158935	-0.129682	-0.289921	-0.0266819	5	-0.22936	-0.219237	-0.0288857	-0.0947153	-0.129554	5	Calcium/calmodulin-dependent protein kinase type II subunit delta OS=Mus musculus GN=Camk2d PE=2 SV=1
Baiap2	Q8BKX1	Q8BKX1	108100	-	-	Y	-	-	-	Y	-	-	-	-	-5.20697	-0.406014	-0.210238	-0.0901968	-0.215168	-0.143002	5	-0.365497	-0.177853	-0.0201839	-0.125781	-0.0556725	5	Brain-specific angiogenesis inhibitor 1-associated protein 2 OS=Mus musculus GN=Baiap2 PE=1 SV=2
Baiap2	Q8BKX1-2	Q8BKX1	108100	-	-	Y	-	-	-	Y	-	-	-	-	-5.20697	-0.406014	-0.210238	-0.0901968	-0.215168	-0.143002	5	-0.365497	-0.177853	-0.0201839	-0.125781	-0.0556725	5	Isoform 2 of Brain-specific angiogenesis inhibitor 1-associated protein 2 OS=Mus musculus GN=Baiap2
Baiap2	Q8BKX1-3	Q8BKX1	108100	-	-	Y	-	-	-	Y	-	-	-	-	-5.20697	-0.406014	-0.210238	-0.0901968	-0.215168	-0.143002	5	-0.365497	-0.177853	-0.0201839	-0.125781	-0.0556725	5	Isoform 3 of Brain-specific angiogenesis inhibitor 1-associated protein 2 OS=Mus musculus GN=Baiap2
Baiap2	tr|B1AZ46|B1AZ46_MOUSE	B1AZ46	108100	-	-	Y	-	-	-	Y	-	-	-	-	-5.20697	-0.406014	-0.210238	-0.0901968	-0.215168	-0.143002	5	-0.365497	-0.177853	-0.0201839	-0.125781	-0.0556725	5	Brain-specific angiogenesis inhibitor 1-associated protein 2 OS=Mus musculus GN=Baiap2 PE=4 SV=1
Letm1	Q9Z2I0	Q9Z2I0	56384	-	-	-	Y	-	Y	-	-	-	-	-	-5.20867	-0.262211	-0.172847	-0.15755	-0.475866	-0.194114	5	-0.315322	-0.265158	-0.0408003	-0.148853	-0.172719	5	LETM1 and EF-hand domain-containing protein 1, mitochondrial OS=Mus musculus GN=Letm1 PE=2 SV=1
Lrrfip1	Q3UZ39-2	Q3UZ39	16978	-	-	-	-	-	Y	-	-	-	-	-	-5.22951	0.15864	-0.373713	-0.112676	NA	-0.339491	4	-0.0650194	-0.293008	-0.0256828	0.0617601	-0.191084	5	Isoform 2 of Leucine-rich repeat flightless-interacting protein 1 OS=Mus musculus GN=Lrrfip1
Lrrfip1	tr|E9Q9T1|E9Q9T1_MOUSE	E9Q9T1	16978	-	-	-	-	-	Y	-	-	-	-	-	-5.22951	0.15864	-0.373713	-0.112676	NA	-0.339491	4	-0.0650194	-0.293008	-0.0256828	0.0617601	-0.191084	5	Leucine-rich repeat flightless-interacting protein 1 OS=Mus musculus GN=Lrrfip1 PE=2 SV=2
Ppp3ca	P63328	P63328	19055	-	Y	Y	Y	-	Y	-	Y	-	Y	-	-5.2299	0.0157417	-0.29004	-0.122376	-0.012203	-0.130603	5	-0.181165	-0.0199477	-0.0149606	0.000632278	-0.0029995	5	Serine/threonine-protein phosphatase 2B catalytic subunit alpha isoform OS=Mus musculus GN=Ppp3ca PE=1 SV=1
Pcca	Q91ZA3	Q91ZA3	110821	-	-	-	-	-	-	-	-	-	-	-	-5.26163	-0.247065	-0.238538	-0.19578	-0.141911	0.155142	5	-0.223344	NA	-0.0307831	-0.080163	0.0581575	4	Propionyl-CoA carboxylase alpha chain, mitochondrial OS=Mus musculus GN=Pcca PE=1 SV=2
Kxd1	tr|E9Q4P0|E9Q4P0_MOUSE	E9Q4P0	75620	-	-	-	-	-	-	Y	-	-	-	-	-5.31199	0.136441	-0.0938585	NA	0.29418	-0.0922912	4	0.285157	0.111538	-0.0177365	0.126376	NA	4	KxDL motif-containing protein 1 (Fragment) OS=Mus musculus GN=Kxd1 PE=2 SV=1
Kxd1	tr|E9QNP0|E9QNP0_MOUSE	E9QNP0	75620	-	-	-	-	-	-	Y	-	-	-	-	-5.31199	0.136441	-0.0938585	NA	0.29418	-0.0922912	4	0.285157	0.111538	-0.0177365	0.126376	NA	4	KxDL motif-containing protein 1 OS=Mus musculus GN=Kxd1 PE=2 SV=1
Ugp2	Q91ZJ5	Q91ZJ5	216558	-	-	-	-	-	Y	-	-	-	-	-	-5.32477	0.100347	-0.327624	-0.150715	-0.485152	0.165143	5	0.0342397	-0.223737	-0.0299464	-0.0197398	-0.131955	5	UTP--glucose-1-phosphate uridylyltransferase OS=Mus musculus GN=Ugp2 PE=2 SV=3
Rock2	P70336	P70336	19878	-	-	-	-	-	-	-	-	-	-	-	-5.39782	-0.00466933	-0.122614	-0.270033	-0.0397278	-0.151428	5	-0.0385147	-0.162809	-0.0254526	0.0157581	-0.0461066	5	Rho-associated protein kinase 2 OS=Mus musculus GN=Rock2 PE=1 SV=1
Rock2	P70336-2	P70336	19878	-	-	-	-	-	-	-	-	-	-	-	-5.39782	-0.00466933	-0.122614	-0.270033	-0.0397278	-0.151428	5	-0.0385147	-0.162809	-0.0254526	0.0157581	-0.0461066	5	Isoform 2 of Rho-associated protein kinase 2 OS=Mus musculus GN=Rock2
Rock2	tr|F8VPK5|F8VPK5_MOUSE	F8VPK5	19878	-	-	-	-	-	-	-	-	-	-	-	-5.39782	-0.00466933	-0.122614	-0.270033	-0.0397278	-0.151428	5	-0.0385147	-0.162809	-0.0254526	0.0157581	-0.0461066	5	Rho-associated protein kinase OS=Mus musculus GN=Rock2 PE=2 SV=1
Coro1c	Q9WUM4	Q9WUM4	23790	-	-	-	-	-	Y	-	-	-	-	-	-5.41722	-0.327268	-0.0999489	-0.0791254	-0.0407411	-0.142089	5	-0.139832	-0.0850233	-0.0145547	NA	-0.0458982	4	Coronin-1C OS=Mus musculus GN=Coro1c PE=1 SV=2
Plec	Q9QXS1	Q9QXS1	18810	-	-	-	-	Y	Y	Y	-	-	-	-	-5.41739	-0.324589	0.0204585	-0.12897	-0.0736252	-0.239716	5	-0.206631	NA	-0.0239559	-0.0790757	-0.0214515	4	Plectin OS=Mus musculus GN=Plec PE=1 SV=2
Plec	Q9QXS1-10	Q9QXS1	18810	-	-	-	-	Y	Y	Y	-	-	-	-	-5.41739	-0.324589	0.0204585	-0.12897	-0.0736252	-0.239716	5	-0.206631	NA	-0.0239559	-0.0790757	-0.0214515	4	Isoform PLEC-1D of Plectin OS=Mus musculus GN=Plec
Plec	Q9QXS1-11	Q9QXS1	18810	-	-	-	-	Y	Y	Y	-	-	-	-	-5.41739	-0.324589	0.0204585	-0.12897	-0.0736252	-0.239716	5	-0.206631	NA	-0.0239559	-0.0790757	-0.0214515	4	Isoform PLEC-1E,2A of Plectin OS=Mus musculus GN=Plec
Plec	Q9QXS1-12	Q9QXS1	18810	-	-	-	-	Y	Y	Y	-	-	-	-	-5.41739	-0.324589	0.0204585	-0.12897	-0.0736252	-0.239716	5	-0.206631	NA	-0.0239559	-0.0790757	-0.0214515	4	Isoform PLEC-1E of Plectin OS=Mus musculus GN=Plec
Plec	Q9QXS1-13	Q9QXS1	18810	-	-	-	-	Y	Y	Y	-	-	-	-	-5.41739	-0.324589	0.0204585	-0.12897	-0.0736252	-0.239716	5	-0.206631	NA	-0.0239559	-0.0790757	-0.0214515	4	Isoform PLEC-1F of Plectin OS=Mus musculus GN=Plec
Plec	Q9QXS1-14	Q9QXS1	18810	-	-	-	-	Y	Y	Y	-	-	-	-	-5.41739	-0.324589	0.0204585	-0.12897	-0.0736252	-0.239716	5	-0.206631	NA	-0.0239559	-0.0790757	-0.0214515	4	Isoform PLEC-1G of Plectin OS=Mus musculus GN=Plec
Plec	Q9QXS1-15	Q9QXS1	18810	-	-	-	-	Y	Y	Y	-	-	-	-	-5.41739	-0.324589	0.0204585	-0.12897	-0.0736252	-0.239716	5	-0.206631	NA	-0.0239559	-0.0790757	-0.0214515	4	Isoform PLEC-1H of Plectin OS=Mus musculus GN=Plec
Plec	Q9QXS1-16	Q9QXS1	18810	-	-	-	-	Y	Y	Y	-	-	-	-	-5.41739	-0.324589	0.0204585	-0.12897	-0.0736252	-0.239716	5	-0.206631	NA	-0.0239559	-0.0790757	-0.0214515	4	Isoform PLEC-1I of Plectin OS=Mus musculus GN=Plec
Plec	Q9QXS1-2	Q9QXS1	18810	-	-	-	-	Y	Y	Y	-	-	-	-	-5.41739	-0.324589	0.0204585	-0.12897	-0.0736252	-0.239716	5	-0.206631	NA	-0.0239559	-0.0790757	-0.0214515	4	Isoform PLEC-1 of Plectin OS=Mus musculus GN=Plec
Plec	Q9QXS1-3	Q9QXS1	18810	-	-	-	-	Y	Y	Y	-	-	-	-	-5.41739	-0.324589	0.0204585	-0.12897	-0.0736252	-0.239716	5	-0.206631	NA	-0.0239559	-0.0790757	-0.0214515	4	Isoform PLEC-1A of Plectin OS=Mus musculus GN=Plec
Plec	Q9QXS1-4	Q9QXS1	18810	-	-	-	-	Y	Y	Y	-	-	-	-	-5.41739	-0.324589	0.0204585	-0.12897	-0.0736252	-0.239716	5	-0.206631	NA	-0.0239559	-0.0790757	-0.0214515	4	Isoform PLEC-1B,2A of Plectin OS=Mus musculus GN=Plec
Plec	Q9QXS1-5	Q9QXS1	18810	-	-	-	-	Y	Y	Y	-	-	-	-	-5.41739	-0.324589	0.0204585	-0.12897	-0.0736252	-0.239716	5	-0.206631	NA	-0.0239559	-0.0790757	-0.0214515	4	Isoform PLEC-1B of Plectin OS=Mus musculus GN=Plec
Plec	Q9QXS1-6	Q9QXS1	18810	-	-	-	-	Y	Y	Y	-	-	-	-	-5.41739	-0.324589	0.0204585	-0.12897	-0.0736252	-0.239716	5	-0.206631	NA	-0.0239559	-0.0790757	-0.0214515	4	Isoform PLEC-0,1C of Plectin OS=Mus musculus GN=Plec
Plec	Q9QXS1-7	Q9QXS1	18810	-	-	-	-	Y	Y	Y	-	-	-	-	-5.41739	-0.324589	0.0204585	-0.12897	-0.0736252	-0.239716	5	-0.206631	NA	-0.0239559	-0.0790757	-0.0214515	4	Isoform PLEC-0,1C,2A of Plectin OS=Mus musculus GN=Plec
Plec	Q9QXS1-8	Q9QXS1	18810	-	-	-	-	Y	Y	Y	-	-	-	-	-5.41739	-0.324589	0.0204585	-0.12897	-0.0736252	-0.239716	5	-0.206631	NA	-0.0239559	-0.0790757	-0.0214515	4	Isoform PLEC-0,1C,2A,3A of Plectin OS=Mus musculus GN=Plec
Plec	Q9QXS1-9	Q9QXS1	18810	-	-	-	-	Y	Y	Y	-	-	-	-	-5.41739	-0.324589	0.0204585	-0.12897	-0.0736252	-0.239716	5	-0.206631	NA	-0.0239559	-0.0790757	-0.0214515	4	Isoform PLEC-1D,2A of Plectin OS=Mus musculus GN=Plec
Plec	tr|E9QK43|E9QK43_MOUSE	E9QK43	-	-	-	-	-	Y	Y	Y	-	-	-	-	-5.41739	-0.324589	0.0204585	-0.12897	-0.0736252	-0.239716	5	-0.206631	NA	-0.0239559	-0.0790757	-0.0214515	4	Plectin OS=Mus musculus GN=Plec PE=2 SV=1
Plec	tr|E9QKX4|E9QKX4_MOUSE	E9QKX4	-	-	-	-	-	Y	Y	Y	-	-	-	-	-5.41739	-0.324589	0.0204585	-0.12897	-0.0736252	-0.239716	5	-0.206631	NA	-0.0239559	-0.0790757	-0.0214515	4	Plectin OS=Mus musculus GN=Plec PE=2 SV=1
Plec	tr|E9QL05|E9QL05_MOUSE	E9QL05	-	-	-	-	-	Y	Y	Y	-	-	-	-	-5.41739	-0.324589	0.0204585	-0.12897	-0.0736252	-0.239716	5	-0.206631	NA	-0.0239559	-0.0790757	-0.0214515	4	Plectin OS=Mus musculus GN=Plec PE=2 SV=1
Hspa9	P38647	P38647	15526	-	-	-	-	-	-	-	-	-	-	-	-5.43763	-0.409866	-0.149037	-0.187318	-0.390806	-0.260001	5	-0.397334	-0.25681	-0.0385233	-0.15477	-0.215801	5	Stress-70 protein, mitochondrial OS=Mus musculus GN=Hspa9 PE=1 SV=3
Snph	Q80U23	Q80U23	241727	-	-	-	-	-	-	-	-	-	-	-	-5.44293	NA	-0.144947	-0.212187	-0.473119	-0.257347	4	-0.460819	-0.219499	-0.0461757	-0.0568855	-0.242006	5	Syntaphilin OS=Mus musculus GN=Snph PE=2 SV=3
Snph	Q80U23-2	Q80U23	241727	-	-	-	-	-	-	-	-	-	-	-	-5.44293	NA	-0.144947	-0.212187	-0.473119	-0.257347	4	-0.460819	-0.219499	-0.0461757	-0.0568855	-0.242006	5	Isoform 2 of Syntaphilin OS=Mus musculus GN=Snph
Snph	Q80U23-3	Q80U23	241727	-	-	-	-	-	-	-	-	-	-	-	-5.44293	NA	-0.144947	-0.212187	-0.473119	-0.257347	4	-0.460819	-0.219499	-0.0461757	-0.0568855	-0.242006	5	Isoform 3 of Syntaphilin OS=Mus musculus GN=Snph
Tpd52l2	Q9CYZ2	Q9CYZ2	66314	-	-	-	-	-	-	-	-	-	-	-	-5.44477	-0.502324	0.371335	-0.0631689	-0.274896	-0.257274	5	-0.138619	-0.133084	-0.0160843	-0.0544152	-0.0498971	5	Tumor protein D54 OS=Mus musculus GN=Tpd52l2 PE=1 SV=1
Tpd52l2	tr|A2AUD5|A2AUD5_MOUSE	A2AUD5	66314	-	-	-	-	-	-	-	-	-	-	-	-5.44477	-0.502324	0.371335	-0.0631689	-0.274896	-0.257274	5	-0.138619	-0.133084	-0.0160843	-0.0544152	-0.0498971	5	Tumor protein D54 OS=Mus musculus GN=Tpd52l2 PE=2 SV=1
Tpd52l2	tr|Q3TAI4|Q3TAI4_MOUSE	Q3TAI4	66314	-	-	-	-	-	-	-	-	-	-	-	-5.44477	-0.502324	0.371335	-0.0631689	-0.274896	-0.257274	5	-0.138619	-0.133084	-0.0160843	-0.0544152	-0.0498971	5	Tumor protein D52-like 2, isoform CRA_c OS=Mus musculus GN=Tpd52l2 PE=2 SV=1
Tpd52l2	tr|V9GWU5|V9GWU5_MOUSE	V9GWU5	66314	-	-	-	-	-	-	-	-	-	-	-	-5.44477	-0.502324	0.371335	-0.0631689	-0.274896	-0.257274	5	-0.138619	-0.133084	-0.0160843	-0.0544152	-0.0498971	5	Tumor protein D54 (Fragment) OS=Mus musculus GN=Tpd52l2 PE=4 SV=1
Ntrk2	P15209	P15209	18212	-	Y	Y	-	-	Y	-	Y	Y	-	Y	-5.44486	-0.667167	0.179974	NA	0.0705299	0.116597	4	NA	NA	-0.0262062	-0.0849536	0.0866507	3	BDNF/NT-3 growth factors receptor OS=Mus musculus GN=Ntrk2 PE=1 SV=1
Vars	Q9Z1Q9	Q9Z1Q9	22321	-	-	-	-	-	Y	-	Y	-	-	-	-5.46168	0.0395594	-0.104853	-0.153094	-0.414705	-0.0593781	5	NA	-0.165926	-0.021979	0.00186086	-0.099719	4	Valine--tRNA ligase OS=Mus musculus GN=Vars PE=2 SV=1
Lars2	Q8VDC0	Q8VDC0	102436	-	-	-	-	-	-	-	-	-	-	-	-5.46354	-0.111962	NA	0.0973249	-0.328315	-0.307857	4	-0.0621934	-0.0468288	-0.00498991	NA	-0.268492	4	Probable leucine--tRNA ligase, mitochondrial OS=Mus musculus GN=Lars2 PE=1 SV=1
Luc7l2	tr|E9PX54|E9PX54_MOUSE	E9PX54	-	-	-	-	-	-	Y	-	-	-	-	-	-5.47279	NA	0.111945	-0.0751088	NA	0.0487724	3	0.229698	-0.0459982	0.103479	NA	NA	3	Putative RNA-binding protein Luc7-like 2 OS=Mus musculus GN=Luc7l2 PE=2 SV=1
Luc7l2	tr|E9Q715|E9Q715_MOUSE	E9Q715	192196	-	-	-	-	-	Y	-	-	-	-	-	-5.47279	NA	0.111945	-0.0751088	NA	0.0487724	3	0.229698	-0.0459982	0.103479	NA	NA	3	Putative RNA-binding protein Luc7-like 2 OS=Mus musculus GN=Luc7l2 PE=2 SV=1
Luc7l2	tr|Q05CX5|Q05CX5_MOUSE	Q05CX5	192196	-	-	-	-	-	Y	-	-	-	-	-	-5.47279	NA	0.111945	-0.0751088	NA	0.0487724	3	0.229698	-0.0459982	0.103479	NA	NA	3	Luc7l2 protein OS=Mus musculus GN=Luc7l2 PE=2 SV=1
Cltb	Q6IRU5	Q6IRU5	74325	-	-	-	-	-	-	-	-	-	-	-	-5.49415	-0.189033	-0.183393	-0.0972834	0.355871	-0.154016	5	0.133709	-0.0439878	-0.0234291	0.0511133	-0.048	5	Clathrin light chain B OS=Mus musculus GN=Cltb PE=1 SV=1
Pacsin1	Q61644	Q61644	23969	-	-	-	-	-	-	-	-	-	-	-	-5.49498	-0.131016	-0.238303	-0.118784	-0.265325	-0.143843	5	-0.205547	-0.174325	-0.0303695	-0.0797176	-0.0700013	5	Protein kinase C and casein kinase substrate in neurons protein 1 OS=Mus musculus GN=Pacsin1 PE=1 SV=1
Dcakd	Q8BHC4	Q8BHC4	68087	-	-	-	-	-	-	-	-	-	-	-	-5.49831	-0.175796	NA	NA	-0.3683	0.108761	3	-0.151261	0.096829	NA	-0.178394	NA	3	Dephospho-CoA kinase domain-containing protein OS=Mus musculus GN=Dcakd PE=2 SV=1
Dcakd	tr|B0QZX9|B0QZX9_MOUSE	B0QZX9	68087	-	-	-	-	-	-	-	-	-	-	-	-5.49831	-0.175796	NA	NA	-0.3683	0.108761	3	-0.151261	0.096829	NA	-0.178394	NA	3	Dephospho-CoA kinase domain-containing protein (Fragment) OS=Mus musculus GN=Dcakd PE=2 SV=1
Itpr1	P11881-3	P11881	16438	-	Y	-	-	Y	Y	Y	-	-	-	-	-5.52223	-0.361807	0.237002	-0.0984072	-0.207568	-0.199529	5	-0.0665435	-0.124479	-0.0244718	-0.0794774	0.00364586	5	Isoform 3 of Inositol 1,4,5-trisphosphate receptor type 1 OS=Mus musculus GN=Itpr1
Itpr1	P11881-4	P11881	16438	-	Y	-	-	Y	Y	Y	-	-	-	-	-5.52223	-0.361807	0.237002	-0.0984072	-0.207568	-0.199529	5	-0.0665435	-0.124479	-0.0244718	-0.0794774	0.00364586	5	Isoform 4 of Inositol 1,4,5-trisphosphate receptor type 1 OS=Mus musculus GN=Itpr1
Pdia4	P08003	P08003	12304	-	-	-	-	-	Y	-	-	-	-	-	-5.52465	0.345789	0.0749409	-0.277176	-0.208803	-0.146202	5	0.110261	-0.135868	-0.0198043	0.0200945	0.152998	5	Protein disulfide-isomerase A4 OS=Mus musculus GN=Pdia4 PE=1 SV=3
Bai3	Q80ZF8	Q80ZF8	210933	-	-	-	-	-	Y	-	-	-	-	-	-5.5362	0.521064	NA	-0.289754	-0.535879	NA	3	NA	-0.271752	-0.028687	NA	0.199775	3	Brain-specific angiogenesis inhibitor 3 OS=Mus musculus GN=Bai3 PE=1 SV=2
Bai3	tr|Q68FL1|Q68FL1_MOUSE	Q68FL1	210933	-	-	-	-	-	Y	-	-	-	-	-	-5.5362	0.521064	NA	-0.289754	-0.535879	NA	3	NA	-0.271752	-0.028687	NA	0.199775	3	Bai3 protein (Fragment) OS=Mus musculus GN=Bai3 PE=2 SV=1
Rab21	P35282	P35282	216344	-	-	-	-	-	-	-	-	-	-	-	-5.56386	-0.231326	-0.322651	-0.120901	-0.0694771	-0.255215	5	-0.282438	-0.130403	-0.0312318	-0.0657912	-0.148167	5	Ras-related protein Rab-21 OS=Mus musculus GN=Rab21 PE=1 SV=4
Csnk2a1	Q60737	Q60737	12995	-	-	-	-	Y	Y	Y	-	-	Y	-	-5.5846	0.390166	-0.118758	-0.181933	-0.487329	0.0103941	5	0.137546	-0.158926	-0.0281856	-0.0886554	0.0935738	5	Casein kinase II subunit alpha OS=Mus musculus GN=Csnk2a1 PE=1 SV=2
Wdr11	Q8K1X1	Q8K1X1	207425	-	-	-	-	-	-	Y	-	-	-	-	-5.59273	-0.263843	-0.191084	-0.202842	-0.143605	NA	4	-0.131228	-0.0598991	-0.0452638	-0.155896	-0.26612	5	WD repeat-containing protein 11 OS=Mus musculus GN=Wdr11 PE=2 SV=1
Wdr11	tr|G5E8J3|G5E8J3_MOUSE	G5E8J3	207425	-	-	-	-	-	-	Y	-	-	-	-	-5.59273	-0.263843	-0.191084	-0.202842	-0.143605	NA	4	-0.131228	-0.0598991	-0.0452638	-0.155896	-0.26612	5	Bromodomain and WD repeat domain containing 2, isoform CRA_a OS=Mus musculus GN=Wdr11 PE=4 SV=1
Atp1b2	P14231	P14231	11932	-	Y	-	-	-	-	-	-	-	-	-	-5.62854	0.144491	-0.0261263	-0.0342905	-0.35432	-0.431407	5	-0.203433	-0.0601863	-0.0305327	-0.07862	0.0166295	5	Sodium/potassium-transporting ATPase subunit beta-2 OS=Mus musculus GN=Atp1b2 PE=1 SV=2
Ttc1	Q91Z38	Q91Z38	66827	-	-	-	-	-	-	-	-	-	-	-	-5.66021	NA	-0.0736561	-0.0918204	NA	-0.223515	3	-0.16026	0.000201156	-0.034669	-0.0459651	NA	4	Tetratricopeptide repeat protein 1 OS=Mus musculus GN=Ttc1 PE=2 SV=1
Ttc1	tr|A2AJK8|A2AJK8_MOUSE	A2AJK8	66827	-	-	-	-	-	-	-	-	-	-	-	-5.66021	NA	-0.0736561	-0.0918204	NA	-0.223515	3	-0.16026	0.000201156	-0.034669	-0.0459651	NA	4	Tetratricopeptide repeat protein 1 OS=Mus musculus GN=Ttc1 PE=2 SV=1
Actr2	P61161	P61161	66713	-	-	-	-	-	Y	Y	-	-	-	-	-5.6644	0.0840284	-0.0690073	-0.153175	-0.376778	0.0275408	5	-0.159193	-0.0381594	-0.00440032	-0.080345	0.142416	5	Actin-related protein 2 OS=Mus musculus GN=Actr2 PE=1 SV=1
Pdia6	tr|Q3TML0|Q3TML0_MOUSE	Q3TML0	71853	-	-	-	-	-	Y	-	-	-	-	-	-5.68613	-0.324448	-0.0530054	-0.115846	-0.0610463	-0.174012	5	-0.203546	-0.085471	-0.0112133	-0.00927353	-0.0698076	5	Protein disulfide-isomerase A6 OS=Mus musculus GN=Pdia6 PE=2 SV=1
Canx	P35564	P35564	12330	-	-	-	-	-	-	Y	-	-	-	-	-5.68673	-0.106795	-0.181483	-0.0835781	-0.170022	-0.165091	5	-0.153221	-0.0969927	-0.0247708	-0.0346866	-0.0482157	5	Calnexin OS=Mus musculus GN=Canx PE=1 SV=1
Cdh2	P15116	P15116	12558	-	-	-	-	-	-	-	-	-	-	-	-5.71649	0.0802967	0.0518692	-0.140193	-0.424284	-0.332578	5	-0.323145	-0.16922	-0.018484	0.114441	-0.0175732	5	Cadherin-2 OS=Mus musculus GN=Cdh2 PE=1 SV=2
Cdh2	tr|D3YYT0|D3YYT0_MOUSE	D3YYT0	12558	-	-	-	-	-	-	-	-	-	-	-	-5.71649	0.0802967	0.0518692	-0.140193	-0.424284	-0.332578	5	-0.323145	-0.16922	-0.018484	0.114441	-0.0175732	5	Cadherin-2 OS=Mus musculus GN=Cdh2 PE=2 SV=1
Hsp90b1	P08113	P08113	22027	-	-	-	-	-	-	-	-	-	-	-	-5.72512	-0.172135	-0.0559988	0.0580664	-0.117814	-0.0199535	5	0.156612	-0.0219159	-0.0205271	-0.0167236	-0.0538412	5	Endoplasmin OS=Mus musculus GN=Hsp90b1 PE=1 SV=2
Pitpnm2	Q6ZPQ6-2	Q6ZPQ6	19679	-	-	-	-	-	Y	-	-	-	-	-	-5.73275	-0.424602	-0.119103	-0.0351166	0.0546657	-0.125961	5	0.232002	-0.217179	-0.0298209	-0.104008	-0.179204	5	Isoform 2 of Membrane-associated phosphatidylinositol transfer protein 2 OS=Mus musculus GN=Pitpnm2
Pitpnm2	tr|E9PYJ7|E9PYJ7_MOUSE	E9PYJ7	19679	-	-	-	-	-	Y	-	-	-	-	-	-5.73275	-0.424602	-0.119103	-0.0351166	0.0546657	-0.125961	5	0.232002	-0.217179	-0.0298209	-0.104008	-0.179204	5	Membrane-associated phosphatidylinositol transfer protein 2 OS=Mus musculus GN=Pitpnm2 PE=2 SV=1
Lphn3	Q80TS3	Q80TS3	319387	-	-	-	-	-	Y	-	-	-	-	-	-5.73346	-0.229431	-0.0438595	-0.145578	-0.280073	-0.0390091	5	-0.300456	-0.1826	-0.00590766	-0.126267	0.22923	5	Latrophilin-3 OS=Mus musculus GN=Lphn3 PE=2 SV=3
Lphn3	Q80TS3-3	Q80TS3	319387	-	-	-	-	-	Y	-	-	-	-	-	-5.73346	-0.229431	-0.0438595	-0.145578	-0.280073	-0.0390091	5	-0.300456	-0.1826	-0.00590766	-0.126267	0.22923	5	Isoform 3 of Latrophilin-3 OS=Mus musculus GN=Lphn3
Lphn3	Q80TS3-5	Q80TS3	319387	-	-	-	-	-	Y	-	-	-	-	-	-5.73346	-0.229431	-0.0438595	-0.145578	-0.280073	-0.0390091	5	-0.300456	-0.1826	-0.00590766	-0.126267	0.22923	5	Isoform 5 of Latrophilin-3 OS=Mus musculus GN=Lphn3
Lphn3	tr|D3YVT9|D3YVT9_MOUSE	D3YVT9	319387	-	-	-	-	-	Y	-	-	-	-	-	-5.73346	-0.229431	-0.0438595	-0.145578	-0.280073	-0.0390091	5	-0.300456	-0.1826	-0.00590766	-0.126267	0.22923	5	Latrophilin-3 OS=Mus musculus GN=Lphn3 PE=2 SV=1
Lphn3	tr|D3Z3G4|D3Z3G4_MOUSE	D3Z3G4	319387	-	-	-	-	-	Y	-	-	-	-	-	-5.73346	-0.229431	-0.0438595	-0.145578	-0.280073	-0.0390091	5	-0.300456	-0.1826	-0.00590766	-0.126267	0.22923	5	Latrophilin-3 OS=Mus musculus GN=Lphn3 PE=2 SV=1
Lphn3	tr|D3Z4S7|D3Z4S7_MOUSE	D3Z4S7	319387	-	-	-	-	-	Y	-	-	-	-	-	-5.73346	-0.229431	-0.0438595	-0.145578	-0.280073	-0.0390091	5	-0.300456	-0.1826	-0.00590766	-0.126267	0.22923	5	Latrophilin-3 OS=Mus musculus GN=Lphn3 PE=2 SV=1
Lphn3	tr|D3Z593|D3Z593_MOUSE	D3Z593	319387	-	-	-	-	-	Y	-	-	-	-	-	-5.73346	-0.229431	-0.0438595	-0.145578	-0.280073	-0.0390091	5	-0.300456	-0.1826	-0.00590766	-0.126267	0.22923	5	Latrophilin-3 OS=Mus musculus GN=Lphn3 PE=2 SV=1
Lphn3	tr|D3Z5M6|D3Z5M6_MOUSE	D3Z5M6	319387	-	-	-	-	-	Y	-	-	-	-	-	-5.73346	-0.229431	-0.0438595	-0.145578	-0.280073	-0.0390091	5	-0.300456	-0.1826	-0.00590766	-0.126267	0.22923	5	Latrophilin-3 OS=Mus musculus GN=Lphn3 PE=2 SV=1
Lphn3	tr|D3Z634|D3Z634_MOUSE	D3Z634	319387	-	-	-	-	-	Y	-	-	-	-	-	-5.73346	-0.229431	-0.0438595	-0.145578	-0.280073	-0.0390091	5	-0.300456	-0.1826	-0.00590766	-0.126267	0.22923	5	Latrophilin-3 OS=Mus musculus GN=Lphn3 PE=2 SV=1
Pdxp	P60487	P60487	57028	-	-	-	-	-	-	-	-	-	-	-	-5.73581	NA	0.113311	0.213671	-0.407731	-0.234145	4	-0.133023	0.0836236	NA	0.135596	-0.119414	4	Pyridoxal phosphate phosphatase OS=Mus musculus GN=Pdxp PE=1 SV=1
Tomm40	Q9QYA2	Q9QYA2	53333	-	Y	-	-	-	-	-	-	-	-	-	-5.7402	-0.371178	-0.178634	-0.157823	-0.212635	-0.168936	5	-0.365663	-0.218745	-0.0378823	-0.138595	0.0240425	5	Mitochondrial import receptor subunit TOM40 homolog OS=Mus musculus GN=Tomm40 PE=1 SV=3
Tbca	P48428	P48428	21371	-	-	-	-	-	-	-	-	-	-	-	-5.7506	-0.48534	-0.118082	-0.00658558	-0.330072	-0.229826	5	-0.378859	-0.145276	-0.0380785	-0.078112	-0.176579	5	Tubulin-specific chaperone A OS=Mus musculus GN=Tbca PE=2 SV=3
Hadhb	Q99JY0	Q99JY0	231086	-	-	-	Y	-	Y	-	-	-	-	-	-5.759	0.0252264	-0.357193	-0.259493	-0.644308	-0.181052	5	-0.37862	-0.266467	-0.041557	NA	-0.163998	4	Trifunctional enzyme subunit beta, mitochondrial OS=Mus musculus GN=Hadhb PE=1 SV=1
Trap1	Q9CQN1	Q9CQN1	68015	-	-	-	-	-	-	-	-	-	-	-	-5.7829	-0.594258	-0.3564	-0.0789482	-0.352555	0.099539	5	-0.362057	-0.363715	0.0263471	-0.11199	-0.116223	5	Heat shock protein 75 kDa, mitochondrial OS=Mus musculus GN=Trap1 PE=1 SV=1
Tkt	P40142	P40142	21881	-	-	-	-	-	Y	-	-	Y	-	-	-5.78378	-0.0790341	0.18754	-0.191473	-0.148948	-0.36951	5	-0.136322	-0.223759	-0.033952	0.219528	-0.0718802	5	Transketolase OS=Mus musculus GN=Tkt PE=1 SV=1
Faim2	Q8K097	Q8K097	72393	-	-	-	-	-	Y	-	-	-	-	-	-5.80257	-0.325077	-0.150472	-0.211645	-0.25862	-0.281528	5	-0.226142	-0.172219	NA	-0.124329	NA	3	Protein lifeguard 2 OS=Mus musculus GN=Faim2 PE=2 SV=1
Faim2	Q8K097-2	Q8K097	72393	-	-	-	-	-	Y	-	-	-	-	-	-5.80257	-0.325077	-0.150472	-0.211645	-0.25862	-0.281528	5	-0.226142	-0.172219	NA	-0.124329	NA	3	Isoform 2 of Protein lifeguard 2 OS=Mus musculus GN=Faim2
Ugt8	Q64676	Q64676	22239	-	-	-	-	-	-	Y	-	-	-	-	-5.81481	0.0164485	0.553625	NA	0.123418	-0.0907274	4	0.492335	NA	NA	0.152758	0.0211475	3	2-hydroxyacylsphingosine 1-beta-galactosyltransferase OS=Mus musculus GN=Ugt8 PE=2 SV=2
Ap2m1	P84091	P84091	11773	-	-	-	-	-	Y	-	-	-	-	-	-5.82054	-0.433422	-0.125966	-0.056256	-0.077528	0.0477539	5	-0.214276	-0.0554983	-0.0118011	0.0688754	-0.0754222	5	AP-2 complex subunit mu OS=Mus musculus GN=Ap2m1 PE=1 SV=1
Oat	P29758	P29758	18242	-	-	-	-	Y	-	-	-	-	-	-	-5.90087	-0.110796	-0.062441	-0.0877223	-0.452181	-0.311074	5	-0.267977	NA	NA	-0.128282	-0.000934245	3	Ornithine aminotransferase, mitochondrial OS=Mus musculus GN=Oat PE=1 SV=1
Atp2a2	tr|J3KMM5|J3KMM5_MOUSE	J3KMM5	-	-	-	-	-	-	-	-	-	-	-	Y	-5.90604	-0.257454	-0.0917824	-0.106873	0.00601234	-0.148584	5	-0.0944632	-0.0466317	NA	-0.0333634	-0.0144516	4	Sarcoplasmic/endoplasmic reticulum calcium ATPase 2 OS=Mus musculus GN=Atp2a2 PE=2 SV=1
Map1a	tr|A2ARP8|A2ARP8_MOUSE	A2ARP8	17754	-	-	-	-	-	-	-	-	-	-	-	-5.95903	NA	-0.028568	NA	-0.236558	-0.065511	3	-0.0391818	-0.0434669	-0.0160862	-0.00237804	-0.0841511	5	Microtubule-associated protein 1A OS=Mus musculus GN=Map1a PE=2 SV=1
Nap1l1	P28656	P28656	53605	-	-	-	-	Y	-	-	-	-	-	-	-5.98325	0.0933646	-0.292717	-0.147588	-0.532468	-0.0491657	5	-0.214215	-0.0212739	NA	-0.0347084	-0.178835	4	Nucleosome assembly protein 1-like 1 OS=Mus musculus GN=Nap1l1 PE=1 SV=2
Nap1l1	tr|E9PW66|E9PW66_MOUSE	E9PW66	53605	-	-	-	-	Y	-	-	-	-	-	-	-5.98325	0.0933646	-0.292717	-0.147588	-0.532468	-0.0491657	5	-0.214215	-0.0212739	NA	-0.0347084	-0.178835	4	Nucleosome assembly protein 1-like 1 OS=Mus musculus GN=Nap1l1 PE=2 SV=1
Aldh5a1	Q8BWF0	Q8BWF0	214579	-	-	-	-	-	Y	Y	-	-	-	-	-6.03218	-0.383101	-0.173323	-0.073868	-0.225245	-0.00233933	5	-0.273746	-0.141424	-0.0331276	-0.0974389	0.0581465	5	Succinate-semialdehyde dehydrogenase, mitochondrial OS=Mus musculus GN=Aldh5a1 PE=1 SV=1
Nptxr	tr|F7BX42|F7BX42_MOUSE	F7BX42	73340	-	-	-	-	-	Y	-	-	-	-	-	-6.03861	-0.197861	-0.158839	-0.133876	-0.0313366	-0.220566	5	-0.262648	-0.0291493	-0.0265822	-0.0388731	-0.014543	5	Neuronal pentraxin receptor OS=Mus musculus GN=Nptxr PE=2 SV=1
Acsl6	tr|Q8R1X1|Q8R1X1_MOUSE	Q8R1X1	216739	-	Y	-	-	-	-	-	-	-	-	-	-6.0586	NA	-0.167529	NA	-0.144191	-0.561039	3	-0.377371	-0.251063	-0.0356066	NA	-0.202112	4	Acyl-CoA synthetase long-chain family member 6 OS=Mus musculus GN=Acsl6 PE=2 SV=2
Dnaja2	Q9QYJ0	Q9QYJ0	56445	-	-	-	-	-	Y	-	-	-	-	-	-6.0748	-0.235312	NA	0.245205	-0.635031	-0.23616	4	-0.256341	-0.0861467	-0.0206722	-0.0850963	-0.255461	5	DnaJ homolog subfamily A member 2 OS=Mus musculus GN=Dnaja2 PE=1 SV=1
Prkar1b	P12849	P12849	19085	-	-	-	-	-	Y	-	-	-	-	-	-6.0944	-0.424432	NA	-0.113563	-0.00112813	-0.0898481	4	-0.194749	0.0932025	-0.0433481	-0.211105	-0.0561075	5	cAMP-dependent protein kinase type I-beta regulatory subunit OS=Mus musculus GN=Prkar1b PE=2 SV=2
Cars	Q9ER72	Q9ER72	27267	-	-	-	-	-	Y	-	-	-	-	-	-6.11228	0.0469662	0.0775688	-0.0532107	-0.598616	0.0738663	5	0.259756	0.00343072	0.0168726	-0.0373635	-0.320917	5	Cysteine--tRNA ligase, cytoplasmic OS=Mus musculus GN=Cars PE=2 SV=2
Clasp1	Q80TV8	Q80TV8	76707	-	-	-	-	-	Y	-	-	-	-	-	-6.11247	NA	-0.166929	-0.198943	-0.207584	-0.233928	4	-0.280905	-0.0309344	0.00192965	NA	-0.197301	4	CLIP-associating protein 1 OS=Mus musculus GN=Clasp1 PE=1 SV=2
Clasp1	tr|E9QKH0|E9QKH0_MOUSE	E9QKH0	76707	-	-	-	-	-	Y	-	-	-	-	-	-6.11247	NA	-0.166929	-0.198943	-0.207584	-0.233928	4	-0.280905	-0.0309344	0.00192965	NA	-0.197301	4	CLIP-associating protein 1 OS=Mus musculus GN=Clasp1 PE=2 SV=1
Cacna2d1	O08532-5	O08532	12293	Y	Y	-	-	-	Y	-	-	-	-	-	-6.11695	-0.43386	0.00429799	-0.0870984	0.0213936	-0.275239	5	-0.231603	-0.10281	-0.0272014	-0.0797918	0.0463911	5	Isoform 2E of Voltage-dependent calcium channel subunit alpha-2/delta-1 OS=Mus musculus GN=Cacna2d1
Soga3	Q6NZL0	Q6NZL0	67412	-	-	-	-	-	Y	-	-	-	-	-	-6.12804	-0.611652	NA	0.056815	-0.192314	-0.129885	4	-0.254676	-0.229008	-0.0308085	-0.0932306	-0.112399	5	Protein SOGA3 OS=Mus musculus GN=Soga3 PE=2 SV=2
Cpe	Q00493	Q00493	12876	-	-	-	-	-	-	-	-	-	-	-	-6.15328	-0.30362	0.228856	-0.219908	-0.091706	-0.175264	5	0.0239184	-0.0429376	-0.0240952	-0.0552304	-0.0855766	5	Carboxypeptidase E OS=Mus musculus GN=Cpe PE=1 SV=2
Kif1a	tr|E9Q9G6|E9Q9G6_MOUSE	E9Q9G6	16560	-	-	-	-	Y	Y	Y	-	Y	-	-	-6.16828	-0.103134	-0.264334	-0.13126	-0.0919435	-0.296181	5	-0.339397	0.00326178	-0.0137857	-0.0474993	-0.110791	5	Kinesin-like protein KIF1A OS=Mus musculus GN=Kif1a PE=2 SV=1
Kif1a	tr|E9QAN4|E9QAN4_MOUSE	E9QAN4	16560	-	-	-	-	Y	Y	Y	-	Y	-	-	-6.16828	-0.103134	-0.264334	-0.13126	-0.0919435	-0.296181	5	-0.339397	0.00326178	-0.0137857	-0.0474993	-0.110791	5	Kinesin-like protein KIF1A OS=Mus musculus GN=Kif1a PE=2 SV=1
Kif1a	tr|G3UW47|G3UW47_MOUSE	G3UW47	16560	-	-	-	-	Y	Y	Y	-	Y	-	-	-6.16828	-0.103134	-0.264334	-0.13126	-0.0919435	-0.296181	5	-0.339397	0.00326178	-0.0137857	-0.0474993	-0.110791	5	Kinesin family member 1A OS=Mus musculus GN=Kif1a PE=3 SV=1
Kif1a	tr|Q6TA13|Q6TA13_MOUSE	Q6TA13	16560	-	-	-	-	Y	Y	Y	-	Y	-	-	-6.16828	-0.103134	-0.264334	-0.13126	-0.0919435	-0.296181	5	-0.339397	0.00326178	-0.0137857	-0.0474993	-0.110791	5	Kinesin-like protein KIF1A OS=Mus musculus GN=Kif1a PE=2 SV=1
Clybl	Q8R4N0	Q8R4N0	69634	-	-	-	-	-	Y	-	-	-	-	-	-6.18065	-0.152402	NA	-0.202754	0.05066	0.448478	4	0.290598	NA	-0.0289638	NA	0.0739923	3	Citrate lyase subunit beta-like protein, mitochondrial OS=Mus musculus GN=Clybl PE=1 SV=2
Rps21	Q9CQR2	Q9CQR2	66481	-	-	-	-	-	-	-	-	-	-	-	-6.21561	NA	-0.125849	-0.177739	-0.231547	-0.134693	4	-0.222948	NA	-0.029584	-0.0493859	-0.0626724	4	40S ribosomal protein S21 OS=Mus musculus GN=Rps21 PE=2 SV=1
Rab3c	P62823	P62823	67295	-	-	-	-	-	-	-	-	-	-	Y	-6.23566	-0.441281	0.270592	-0.086478	-0.186907	-0.0529501	5	-0.0146136	0.0583108	-0.00847571	-0.0646442	-0.0848236	5	Ras-related protein Rab-3C OS=Mus musculus GN=Rab3c PE=1 SV=1
Stx18	Q8VDS8	Q8VDS8	71116	-	-	-	-	-	-	-	-	-	-	-	-6.23636	-0.377786	0.169318	-0.237932	-0.0272122	-0.124036	5	-0.0720256	-0.252792	-0.034147	NA	0.187102	4	Syntaxin-18 OS=Mus musculus GN=Stx18 PE=2 SV=2
Stx18	Q8VDS8-3	Q8VDS8	71116	-	-	-	-	-	-	-	-	-	-	-	-6.23636	-0.377786	0.169318	-0.237932	-0.0272122	-0.124036	5	-0.0720256	-0.252792	-0.034147	NA	0.187102	4	Isoform 3 of Syntaxin-18 OS=Mus musculus GN=Stx18
Ndufs7	Q9DC70	Q9DC70	75406	-	-	-	-	-	-	-	-	-	-	Y	-6.24173	0.315413	-0.323603	-0.0981413	-0.695574	-0.465016	5	-0.428084	-0.04927	-0.0444244	-0.146079	-0.215914	5	NADH dehydrogenase [ubiquinone] iron-sulfur protein 7, mitochondrial OS=Mus musculus GN=Ndufs7 PE=1 SV=1
Ap2m1	tr|Q3TWV4|Q3TWV4_MOUSE	Q3TWV4	11773	-	-	-	-	-	Y	-	-	-	-	-	-6.24645	-0.433422	NA	-0.056256	-0.077528	0.0477539	4	-0.214276	-0.0554983	-0.0118011	0.0688754	NA	4	AP-2 complex subunit mu OS=Mus musculus GN=Ap2m1 PE=2 SV=1
Robo2	Q7TPD3	Q7TPD3	268902	-	-	-	-	-	-	-	-	-	-	-	-6.25788	-0.182411	-0.0462942	-0.404009	0.236098	0.135986	5	NA	0.0863745	-0.0275207	0.0482631	-0.00830701	4	Roundabout homolog 2 OS=Mus musculus GN=Robo2 PE=2 SV=2
Robo2	tr|E9Q6A0|E9Q6A0_MOUSE	E9Q6A0	268902	-	-	-	-	-	-	-	-	-	-	-	-6.25788	-0.182411	-0.0462942	-0.404009	0.236098	0.135986	5	NA	0.0863745	-0.0275207	0.0482631	-0.00830701	4	Roundabout homolog 2 OS=Mus musculus GN=Robo2 PE=2 SV=1
Robo2	tr|Q19AB2|Q19AB2_MOUSE	Q19AB2	268902	-	-	-	-	-	-	-	-	-	-	-	-6.25788	-0.182411	-0.0462942	-0.404009	0.236098	0.135986	5	NA	0.0863745	-0.0275207	0.0482631	-0.00830701	4	ROBO2 isoform b OS=Mus musculus GN=Robo2 PE=2 SV=1
Iars2	Q8BIJ6	Q8BIJ6	381314	-	-	-	-	-	-	-	-	-	-	-	-6.26245	-0.256776	0.0443234	-0.216828	-0.260378	-0.409741	5	-0.273172	-0.172737	-0.0290014	-0.133344	-0.106723	5	Isoleucine--tRNA ligase, mitochondrial OS=Mus musculus GN=Iars2 PE=1 SV=1
Setd7	Q8VHL1	Q8VHL1	73251	-	-	-	-	-	Y	-	-	-	-	-	-6.29236	0.0121938	NA	-0.278683	NA	-0.21322	3	NA	-0.19326	-0.0375052	-0.017188	NA	3	Histone-lysine N-methyltransferase SETD7 OS=Mus musculus GN=Setd7 PE=2 SV=2
Ppia	P17742	P17742	268373	-	-	-	-	-	-	-	-	-	-	-	-6.30471	-0.360421	-0.131566	-0.0409872	0.0175938	-0.254542	5	-0.117988	-0.141959	-0.0197214	0.0244077	-0.127646	5	Peptidyl-prolyl cis-trans isomerase A OS=Mus musculus GN=Ppia PE=1 SV=2
Atp2a2	O55143	O55143	11938	Y	Y	Y	-	-	-	-	-	-	-	Y	-6.30868	-0.257454	-0.0917824	-0.106873	0.00601234	-0.148584	5	-0.0944632	-0.0466317	-0.0225111	-0.0333634	-0.0144516	5	Sarcoplasmic/endoplasmic reticulum calcium ATPase 2 OS=Mus musculus GN=Atp2a2 PE=1 SV=2
Atp2a2	O55143-2	O55143	11938	Y	Y	Y	-	-	-	-	-	-	-	Y	-6.30868	-0.257454	-0.0917824	-0.106873	0.00601234	-0.148584	5	-0.0944632	-0.0466317	-0.0225111	-0.0333634	-0.0144516	5	Isoform 2 of Sarcoplasmic/endoplasmic reticulum calcium ATPase 2 OS=Mus musculus GN=Atp2a2
Rapgef2	tr|E9QNQ4|E9QNQ4_MOUSE	E9QNQ4	76089	-	-	Y	-	-	Y	-	-	-	-	-	-6.33451	-0.391243	-0.0630549	-0.201031	0.0854837	-0.234646	5	-0.155631	-0.14139	NA	-0.00449604	-0.0309992	4	Rap guanine nucleotide exchange factor 2 OS=Mus musculus GN=Rapgef2 PE=2 SV=1
Aars	Q8BGQ7	Q8BGQ7	234734	-	-	-	-	-	-	Y	Y	-	Y	-	-6.33572	-0.0716414	-0.499072	-0.220146	-0.0354926	-0.154155	5	-0.315852	-0.144048	-0.0232424	0.0392642	-0.14771	5	Alanine--tRNA ligase, cytoplasmic OS=Mus musculus GN=Aars PE=1 SV=1
Pcbp2	Q61990	Q61990	18521	-	-	-	-	-	-	-	-	-	-	-	-6.37899	0.32007	-0.294462	-0.145926	0.200095	0.0737327	5	0.160739	NA	-0.00618011	0.245505	0.0360063	4	Poly(rC)-binding protein 2 OS=Mus musculus GN=Pcbp2 PE=1 SV=1
Pcbp2	Q61990-2	Q61990	18521	-	-	-	-	-	-	-	-	-	-	-	-6.37899	0.32007	-0.294462	-0.145926	0.200095	0.0737327	5	0.160739	NA	-0.00618011	0.245505	0.0360063	4	Isoform 2 of Poly(rC)-binding protein 2 OS=Mus musculus GN=Pcbp2
Pcbp2	Q61990-3	Q61990	18521	-	-	-	-	-	-	-	-	-	-	-	-6.37899	0.32007	-0.294462	-0.145926	0.200095	0.0737327	5	0.160739	NA	-0.00618011	0.245505	0.0360063	4	Isoform 3 of Poly(rC)-binding protein 2 OS=Mus musculus GN=Pcbp2
Sncb	Q91ZZ3	Q91ZZ3	104069	-	-	Y	-	-	-	-	-	-	-	-	-6.401	-0.151377	-0.144789	-0.0851521	-0.359331	0.0174731	5	NA	0.0340004	-0.00805112	-0.0536364	-0.236512	4	Beta-synuclein OS=Mus musculus GN=Sncb PE=1 SV=1
Scrn3	Q3TMH2	Q3TMH2	74616	-	-	-	-	Y	Y	Y	-	-	-	-	-6.42646	-0.756734	0.886265	-0.233897	-0.787102	-0.101374	5	-0.256471	-0.0575312	-0.0102726	-0.0842549	-0.189822	5	Secernin-3 OS=Mus musculus GN=Scrn3 PE=1 SV=1
Sptb	tr|Q3UGX2|Q3UGX2_MOUSE	Q3UGX2	20741	-	-	-	-	Y	Y	Y	-	-	-	-	-6.43193	-0.312489	-0.149396	-0.231962	-0.469541	-0.194008	5	-0.406402	-0.178354	-0.0322019	-0.118304	-0.227308	5	Spectrin beta 1 OS=Mus musculus GN=Sptb PE=2 SV=1
S100a1	P56565	P56565	20193	-	Y	-	-	-	Y	-	-	-	-	-	-6.44708	-0.271081	-0.136464	-0.33528	-0.33631	-0.43385	5	-0.42016	-0.241326	-0.0478475	NA	-0.184449	4	Protein S100-A1 OS=Mus musculus GN=S100a1 PE=1 SV=2
Gng13	Q9JMF3	Q9JMF3	64337	-	-	-	-	-	-	-	-	-	-	-	-6.45423	-0.404721	-0.204079	NA	NA	-0.087416	3	-0.383928	-0.213102	-0.0234512	-0.109404	-0.034278	5	Guanine nucleotide-binding protein G(I)/G(S)/G(O) subunit gamma-13 OS=Mus musculus GN=Gng13 PE=3 SV=1
Stxbp5	Q8K400	Q8K400	78808	-	-	-	-	Y	Y	-	-	-	-	-	-6.45859	-0.357262	-0.065193	-0.138857	NA	-0.295753	4	-0.332605	-0.166219	-0.0324174	-0.135145	-0.00848246	5	Syntaxin-binding protein 5 OS=Mus musculus GN=Stxbp5 PE=1 SV=3
Stxbp5	tr|D3Z079|D3Z079_MOUSE	D3Z079	78808	-	-	-	-	Y	Y	-	-	-	-	-	-6.45859	-0.357262	-0.065193	-0.138857	NA	-0.295753	4	-0.332605	-0.166219	-0.0324174	-0.135145	-0.00848246	5	Syntaxin-binding protein 5 OS=Mus musculus GN=Stxbp5 PE=2 SV=1
Stxbp5	tr|D3Z2Q2|D3Z2Q2_MOUSE	D3Z2Q2	78808	-	-	-	-	Y	Y	-	-	-	-	-	-6.45859	-0.357262	-0.065193	-0.138857	NA	-0.295753	4	-0.332605	-0.166219	-0.0324174	-0.135145	-0.00848246	5	Syntaxin-binding protein 5 OS=Mus musculus GN=Stxbp5 PE=2 SV=1
Cask	O70589	O70589	12361	-	Y	-	Y	Y	Y	Y	-	Y	Y	-	-6.46886	-0.558758	NA	-0.397738	0.348034	0.322529	4	-0.484344	NA	-0.0147787	-0.153418	0.684283	4	Peripheral plasma membrane protein CASK OS=Mus musculus GN=Cask PE=1 SV=2
Glul	P15105	P15105	14645	-	-	Y	Y	-	Y	-	-	-	-	-	-6.47106	-0.106605	-0.245566	-0.136067	-0.00874357	-0.0518204	5	-0.0282783	-0.103942	-0.0188287	0.0394593	-0.0399839	5	Glutamine synthetase OS=Mus musculus GN=Glul PE=1 SV=6
Sptbn2	tr|Q68FG2|Q68FG2_MOUSE	Q68FG2	20743	-	-	Y	-	Y	Y	Y	-	-	-	-	-6.47632	-0.0959326	-0.201044	-0.161021	-0.263734	-0.0958975	5	-0.257194	0.021175	-0.0180506	-0.103544	-0.0624641	5	Protein Sptbn2 OS=Mus musculus GN=Sptbn2 PE=2 SV=1
Mapre2	Q8R001	Q8R001	212307	-	-	-	-	-	-	-	-	-	-	-	-6.51039	-0.0996289	NA	-0.220568	-0.321309	-0.222391	4	-0.269185	-0.217461	-0.033904	-0.0590646	-0.100615	5	Microtubule-associated protein RP/EB family member 2 OS=Mus musculus GN=Mapre2 PE=1 SV=1
Mapre2	Q8R001-2	Q8R001	212307	-	-	-	-	-	-	-	-	-	-	-	-6.51039	-0.0996289	NA	-0.220568	-0.321309	-0.222391	4	-0.269185	-0.217461	-0.033904	-0.0590646	-0.100615	5	Isoform 2 of Microtubule-associated protein RP/EB family member 2 OS=Mus musculus GN=Mapre2
Mapre2	tr|D3YYK8|D3YYK8_MOUSE	D3YYK8	212307	-	-	-	-	-	-	-	-	-	-	-	-6.51039	-0.0996289	NA	-0.220568	-0.321309	-0.222391	4	-0.269185	-0.217461	-0.033904	-0.0590646	-0.100615	5	Microtubule-associated protein RP/EB family member 2 (Fragment) OS=Mus musculus GN=Mapre2 PE=2 SV=1
Mapre2	tr|E9Q6X0|E9Q6X0_MOUSE	E9Q6X0	212307	-	-	-	-	-	-	-	-	-	-	-	-6.51039	-0.0996289	NA	-0.220568	-0.321309	-0.222391	4	-0.269185	-0.217461	-0.033904	-0.0590646	-0.100615	5	Microtubule-associated protein RP/EB family member 2 OS=Mus musculus GN=Mapre2 PE=2 SV=1
Rplp2	P99027	P99027	67186	-	-	-	-	-	-	-	-	-	-	-	-6.53898	-0.316758	0.042068	-0.168224	-0.341638	0.154229	5	-0.229457	-0.0691598	-0.0272287	0.109726	-0.0128067	5	60S acidic ribosomal protein P2 OS=Mus musculus GN=Rplp2 PE=1 SV=3
Dhrs7b	Q99J47	Q99J47	216820	-	-	-	-	-	-	-	-	-	-	-	-6.54856	-0.231085	NA	-0.17446	NA	-0.478345	3	-0.276729	NA	-0.0295384	-0.204077	-0.346588	4	Dehydrogenase/reductase SDR family member 7B OS=Mus musculus GN=Dhrs7b PE=2 SV=1
Dhrs7b	Q99J47-2	Q99J47	216820	-	-	-	-	-	-	-	-	-	-	-	-6.54856	-0.231085	NA	-0.17446	NA	-0.478345	3	-0.276729	NA	-0.0295384	-0.204077	-0.346588	4	Isoform 2 of Dehydrogenase/reductase SDR family member 7B OS=Mus musculus GN=Dhrs7b
Ppp1r7	Q3UM45	Q3UM45	66385	-	-	-	-	-	Y	-	-	-	-	-	-6.551	-0.0646021	-0.29113	0.118769	-0.148418	-0.258193	5	0.208962	-0.190433	-0.0349549	-0.0528198	-0.172193	5	Protein phosphatase 1 regulatory subunit 7 OS=Mus musculus GN=Ppp1r7 PE=1 SV=2
Dync1i2	tr|A2BFF9|A2BFF9_MOUSE	A2BFF9	13427	-	-	-	-	-	-	-	-	-	-	-	-6.5632	-0.0944555	-0.153707	-0.0462588	-0.228198	-0.0747884	5	-0.0338655	-0.0590488	-0.0231686	0.00152897	-0.0799694	5	Cytoplasmic dynein 1 intermediate chain 2 OS=Mus musculus GN=Dync1i2 PE=4 SV=1
Dync1i2	tr|Q3TPJ8|Q3TPJ8_MOUSE	Q3TPJ8	13427	-	-	-	-	-	-	-	-	-	-	-	-6.5632	-0.0944555	-0.153707	-0.0462588	-0.228198	-0.0747884	5	-0.0338655	-0.0590488	-0.0231686	0.00152897	-0.0799694	5	Cytoplasmic dynein 1 intermediate chain 2 OS=Mus musculus GN=Dync1i2 PE=2 SV=1
Ap2b1	Q9DBG3-2	Q9DBG3	71770	-	-	-	-	-	-	-	-	-	-	-	-6.57394	-0.318666	-0.207976	NA	-0.0320965	-0.119506	4	-0.0660099	-0.191993	-0.0244154	-0.134518	-0.0273256	5	Isoform 2 of AP-2 complex subunit beta OS=Mus musculus GN=Ap2b1
Map2k1	P31938	P31938	26395	-	-	-	Y	-	Y	-	-	-	-	-	-6.59788	-0.201232	NA	-0.241342	0.176853	-0.432592	4	-0.196771	-0.123637	-0.0287088	-0.0485343	-0.070228	5	Dual specificity mitogen-activated protein kinase kinase 1 OS=Mus musculus GN=Map2k1 PE=1 SV=2
Lrp1	Q91ZX7	Q91ZX7	16971	-	-	-	-	Y	Y	Y	-	-	Y	-	-6.60862	-0.128966	-0.305284	-0.0960072	0.055671	-0.206591	5	-0.162342	-0.0451986	-0.023183	-0.0480874	0.00330592	5	Prolow-density lipoprotein receptor-related protein 1 OS=Mus musculus GN=Lrp1 PE=1 SV=1
Myh14	Q6URW6	Q6URW6	71960	Y	-	-	Y	-	Y	-	-	-	Y	-	-6.63898	-0.291089	-0.000854346	-0.293271	-0.454199	-0.0535734	5	-0.246412	-0.22468	-0.0276263	-0.11744	-0.0692922	5	Myosin-14 OS=Mus musculus GN=Myh14 PE=1 SV=1
Myh14	Q6URW6-2	Q6URW6	71960	Y	-	-	Y	-	Y	-	-	-	Y	-	-6.63898	-0.291089	-0.000854346	-0.293271	-0.454199	-0.0535734	5	-0.246412	-0.22468	-0.0276263	-0.11744	-0.0692922	5	Isoform 2 of Myosin-14 OS=Mus musculus GN=Myh14
Myh14	Q6URW6-3	Q6URW6	71960	Y	-	-	Y	-	Y	-	-	-	Y	-	-6.63898	-0.291089	-0.000854346	-0.293271	-0.454199	-0.0535734	5	-0.246412	-0.22468	-0.0276263	-0.11744	-0.0692922	5	Isoform 3 of Myosin-14 OS=Mus musculus GN=Myh14
Myh14	tr|K3W4R2|K3W4R2_MOUSE	K3W4R2	71960	Y	-	-	Y	-	Y	-	-	-	Y	-	-6.63898	-0.291089	-0.000854346	-0.293271	-0.454199	-0.0535734	5	-0.246412	-0.22468	-0.0276263	-0.11744	-0.0692922	5	Myosin-14 OS=Mus musculus GN=Myh14 PE=2 SV=1
Pex5l	tr|D3YYH0|D3YYH0_MOUSE	D3YYH0	58869	-	-	-	-	-	Y	-	-	-	-	-	-6.65873	-0.200744	NA	-0.0467232	-0.269893	-0.233622	4	-0.172287	-0.240017	-0.0290027	-0.0949104	0.00623748	5	PEX5-related protein OS=Mus musculus GN=Pex5l PE=2 SV=1
Lrrc59	Q922Q8	Q922Q8	98238	-	-	-	-	-	-	Y	-	-	-	-	-6.66372	-0.20526	0.0894805	-0.0786291	-0.49519	0.137416	5	-0.144622	-0.0295604	NA	-0.00127319	0.0609538	4	Leucine-rich repeat-containing protein 59 OS=Mus musculus GN=Lrrc59 PE=1 SV=1
Sgip1	Q8VD37	Q8VD37	73094	-	-	-	-	-	Y	-	-	-	-	-	-6.69126	-0.396819	0.15186	-0.231465	0.191023	-0.336046	5	-0.22676	0.0476169	-0.0192405	0.0161992	-0.0285172	5	SH3-containing GRB2-like protein 3-interacting protein 1 OS=Mus musculus GN=Sgip1 PE=1 SV=1
Gas7	Q60780	Q60780	14457	-	-	-	-	-	Y	-	-	-	-	-	-6.71068	-0.295407	0.25528	-0.223663	-0.434638	-0.105704	5	NA	NA	-0.0346387	-0.118278	-0.0824002	3	Growth arrest-specific protein 7 OS=Mus musculus GN=Gas7 PE=1 SV=1
Gas7	Q60780-2	Q60780	14457	-	-	-	-	-	Y	-	-	-	-	-	-6.71068	-0.295407	0.25528	-0.223663	-0.434638	-0.105704	5	NA	NA	-0.0346387	-0.118278	-0.0824002	3	Isoform 2 of Growth arrest-specific protein 7 OS=Mus musculus GN=Gas7
Gas7	tr|B1ATI9|B1ATI9_MOUSE	B1ATI9	14457	-	-	-	-	-	Y	-	-	-	-	-	-6.71068	-0.295407	0.25528	-0.223663	-0.434638	-0.105704	5	NA	NA	-0.0346387	-0.118278	-0.0824002	3	Growth arrest-specific protein 7 OS=Mus musculus GN=Gas7 PE=4 SV=1
Gas7	tr|Q3U432|Q3U432_MOUSE	Q3U432	14457	-	-	-	-	-	Y	-	-	-	-	-	-6.71068	-0.295407	0.25528	-0.223663	-0.434638	-0.105704	5	NA	NA	-0.0346387	-0.118278	-0.0824002	3	Growth arrest-specific protein 7 OS=Mus musculus GN=Gas7 PE=2 SV=1
Ubr4	A2AN08	A2AN08	69116	-	-	-	-	-	Y	Y	-	-	-	-	-6.71134	-0.44813	-0.349537	NA	0.15863	NA	3	NA	-0.226341	-0.0113808	NA	-0.154128	3	E3 ubiquitin-protein ligase UBR4 OS=Mus musculus GN=Ubr4 PE=1 SV=1
Ubr4	A2AN08-3	A2AN08	69116	-	-	-	-	-	Y	Y	-	-	-	-	-6.71134	-0.44813	-0.349537	NA	0.15863	NA	3	NA	-0.226341	-0.0113808	NA	-0.154128	3	Isoform 3 of E3 ubiquitin-protein ligase UBR4 OS=Mus musculus GN=Ubr4
Ubr4	A2AN08-5	A2AN08	69116	-	-	-	-	-	Y	Y	-	-	-	-	-6.71134	-0.44813	-0.349537	NA	0.15863	NA	3	NA	-0.226341	-0.0113808	NA	-0.154128	3	Isoform 5 of E3 ubiquitin-protein ligase UBR4 OS=Mus musculus GN=Ubr4
Phb	P67778	P67778	18673	-	-	-	-	-	-	-	-	-	-	-	-6.71901	-0.0392791	0.0252798	-0.0445891	-0.365015	-0.192661	5	0.0889147	-0.111978	-0.0349221	-0.073055	-0.0727757	5	Prohibitin OS=Mus musculus GN=Phb PE=1 SV=1
Agrn	A2ASQ1	A2ASQ1	11603	-	Y	Y	-	-	Y	-	-	-	-	-	-6.71963	-0.441868	NA	NA	-0.35656	0.375645	3	NA	NA	-0.0349019	0.0293322	-0.169722	3	Agrin OS=Mus musculus GN=Agrn PE=1 SV=1
Agrn	A2ASQ1-2	A2ASQ1	11603	-	Y	Y	-	-	Y	-	-	-	-	-	-6.71963	-0.441868	NA	NA	-0.35656	0.375645	3	NA	NA	-0.0349019	0.0293322	-0.169722	3	Isoform 2 of Agrin OS=Mus musculus GN=Agrn
Agrn	A2ASQ1-3	A2ASQ1	11603	-	Y	Y	-	-	Y	-	-	-	-	-	-6.71963	-0.441868	NA	NA	-0.35656	0.375645	3	NA	NA	-0.0349019	0.0293322	-0.169722	3	Isoform 3 of Agrin OS=Mus musculus GN=Agrn
Agrn	tr|M0QWP1|M0QWP1_MOUSE	M0QWP1	11603	-	Y	Y	-	-	Y	-	-	-	-	-	-6.71963	-0.441868	NA	NA	-0.35656	0.375645	3	NA	NA	-0.0349019	0.0293322	-0.169722	3	Agrin OS=Mus musculus GN=Agrn PE=2 SV=1
Ppfia3	tr|B8QI35|B8QI35_MOUSE	B8QI35	76787	-	-	Y	-	-	Y	Y	-	-	-	-	-6.75344	-0.131475	-0.189028	0.0587542	-0.248962	-0.101819	5	-0.100042	0.0292813	-0.0196173	-0.0198795	-0.0877113	5	Liprin-alpha 3 OS=Mus musculus GN=Ppfia3 PE=2 SV=1
Ddx5	Q61656	Q61656	13207	-	-	-	-	-	Y	-	-	-	-	-	-6.83369	-0.314617	-0.33806	NA	NA	0.0807506	3	-0.0532265	-0.140002	-0.0284856	-0.174244	-0.137764	5	Probable ATP-dependent RNA helicase DDX5 OS=Mus musculus GN=Ddx5 PE=1 SV=2
Ddx5	tr|Q8BTS0|Q8BTS0_MOUSE	Q8BTS0	13207	-	-	-	-	-	Y	-	-	-	-	-	-6.83369	-0.314617	-0.33806	NA	NA	0.0807506	3	-0.0532265	-0.140002	-0.0284856	-0.174244	-0.137764	5	DEAD (Asp-Glu-Ala-Asp) box polypeptide 5 OS=Mus musculus GN=Ddx5 PE=2 SV=1
Aldoc	P05063	P05063	11676	-	-	-	-	-	-	-	-	-	-	-	-6.84134	-0.30451	-0.32848	-0.248932	0.159778	-0.432548	5	-0.299996	-0.244229	-0.0129169	-0.0734612	-0.104131	5	Fructose-bisphosphate aldolase C OS=Mus musculus GN=Aldoc PE=1 SV=4
Spock2	tr|F6SLR4|F6SLR4_MOUSE	F6SLR4	94214	-	-	-	-	-	-	-	-	-	-	-	-6.85653	-0.497956	NA	NA	0.154482	-0.0629176	3	NA	-0.146331	-0.0331227	0.025597	NA	3	Testican-2 OS=Mus musculus GN=Spock2 PE=2 SV=1
Eif4a1	P60843	P60843	13681	-	-	-	-	-	Y	Y	-	-	-	-	-6.91958	NA	-0.3251	-0.0963901	-0.165937	-0.218913	4	-0.151289	-0.233651	-0.0393698	0.0054287	-0.164283	5	Eukaryotic initiation factor 4A-I OS=Mus musculus GN=Eif4a1 PE=1 SV=1
Bag5	Q8CI32	Q8CI32	70369	-	-	-	-	-	-	-	-	-	-	-	-6.93027	-0.149151	0.0989437	-0.0926571	-0.616879	-0.500951	5	NA	NA	-0.0475346	-0.129319	-0.324312	3	BAG family molecular chaperone regulator 5 OS=Mus musculus GN=Bag5 PE=1 SV=1
Acsl6	tr|Q5F2C5|Q5F2C5_MOUSE	Q5F2C5	216739	-	Y	-	-	-	-	-	-	-	-	-	-6.93172	NA	-0.167529	-0.247571	-0.144191	-0.561039	4	-0.377371	-0.251063	-0.0356066	-0.108755	-0.202112	5	Long-chain-fatty-acid--CoA ligase 6 OS=Mus musculus GN=Acsl6 PE=2 SV=1
Csnk1g3	Q8C4X2	Q8C4X2	70425	-	-	-	-	-	Y	-	-	-	-	-	-6.93782	-0.111672	NA	NA	-0.135332	-0.033889	3	NA	NA	-0.026048	-0.0738469	0.0745297	3	Casein kinase I isoform gamma-3 OS=Mus musculus GN=Csnk1g3 PE=1 SV=2
Atp6v1d	P57746	P57746	73834	-	Y	-	-	-	Y	-	-	-	-	-	-6.95846	-0.0954449	0.12314	0.0946306	-0.309601	-0.237078	5	0.10853	0.0422333	-0.00380093	-0.0314448	-0.112725	5	V-type proton ATPase subunit D OS=Mus musculus GN=Atp6v1d PE=1 SV=1
Ndufa4	Q62425	Q62425	17992	-	-	-	-	-	-	-	-	-	-	-	-6.96458	NA	-0.12102	-0.172957	-0.576047	-0.355908	4	NA	-0.262128	NA	-0.176559	-0.224248	3	NADH dehydrogenase [ubiquinone] 1 alpha subcomplex subunit 4 OS=Mus musculus GN=Ndufa4 PE=1 SV=2
Phgdh	Q61753	Q61753	236539	-	-	-	-	-	Y	-	-	-	-	-	-6.97551	-0.509773	-0.35571	-0.365506	0.806259	-0.283982	5	NA	NA	-0.037331	-0.0455167	-0.0854633	3	D-3-phosphoglycerate dehydrogenase OS=Mus musculus GN=Phgdh PE=1 SV=3
Scrn1	Q9CZC8	Q9CZC8	69938	-	-	-	-	-	-	Y	-	-	-	-	-6.9841	-0.102025	-0.237427	-0.00238109	-0.034416	-0.340465	5	0.0175914	-0.171554	-0.0283344	0.0444304	-0.150126	5	Secernin-1 OS=Mus musculus GN=Scrn1 PE=1 SV=1
Abat	P61922	P61922	268860	-	Y	Y	-	Y	-	-	-	-	-	-	-7.00331	-0.0812603	-0.0384726	-0.187432	-0.683114	0.59539	5	-0.308841	0.426844	-0.021376	-0.016744	-0.0448711	5	4-aminobutyrate aminotransferase, mitochondrial OS=Mus musculus GN=Abat PE=1 SV=1
Abat	P61922-2	P61922	268860	-	Y	Y	-	Y	-	-	-	-	-	-	-7.00331	-0.0812603	-0.0384726	-0.187432	-0.683114	0.59539	5	-0.308841	0.426844	-0.021376	-0.016744	-0.0448711	5	Isoform 2 of 4-aminobutyrate aminotransferase, mitochondrial OS=Mus musculus GN=Abat
Kcnj3	P63250	P63250	16519	-	Y	-	-	-	Y	-	-	-	-	-	-7.01048	-0.0931409	NA	-0.219416	-0.649414	-0.16297	4	NA	-0.263798	NA	-0.13357	-0.188134	3	G protein-activated inward rectifier potassium channel 1 OS=Mus musculus GN=Kcnj3 PE=1 SV=1
Immt	Q8CAQ8-2	Q8CAQ8	76614	-	-	-	-	-	-	-	-	-	-	-	-7.01418	-0.382345	-0.256126	-0.169238	-0.383294	-0.190747	5	-0.37917	-0.243252	-0.038006	-0.139071	-0.151683	5	Isoform 2 of Mitochondrial inner membrane protein OS=Mus musculus GN=Immt
Myo5a	tr|D3Z4J3|D3Z4J3_MOUSE	D3Z4J3	17918	-	Y	Y	Y	-	Y	-	-	-	Y	-	-7.03722	-0.14455	-0.19016	NA	-0.190707	-0.137431	4	-0.15154	-0.0971503	-0.0240484	-0.0910456	-0.0327939	5	Unconventional myosin-Va OS=Mus musculus GN=Myo5a PE=2 SV=1
Serinc1	Q9QZI8	Q9QZI8	56442	-	Y	-	-	-	-	-	-	-	-	-	-7.05586	0.707011	-0.169468	-0.228963	0.156651	-0.243929	5	0.411078	NA	-0.00755153	-0.0108689	NA	3	Serine incorporator 1 OS=Mus musculus GN=Serinc1 PE=1 SV=1
Atl1	Q8BH66	Q8BH66	73991	-	-	-	-	-	-	-	-	-	-	Y	-7.09006	-0.151738	-0.093962	0.0278267	-0.414436	-0.161429	5	0.0495822	-0.175234	-0.0250121	-0.0525432	-0.155305	5	Atlastin-1 OS=Mus musculus GN=Atl1 PE=1 SV=1
Zmpste24	Q80W54	Q80W54	230709	-	-	-	-	-	-	-	-	-	-	-	-7.1042	-0.420814	0.0730579	-0.0930967	-0.0973978	-0.25024	5	-0.142443	-0.0426645	-0.0307105	-0.0767932	-0.0597848	5	CAAX prenyl protease 1 homolog OS=Mus musculus GN=Zmpste24 PE=1 SV=2
Skp1	Q9WTX5	Q9WTX5	21402	-	-	-	-	-	-	-	-	-	-	-	-7.11528	-0.246196	-0.262168	-0.0317523	-0.394242	-0.243217	5	-0.271457	-0.175865	-0.0353942	-0.0910048	-0.167079	5	S-phase kinase-associated protein 1 OS=Mus musculus GN=Skp1 PE=1 SV=3
Grm2	Q14BI2	Q14BI2	108068	-	Y	Y	-	-	-	-	-	-	-	Y	-7.12454	-0.374465	NA	-0.243622	NA	-0.268088	3	-0.441902	-0.197492	-0.0321193	-0.144883	-0.223217	5	Metabotropic glutamate receptor 2 OS=Mus musculus GN=Grm2 PE=1 SV=2
Map1a	Q9QYR6	Q9QYR6	17754	-	-	-	-	-	-	-	-	-	-	-	-7.18978	-0.149095	-0.028568	-0.146879	-0.236558	-0.065511	5	-0.0391818	-0.0434669	-0.0160862	-0.00237804	-0.0841511	5	Microtubule-associated protein 1A OS=Mus musculus GN=Map1a PE=1 SV=2
Map1a	Q9QYR6-2	Q9QYR6	17754	-	-	-	-	-	-	-	-	-	-	-	-7.18978	-0.149095	-0.028568	-0.146879	-0.236558	-0.065511	5	-0.0391818	-0.0434669	-0.0160862	-0.00237804	-0.0841511	5	Isoform 2 of Microtubule-associated protein 1A OS=Mus musculus GN=Map1a
Ndrg1	Q62433	Q62433	17988	-	-	-	-	-	-	-	-	-	-	-	-7.1951	-0.409866	-0.164908	-0.244178	NA	-0.120084	4	NA	-0.299765	-0.017543	NA	-0.121965	3	Protein NDRG1 OS=Mus musculus GN=Ndrg1 PE=1 SV=1
Dgkb	Q6NS52	Q6NS52	217480	-	-	-	-	-	Y	-	-	-	-	-	-7.26505	-0.251751	-0.0548746	-0.108709	-0.323906	-0.228585	5	-0.300093	-0.183828	-0.0418705	0.218739	-0.214806	5	Diacylglycerol kinase beta OS=Mus musculus GN=Dgkb PE=2 SV=2
Rtn4	Q99P72	Q99P72	68585	-	-	-	-	-	Y	-	-	-	-	-	-7.27307	-0.135871	-0.20959	-0.0621905	-0.135174	-0.222803	5	-0.0479264	-0.162848	-0.0248615	-0.0557864	-0.027746	5	Reticulon-4 OS=Mus musculus GN=Rtn4 PE=1 SV=2
Idh3a	Q9D6R2	Q9D6R2	67834	-	-	-	-	-	-	-	-	-	-	-	-7.28207	-0.402876	0.209122	-0.24884	-0.230613	-0.148044	5	-0.239252	-0.205336	-0.0325059	-0.0886801	0.191536	5	Isocitrate dehydrogenase [NAD] subunit alpha, mitochondrial OS=Mus musculus GN=Idh3a PE=1 SV=1
Rapgef2	Q8CHG7	Q8CHG7	76089	-	-	Y	-	-	Y	-	-	-	-	-	-7.31796	-0.391243	-0.0630549	-0.201031	0.0854837	-0.234646	5	-0.155631	-0.14139	-0.0227593	-0.00449604	-0.0309992	5	Rap guanine nucleotide exchange factor 2 OS=Mus musculus GN=Rapgef2 PE=1 SV=2
Ptpn5	P54830	P54830	19259	-	-	Y	-	-	-	-	-	-	-	-	-7.35231	-0.357298	-0.211114	-0.150885	-0.098411	NA	4	NA	-0.206972	-0.0331074	-0.0854398	-0.131129	4	Tyrosine-protein phosphatase non-receptor type 5 OS=Mus musculus GN=Ptpn5 PE=2 SV=2
Ptpn5	P54830-2	P54830	19259	-	-	Y	-	-	-	-	-	-	-	-	-7.35231	-0.357298	-0.211114	-0.150885	-0.098411	NA	4	NA	-0.206972	-0.0331074	-0.0854398	-0.131129	4	Isoform STEP46 of Tyrosine-protein phosphatase non-receptor type 5 OS=Mus musculus GN=Ptpn5
Stoml2	Q99JB2	Q99JB2	66592	-	Y	-	-	-	-	-	-	-	-	-	-7.36112	-0.314475	-0.341895	-0.279324	-0.370905	-0.180562	5	-0.430016	-0.248205	-0.0406726	-0.143007	-0.173395	5	Stomatin-like protein 2, mitochondrial OS=Mus musculus GN=Stoml2 PE=1 SV=1
Atad1	Q9D5T0	Q9D5T0	67979	-	-	Y	-	-	Y	Y	-	-	-	-	-7.37907	-0.351502	NA	-0.122166	-0.135546	-0.212947	4	-0.35801	-0.306343	-0.0377403	-0.12868	0.256038	5	ATPase family AAA domain-containing protein 1 OS=Mus musculus GN=Atad1 PE=1 SV=1
Tpm3	tr|E9Q7Q3|E9Q7Q3_MOUSE	E9Q7Q3	59069	-	-	-	-	-	-	-	-	-	-	-	-7.3905	-0.326921	-0.198464	-0.0112013	-0.0991235	-0.148178	5	-0.0796786	-0.0955567	-0.0212719	-0.0137905	-0.119922	5	Tropomyosin alpha-3 chain OS=Mus musculus GN=Tpm3 PE=2 SV=1
Prnp	P04925	P04925	19122	-	Y	-	Y	-	Y	-	-	-	Y	-	-7.42469	NA	NA	-0.193763	-0.209294	-0.260591	3	NA	-0.21297	-0.0309631	-0.121192	-0.155126	4	Major prion protein OS=Mus musculus GN=Prnp PE=1 SV=2
Immt	Q8CAQ8	Q8CAQ8	76614	-	-	-	-	-	-	-	-	-	-	-	-7.426	-0.382345	NA	-0.169238	-0.383294	-0.190747	4	-0.37917	-0.243252	-0.038006	-0.139071	-0.151683	5	Mitochondrial inner membrane protein OS=Mus musculus GN=Immt PE=1 SV=1
Immt	Q8CAQ8-5	Q8CAQ8	76614	-	-	-	-	-	-	-	-	-	-	-	-7.426	-0.382345	NA	-0.169238	-0.383294	-0.190747	4	-0.37917	-0.243252	-0.038006	-0.139071	-0.151683	5	Isoform 5 of Mitochondrial inner membrane protein OS=Mus musculus GN=Immt
Dync1i2	O88487	O88487	13427	-	-	-	-	-	-	-	-	-	-	-	-7.4733	-0.0944555	-0.153707	-0.0462588	-0.228198	NA	4	-0.0338655	-0.0590488	-0.0231686	0.00152897	-0.0799694	5	Cytoplasmic dynein 1 intermediate chain 2 OS=Mus musculus GN=Dync1i2 PE=1 SV=1
Nnt	Q61941	Q61941	18115	-	Y	-	-	-	-	-	-	-	-	-	-7.48663	-0.535343	NA	-0.190732	-0.332075	-0.257547	4	-0.449446	NA	-0.0327499	-0.167874	-0.297972	4	NAD(P) transhydrogenase, mitochondrial OS=Mus musculus GN=Nnt PE=1 SV=2
Hspa2	P17156	P17156	15512	-	Y	-	-	-	-	-	-	-	-	-	-7.52078	-0.148126	-0.19256	-0.104069	-0.0147203	-0.21844	5	-0.0931088	-0.115697	-0.0307378	-0.0460742	0.0693684	5	Heat shock-related 70 kDa protein 2 OS=Mus musculus GN=Hspa2 PE=1 SV=2
Acaa2	Q8BWT1	Q8BWT1	52538	-	-	-	-	-	-	-	-	-	-	-	-7.52119	-0.440914	0.0787413	-0.262645	-0.49462	-0.127097	5	-0.38238	-0.236024	-0.0330413	-0.121332	-0.0120647	5	3-ketoacyl-CoA thiolase, mitochondrial OS=Mus musculus GN=Acaa2 PE=1 SV=3
Stard3	Q61542	Q61542	59045	-	-	-	-	-	-	Y	-	-	-	-	-7.53941	0.102524	0.0560007	0.109733	-0.62489	-0.155686	5	0.0717004	-0.0561684	-0.026847	-0.030618	-0.00757594	5	StAR-related lipid transfer protein 3 OS=Mus musculus GN=Stard3 PE=2 SV=1
Vcp	Q01853	Q01853	269523	-	-	-	-	-	Y	-	-	-	-	Y	-7.56622	-0.192489	-0.0839125	-0.106026	-0.179299	-0.105208	5	-0.0396143	-0.0518801	-0.0246564	-0.0278129	-0.0585164	5	Transitional endoplasmic reticulum ATPase OS=Mus musculus GN=Vcp PE=1 SV=4
Pcdh10	tr|E9PX28|E9PX28_MOUSE	E9PX28	18526	-	-	-	-	-	Y	Y	-	-	-	-	-7.57864	NA	-0.178144	-0.19499	-0.312585	0.0431625	4	NA	NA	-0.0338663	-0.0832971	-0.0856241	3	Protein Pcdh10 OS=Mus musculus GN=Pcdh10 PE=2 SV=1
Pcdh10	tr|E9PXQ7|E9PXQ7_MOUSE	E9PXQ7	18526	-	-	-	-	-	Y	Y	-	-	-	-	-7.57864	NA	-0.178144	-0.19499	-0.312585	0.0431625	4	NA	NA	-0.0338663	-0.0832971	-0.0856241	3	Protein Pcdh10 OS=Mus musculus GN=Pcdh10 PE=2 SV=1
Pcdh10	tr|Q925I8|Q925I8_MOUSE	Q925I8	18526	-	-	-	-	-	Y	Y	-	-	-	-	-7.57864	NA	-0.178144	-0.19499	-0.312585	0.0431625	4	NA	NA	-0.0338663	-0.0832971	-0.0856241	3	OL-protocadherin isoform OS=Mus musculus GN=Pcdh10 PE=2 SV=1
Dnajc6	Q80TZ3	Q80TZ3	72685	-	-	-	Y	-	-	Y	-	-	Y	-	-7.57961	-0.518395	-0.184552	-0.0149449	0.407976	-0.285268	5	NA	NA	-0.0197061	-0.0767975	0.0185595	3	Putative tyrosine-protein phosphatase auxilin OS=Mus musculus GN=Dnajc6 PE=2 SV=2
Tuba1b	P05213	P05213	22143	-	-	-	-	-	-	-	-	-	-	Y	-7.57999	-0.0900029	-0.0548746	0.0239129	0.065503	0.080233	5	0.179158	0.0915834	-0.00934724	0.162635	0.066042	5	Tubulin alpha-1B chain OS=Mus musculus GN=Tuba1b PE=1 SV=2
Ggt7	Q99JP7	Q99JP7	207182	-	-	-	-	-	Y	-	-	-	-	Y	-7.58206	-0.257306	0.103317	-0.0944509	-0.649699	-0.223198	5	-0.274619	-0.242208	-0.018113	-0.0911853	-0.0297856	5	Gamma-glutamyltransferase 7 OS=Mus musculus GN=Ggt7 PE=2 SV=2
Bnip1	Q6QD59	Q6QD59	224630	-	-	-	-	-	Y	-	-	-	-	-	-7.59085	-0.346463	-0.557652	0.551878	-0.0237607	-0.663869	5	-0.405012	NA	-0.0131924	0.0144713	-0.0553874	4	Vesicle transport protein SEC20 OS=Mus musculus GN=Bnip1 PE=2 SV=1
Map2k4	P47809	P47809	26398	-	-	-	-	-	-	-	-	-	-	-	-7.61235	-0.657633	-0.0862024	NA	0.575271	-0.186473	4	-0.113501	NA	NA	0.230651	-0.103056	3	Dual specificity mitogen-activated protein kinase kinase 4 OS=Mus musculus GN=Map2k4 PE=1 SV=2
Myl6	Q60605-2	Q60605	17904	-	-	-	-	-	-	-	-	-	-	-	-7.61835	-0.395936	-0.298635	-0.106288	0.0316452	-0.229715	5	-0.264023	-0.133489	-0.0336719	0.00616527	NA	4	Isoform Smooth muscle of Myosin light polypeptide 6 OS=Mus musculus GN=Myl6
Gm5070	tr|J3QM94|J3QM94_MOUSE	J3QM94	-	-	-	-	-	-	-	-	-	-	-	-	-7.62851	0.0695187	-0.407806	-0.224379	NA	-0.238013	4	-0.230657	-0.100369	-0.034361	NA	-0.0606693	4	Uncharacterized protein OS=Mus musculus GN=Gm5070 PE=3 SV=1
Gm5786	tr|J3QMG5|J3QMG5_MOUSE	J3QMG5	544872	-	-	-	-	-	-	-	-	-	-	-	-7.62851	0.0695187	-0.407806	-0.224379	NA	-0.238013	4	-0.230657	-0.100369	-0.034361	NA	-0.0606693	4	Uncharacterized protein OS=Mus musculus GN=Gm5786 PE=3 SV=1
Gm6139	tr|L7N240|L7N240_MOUSE	L7N240	-	-	-	-	-	-	-	-	-	-	-	-	-7.62851	0.0695187	-0.407806	-0.224379	NA	-0.238013	4	-0.230657	-0.100369	-0.034361	NA	-0.0606693	4	Protein Gm6139 OS=Mus musculus GN=Gm6139 PE=3 SV=1
Gm6576	tr|F6YTZ4|F6YTZ4_MOUSE	F6YTZ4	625311	-	-	-	-	-	-	-	-	-	-	-	-7.62851	0.0695187	-0.407806	-0.224379	NA	-0.238013	4	-0.230657	-0.100369	-0.034361	NA	-0.0606693	4	Uncharacterized protein OS=Mus musculus GN=Gm6576 PE=3 SV=2
Rps2	P25444	P25444	16898	-	-	-	-	-	Y	-	-	-	-	-	-7.62851	0.0695187	-0.407806	-0.224379	NA	-0.238013	4	-0.230657	-0.100369	-0.034361	NA	-0.0606693	4	40S ribosomal protein S2 OS=Mus musculus GN=Rps2 PE=2 SV=3
Selenof	Q9ERR7	Q9ERR7	93684	-	-	-	-	-	-	-	-	-	-	-	-7.64156	-0.608054	-0.129877	-0.0523564	-0.312071	0.224947	5	-0.169372	-0.175578	-0.0101995	0.028485	NA	4	15 kDa selenoprotein OS=Mus musculus GN=Sep15 PE=1 SV=3
Alcam	Q61490	Q61490	11658	-	-	-	-	-	-	Y	-	-	-	-	-7.64582	-0.3034	-0.176434	NA	-0.419898	-0.0552931	4	-0.203987	-0.205722	-0.0249554	NA	NA	3	CD166 antigen OS=Mus musculus GN=Alcam PE=1 SV=3
Alcam	tr|E9Q4G8|E9Q4G8_MOUSE	E9Q4G8	11658	-	-	-	-	-	-	Y	-	-	-	-	-7.64582	-0.3034	-0.176434	NA	-0.419898	-0.0552931	4	-0.203987	-0.205722	-0.0249554	NA	NA	3	CD166 antigen OS=Mus musculus GN=Alcam PE=2 SV=1
Ap3m2	Q8R2R9	Q8R2R9	64933	-	-	-	-	-	-	-	-	-	-	-	-7.6482	-0.266331	0.00423591	-0.075754	-0.00983601	-0.161412	5	0.198438	-0.106819	-0.0116346	0.00420885	-0.123804	5	AP-3 complex subunit mu-2 OS=Mus musculus GN=Ap3m2 PE=2 SV=1
Plcd1	Q8R3B1	Q8R3B1	18799	-	-	-	-	-	-	-	-	-	-	-	-7.67065	NA	0.0507725	NA	-0.40333	0.559527	3	0.201685	0.411279	-0.00625143	0.0459399	NA	4	1-phosphatidylinositol 4,5-bisphosphate phosphodiesterase delta-1 OS=Mus musculus GN=Plcd1 PE=2 SV=2
Fmn2	Q9JL04	Q9JL04	54418	-	-	-	-	-	Y	Y	-	Y	-	-	-7.67876	-0.261921	-0.0993764	-0.188963	-0.247617	-0.305542	5	-0.214862	-0.0437006	-0.0256102	-0.117147	-0.230736	5	Formin-2 OS=Mus musculus GN=Fmn2 PE=1 SV=2
Nfs1	Q9Z1J3	Q9Z1J3	18041	-	-	-	-	-	-	-	-	-	-	-	-7.73826	-0.334745	-0.282378	-0.13367	-0.394994	-0.207126	5	-0.310709	-0.245322	-0.0365593	-0.143796	-0.14151	5	Cysteine desulfurase, mitochondrial OS=Mus musculus GN=Nfs1 PE=2 SV=3
Nfs1	Q9Z1J3-2	Q9Z1J3	18041	-	-	-	-	-	-	-	-	-	-	-	-7.73826	-0.334745	-0.282378	-0.13367	-0.394994	-0.207126	5	-0.310709	-0.245322	-0.0365593	-0.143796	-0.14151	5	Isoform Cytoplasmic of Cysteine desulfurase, mitochondrial OS=Mus musculus GN=Nfs1
Slc25a4	P48962	P48962	11739	-	Y	-	-	-	-	-	-	-	-	-	-7.77575	-0.155392	-0.413269	-0.0537957	-0.213601	-0.156298	5	-0.266121	-0.21157	-0.0326253	-0.106169	0.101447	5	ADP/ATP translocase 1 OS=Mus musculus GN=Slc25a4 PE=1 SV=4
Calm1	P62204	P62204	12313	-	Y	-	-	-	-	-	-	-	-	Y	-7.8045	-0.130344	-0.180407	-0.111914	-0.0393241	0.082832	5	0.125761	-0.0342682	-0.0145761	0.0152093	0.00779829	5	Calmodulin OS=Mus musculus GN=Calm1 PE=1 SV=2
Calm1	tr|Q3UKW2|Q3UKW2_MOUSE	Q3UKW2	12313	-	Y	-	-	-	-	-	-	-	-	Y	-7.8045	-0.130344	-0.180407	-0.111914	-0.0393241	0.082832	5	0.125761	-0.0342682	-0.0145761	0.0152093	0.00779829	5	Calmodulin OS=Mus musculus GN=Calm1 PE=2 SV=1
Acsl6	tr|Q5ICG5|Q5ICG5_MOUSE	Q5ICG5	216739	-	Y	-	-	-	-	-	-	-	-	-	-7.81444	NA	-0.167529	NA	-0.144191	-0.561039	3	-0.377371	-0.251063	-0.0356066	-0.108755	-0.202112	5	Long chain acyl-CoA synthetase 6 isoform 3 OS=Mus musculus GN=Acsl6 PE=2 SV=1
Ndufaf3	Q9JKL4	Q9JKL4	66706	-	-	-	-	-	-	-	-	-	-	-	-7.8317	NA	0.604969	-0.144281	-0.614789	-0.258093	4	NA	NA	-0.0380706	0.126085	-0.108707	3	NADH dehydrogenase [ubiquinone] 1 alpha subcomplex assembly factor 3 OS=Mus musculus GN=Ndufaf3 PE=2 SV=1
Acsl6	Q91WC3	Q91WC3	216739	-	Y	-	-	-	-	-	-	-	-	-	-7.84619	-0.378705	-0.167529	NA	-0.144191	-0.561039	4	-0.377371	-0.251063	-0.0356066	NA	-0.202112	4	Long-chain-fatty-acid--CoA ligase 6 OS=Mus musculus GN=Acsl6 PE=2 SV=1
Acsl6	Q91WC3-2	Q91WC3	216739	-	Y	-	-	-	-	-	-	-	-	-	-7.84619	-0.378705	-0.167529	NA	-0.144191	-0.561039	4	-0.377371	-0.251063	-0.0356066	NA	-0.202112	4	Isoform 2 of Long-chain-fatty-acid--CoA ligase 6 OS=Mus musculus GN=Acsl6
Mut	P16332	P16332	17850	-	-	-	-	-	-	-	-	-	-	-	-7.8462	-0.522063	-0.221915	-0.17311	0.176964	-0.308091	5	-0.18864	-0.0561318	NA	NA	-0.0951718	3	Methylmalonyl-CoA mutase, mitochondrial OS=Mus musculus GN=Mut PE=1 SV=2
Ogdh	Q60597	Q60597	18293	-	-	-	-	-	Y	-	-	-	-	-	-7.8546	-0.183754	-0.382286	-0.191541	-0.349602	-0.402963	5	-0.338237	-0.239733	-0.0399991	-0.152881	-0.257139	5	2-oxoglutarate dehydrogenase, mitochondrial OS=Mus musculus GN=Ogdh PE=1 SV=3
Ogdh	Q60597-2	Q60597	18293	-	-	-	-	-	Y	-	-	-	-	-	-7.8546	-0.183754	-0.382286	-0.191541	-0.349602	-0.402963	5	-0.338237	-0.239733	-0.0399991	-0.152881	-0.257139	5	Isoform 2 of 2-oxoglutarate dehydrogenase, mitochondrial OS=Mus musculus GN=Ogdh
Ogdh	Q60597-3	Q60597	18293	-	-	-	-	-	Y	-	-	-	-	-	-7.8546	-0.183754	-0.382286	-0.191541	-0.349602	-0.402963	5	-0.338237	-0.239733	-0.0399991	-0.152881	-0.257139	5	Isoform 3 of 2-oxoglutarate dehydrogenase, mitochondrial OS=Mus musculus GN=Ogdh
Ogdh	Q60597-4	Q60597	18293	-	-	-	-	-	Y	-	-	-	-	-	-7.8546	-0.183754	-0.382286	-0.191541	-0.349602	-0.402963	5	-0.338237	-0.239733	-0.0399991	-0.152881	-0.257139	5	Isoform 4 of 2-oxoglutarate dehydrogenase, mitochondrial OS=Mus musculus GN=Ogdh
Tenm2	Q9WTS5	Q9WTS5	23964	-	-	-	-	-	Y	-	-	-	-	-	-7.86885	-0.16706	-0.594049	0.0167873	NA	-0.158023	4	NA	-0.208752	NA	-0.101855	-0.0763323	3	Teneurin-2 OS=Mus musculus GN=Tenm2 PE=2 SV=1
Lphn3	tr|D3YTW7|D3YTW7_MOUSE	D3YTW7	319387	-	-	-	-	-	Y	-	-	-	-	-	-7.87973	-0.229431	-0.0438595	-0.145578	-0.280073	-0.0390091	5	-0.300456	NA	-0.00590766	-0.126267	0.22923	4	Latrophilin-3 OS=Mus musculus GN=Lphn3 PE=2 SV=1
Ccdc51	Q3URS9	Q3URS9	66658	-	-	-	-	-	Y	-	-	-	-	-	-7.92473	NA	0.000511334	NA	-0.546186	-0.414633	3	-0.42183	-0.241087	-0.0422562	NA	-0.186068	4	Coiled-coil domain-containing protein 51 OS=Mus musculus GN=Ccdc51 PE=2 SV=1
Ccdc51	Q3URS9-2	Q3URS9	66658	-	-	-	-	-	Y	-	-	-	-	-	-7.92473	NA	0.000511334	NA	-0.546186	-0.414633	3	-0.42183	-0.241087	-0.0422562	NA	-0.186068	4	Isoform 2 of Coiled-coil domain-containing protein 51 OS=Mus musculus GN=Ccdc51
Lphn3	tr|K3W4M8|K3W4M8_MOUSE	K3W4M8	319387	-	-	-	-	-	Y	-	-	-	-	-	-7.94452	-0.229431	-0.0438595	-0.145578	-0.280073	NA	4	-0.300456	-0.1826	-0.00590766	-0.126267	0.22923	5	Latrophilin-3 OS=Mus musculus GN=Lphn3 PE=2 SV=1
Lppr2	Q8VCY8-2	Q8VCY8	235044	-	-	-	-	-	-	-	-	-	-	-	-7.96749	NA	NA	-0.124102	-0.312657	-0.0816003	3	NA	-0.133568	-0.0209204	-0.0968828	-0.0485045	4	Isoform 2 of Lipid phosphate phosphatase-related protein type 2 OS=Mus musculus GN=Lppr2
Flot1	O08917	O08917	14251	-	-	Y	-	-	-	-	-	-	-	-	-8.01448	-0.467572	-0.310677	-0.125073	-0.147951	-0.034273	5	-0.214062	-0.239178	-0.027656	-0.118399	0.00571842	5	Flotillin-1 OS=Mus musculus GN=Flot1 PE=1 SV=1
Pgam1	Q9DBJ1	Q9DBJ1	18648	-	-	-	-	-	-	-	-	-	-	-	-8.0181	-0.182263	-0.212169	-0.0504101	-0.400915	0.0262886	5	-0.153711	-0.132132	-0.017603	0.0221092	-0.0459384	5	Phosphoglycerate mutase 1 OS=Mus musculus GN=Pgam1 PE=1 SV=3
Fmnl2	A2APV2-3	A2APV2	71409	-	-	-	-	-	Y	-	-	-	-	-	-8.03591	-0.809628	0.176015	-0.194703	NA	-0.225558	4	-0.452567	NA	-0.0386277	-0.0744816	-0.0935671	4	Isoform 3 of Formin-like protein 2 OS=Mus musculus GN=Fmnl2
Map4	P27546	P27546	17758	-	-	-	-	-	Y	-	-	-	-	-	-8.04643	-0.204193	-0.116965	-0.0179795	-0.197483	-0.0190575	5	0.184014	-0.31406	-0.0182113	-0.0196684	0.106181	5	Microtubule-associated protein 4 OS=Mus musculus GN=Map4 PE=1 SV=3
Map4	P27546-2	P27546	17758	-	-	-	-	-	Y	-	-	-	-	-	-8.04643	-0.204193	-0.116965	-0.0179795	-0.197483	-0.0190575	5	0.184014	-0.31406	-0.0182113	-0.0196684	0.106181	5	Isoform 2 of Microtubule-associated protein 4 OS=Mus musculus GN=Map4
Map4	P27546-3	P27546	17758	-	-	-	-	-	Y	-	-	-	-	-	-8.04643	-0.204193	-0.116965	-0.0179795	-0.197483	-0.0190575	5	0.184014	-0.31406	-0.0182113	-0.0196684	0.106181	5	Isoform 3 of Microtubule-associated protein 4 OS=Mus musculus GN=Map4
Map4	tr|E9QPW8|E9QPW8_MOUSE	E9QPW8	-	-	-	-	-	-	Y	-	-	-	-	-	-8.04643	-0.204193	-0.116965	-0.0179795	-0.197483	-0.0190575	5	0.184014	-0.31406	-0.0182113	-0.0196684	0.106181	5	Microtubule-associated protein OS=Mus musculus GN=Map4 PE=2 SV=2
Uba1	Q02053	Q02053	22201	-	-	-	-	-	Y	-	-	-	-	-	-8.05849	-0.538495	-0.0582405	-0.194724	0.240634	-0.308442	5	-0.232501	-0.0817881	-0.0236504	-0.00330239	-0.0233523	5	Ubiquitin-like modifier-activating enzyme 1 OS=Mus musculus GN=Uba1 PE=1 SV=1
Ak5	Q920P5	Q920P5	229949	-	-	-	-	-	-	-	-	-	-	-	-8.05957	-0.484528	0.149005	-0.0528881	-0.538595	0.285008	5	0.0687694	0.0410705	-0.0201848	-0.108924	-0.127989	5	Adenylate kinase isoenzyme 5 OS=Mus musculus GN=Ak5 PE=2 SV=2
Abi1	Q8CBW3	Q8CBW3	11308	-	-	-	-	-	-	-	-	-	-	Y	-8.08046	-0.137878	NA	-0.0985561	-0.219269	0.0345085	4	NA	NA	0.00396199	0.0146867	-0.0369317	3	Abl interactor 1 OS=Mus musculus GN=Abi1 PE=1 SV=3
Abi1	Q8CBW3-2	Q8CBW3	11308	-	-	-	-	-	-	-	-	-	-	Y	-8.08046	-0.137878	NA	-0.0985561	-0.219269	0.0345085	4	NA	NA	0.00396199	0.0146867	-0.0369317	3	Isoform 2 of Abl interactor 1 OS=Mus musculus GN=Abi1
Abi1	Q8CBW3-3	Q8CBW3	11308	-	-	-	-	-	-	-	-	-	-	Y	-8.08046	-0.137878	NA	-0.0985561	-0.219269	0.0345085	4	NA	NA	0.00396199	0.0146867	-0.0369317	3	Isoform 3 of Abl interactor 1 OS=Mus musculus GN=Abi1
Abi1	Q8CBW3-4	Q8CBW3	11308	-	-	-	-	-	-	-	-	-	-	Y	-8.08046	-0.137878	NA	-0.0985561	-0.219269	0.0345085	4	NA	NA	0.00396199	0.0146867	-0.0369317	3	Isoform 4 of Abl interactor 1 OS=Mus musculus GN=Abi1
Abi1	Q8CBW3-5	Q8CBW3	11308	-	-	-	-	-	-	-	-	-	-	Y	-8.08046	-0.137878	NA	-0.0985561	-0.219269	0.0345085	4	NA	NA	0.00396199	0.0146867	-0.0369317	3	Isoform 5 of Abl interactor 1 OS=Mus musculus GN=Abi1
Abi1	tr|B7ZCU0|B7ZCU0_MOUSE	B7ZCU0	11308	-	-	-	-	-	-	-	-	-	-	Y	-8.08046	-0.137878	NA	-0.0985561	-0.219269	0.0345085	4	NA	NA	0.00396199	0.0146867	-0.0369317	3	Abl interactor 1 OS=Mus musculus GN=Abi1 PE=2 SV=1
Abi1	tr|B7ZCU2|B7ZCU2_MOUSE	B7ZCU2	11308	-	-	-	-	-	-	-	-	-	-	Y	-8.08046	-0.137878	NA	-0.0985561	-0.219269	0.0345085	4	NA	NA	0.00396199	0.0146867	-0.0369317	3	Abl interactor 1 OS=Mus musculus GN=Abi1 PE=2 SV=1
Abi1	tr|B7ZCU3|B7ZCU3_MOUSE	B7ZCU3	11308	-	-	-	-	-	-	-	-	-	-	Y	-8.08046	-0.137878	NA	-0.0985561	-0.219269	0.0345085	4	NA	NA	0.00396199	0.0146867	-0.0369317	3	Abl interactor 1 OS=Mus musculus GN=Abi1 PE=2 SV=1
Abi1	tr|B7ZCU4|B7ZCU4_MOUSE	B7ZCU4	11308	-	-	-	-	-	-	-	-	-	-	Y	-8.08046	-0.137878	NA	-0.0985561	-0.219269	0.0345085	4	NA	NA	0.00396199	0.0146867	-0.0369317	3	Abl interactor 1 OS=Mus musculus GN=Abi1 PE=2 SV=1
Abi1	tr|B7ZCU5|B7ZCU5_MOUSE	B7ZCU5	11308	-	-	-	-	-	-	-	-	-	-	Y	-8.08046	-0.137878	NA	-0.0985561	-0.219269	0.0345085	4	NA	NA	0.00396199	0.0146867	-0.0369317	3	Abl interactor 1 OS=Mus musculus GN=Abi1 PE=2 SV=1
Abi1	tr|J3QNK8|J3QNK8_MOUSE	J3QNK8	11308	-	-	-	-	-	-	-	-	-	-	Y	-8.08046	-0.137878	NA	-0.0985561	-0.219269	0.0345085	4	NA	NA	0.00396199	0.0146867	-0.0369317	3	Abl interactor 1 OS=Mus musculus GN=Abi1 PE=2 SV=1
Qil1	Q8R404	Q8R404	224904	-	-	-	-	-	-	-	-	-	-	-	-8.09532	-0.0854443	-0.435465	-0.180788	-0.246627	-0.466914	5	-0.369649	NA	-0.0361634	-0.169819	-0.159012	4	Protein QIL1 OS=Mus musculus GN=Qil1 PE=2 SV=1
Sept2	P42208	P42208	18000	-	Y	-	-	-	Y	-	-	-	-	-	-8.14098	-0.421605	-0.0675106	-0.0526648	0.452014	-0.288373	5	0.117894	-0.0984315	-0.0270266	-0.0573993	0.186561	5	Septin-2 OS=Mus musculus GN=Sept2 PE=1 SV=2
Sept2	tr|E9Q3V6|E9Q3V6_MOUSE	E9Q3V6	18000	-	Y	-	-	-	Y	-	-	-	-	-	-8.14098	-0.421605	-0.0675106	-0.0526648	0.452014	-0.288373	5	0.117894	-0.0984315	-0.0270266	-0.0573993	0.186561	5	Septin-2 OS=Mus musculus GN=Sept2 PE=2 SV=1
Slc12a2	tr|E9QM38|E9QM38_MOUSE	E9QM38	20496	-	Y	-	-	-	Y	Y	-	-	-	-	-8.16165	-0.36416	-0.145382	-0.160159	0.0288745	-0.356982	5	-0.162657	-0.171135	-0.037991	-0.112199	-0.0128213	5	Solute carrier family 12 member 2 OS=Mus musculus GN=Slc12a2 PE=4 SV=1
Sort1	Q6PHU5	Q6PHU5	20661	-	-	-	-	-	-	-	-	-	-	-	-8.17688	-0.113446	0.0744029	-0.131143	-0.287974	-0.147304	5	0.0237405	-0.0450831	-0.0193363	0.0245707	-0.0874152	5	Sortilin OS=Mus musculus GN=Sort1 PE=1 SV=1
Sort1	Q6PHU5-2	Q6PHU5	20661	-	-	-	-	-	-	-	-	-	-	-	-8.17688	-0.113446	0.0744029	-0.131143	-0.287974	-0.147304	5	0.0237405	-0.0450831	-0.0193363	0.0245707	-0.0874152	5	Isoform 2 of Sortilin OS=Mus musculus GN=Sort1
Bzw2	Q91VK1	Q91VK1	66912	-	-	-	-	-	Y	-	-	-	-	-	-8.20701	NA	0.0593942	-0.0490736	NA	-0.179032	3	NA	0.135882	NA	-0.0386547	0.0363353	3	Basic leucine zipper and W2 domain-containing protein 2 OS=Mus musculus GN=Bzw2 PE=1 SV=1
Rps10	P63325	P63325	67097	-	-	-	-	-	-	-	-	-	-	-	-8.26549	NA	NA	-0.0712163	-0.444684	-0.22425	3	-0.145985	-0.0665976	-0.0430561	-0.161887	-0.308679	5	40S ribosomal protein S10 OS=Mus musculus GN=Rps10 PE=1 SV=1
Hpcal4	Q8BGZ1	Q8BGZ1	170638	-	-	-	-	-	-	-	-	-	-	-	-8.27032	-0.0444384	-0.135098	-0.136939	-0.0122505	-0.312588	5	-0.0942368	-0.0109432	-0.0171301	-0.00186128	-0.00946574	5	Hippocalcin-like protein 4 OS=Mus musculus GN=Hpcal4 PE=2 SV=3
Manf	Q9CXI5	Q9CXI5	74840	-	-	-	-	-	-	-	-	-	-	-	-8.34288	0.047157	-0.131415	-0.118398	-0.0671102	-0.0547978	5	0.239857	-0.0167548	-0.0145449	0.0244543	-0.045445	5	Mesencephalic astrocyte-derived neurotrophic factor OS=Mus musculus GN=Manf PE=1 SV=1
Manf	tr|Q3TMX5|Q3TMX5_MOUSE	Q3TMX5	74840	-	-	-	-	-	-	-	-	-	-	-	-8.34288	0.047157	-0.131415	-0.118398	-0.0671102	-0.0547978	5	0.239857	-0.0167548	-0.0145449	0.0244543	-0.045445	5	Arginine-rich, mutated in early stage tumors, isoform CRA_b OS=Mus musculus GN=Manf PE=2 SV=1
Manf	tr|Q80ZP8|Q80ZP8_MOUSE	Q80ZP8	74840	-	-	-	-	-	-	-	-	-	-	-	-8.34288	0.047157	-0.131415	-0.118398	-0.0671102	-0.0547978	5	0.239857	-0.0167548	-0.0145449	0.0244543	-0.045445	5	Armet protein OS=Mus musculus GN=Manf PE=2 SV=1
Nebl	Q9DC07	Q9DC07	74103	-	-	-	-	-	Y	-	-	-	-	-	-8.35449	-0.19374	-0.237586	-0.100247	-0.176837	-0.0426265	5	-0.0678857	-0.041175	-0.0223329	-0.00449021	-0.102311	5	LIM zinc-binding domain-containing Nebulette OS=Mus musculus GN=Nebl PE=2 SV=1
Fam49b	Q921M7	Q921M7	223601	-	-	-	-	-	-	-	-	-	-	-	-8.36425	0.12097	-0.0191255	NA	-0.685679	-0.0730242	4	-0.0903435	-0.0570919	-0.0337677	-0.014134	-0.112293	5	Protein FAM49B OS=Mus musculus GN=Fam49b PE=2 SV=1
Ddrgk1	Q80WW9	Q80WW9	77006	-	-	-	-	-	-	-	-	-	-	-	-8.36643	-0.196737	-0.13167	NA	-0.505972	-0.0785171	4	-0.110812	-0.227544	-0.0189083	0.0117594	-0.282039	5	DDRGK domain-containing protein 1 OS=Mus musculus GN=Ddrgk1 PE=1 SV=2
Ppp1r1b	Q60829	Q60829	19049	-	-	-	-	-	-	-	-	-	-	-	-8.37933	NA	NA	-0.198893	-0.269379	-0.212485	3	NA	-0.245417	0.0297349	NA	-0.156453	3	Protein phosphatase 1 regulatory subunit 1B OS=Mus musculus GN=Ppp1r1b PE=2 SV=2
Ppp1r1b	Q60829-2	Q60829	19049	-	-	-	-	-	-	-	-	-	-	-	-8.37933	NA	NA	-0.198893	-0.269379	-0.212485	3	NA	-0.245417	0.0297349	NA	-0.156453	3	Isoform 2 of Protein phosphatase 1 regulatory subunit 1B OS=Mus musculus GN=Ppp1r1b
Ndufa5	Q9CPP6	Q9CPP6	68202	-	-	-	-	-	-	-	-	-	-	Y	-8.39483	-0.22917	-0.305884	-0.0067912	-0.462559	-0.348857	5	-0.257376	-0.249759	-0.0416219	-0.149841	-0.139343	5	NADH dehydrogenase [ubiquinone] 1 alpha subcomplex subunit 5 OS=Mus musculus GN=Ndufa5 PE=1 SV=3
Arfgap1	tr|V9GXM1|V9GXM1_MOUSE	V9GXM1	228998	-	-	-	-	-	Y	-	-	-	-	-	-8.39944	-0.280035	-0.0858162	-0.14935	-0.261138	-0.228724	5	-0.17711	-0.170831	-0.0343959	0.0174103	-0.124535	5	ADP-ribosylation factor GTPase-activating protein 1 OS=Mus musculus GN=Arfgap1 PE=4 SV=1
Sv2a	Q9JIS5	Q9JIS5	64051	-	-	Y	-	-	Y	Y	-	-	-	Y	-8.4536	-0.229926	-0.0695039	-0.0990773	-0.203935	-0.109944	5	0.0421798	-0.163628	-0.0229996	-0.0726809	0.0236697	5	Synaptic vesicle glycoprotein 2A OS=Mus musculus GN=Sv2a PE=1 SV=1
Cnnm2	Q3TWN3	Q3TWN3	94219	-	Y	-	-	-	Y	-	Y	Y	-	-	-8.46766	-0.184955	-0.0987281	-0.162322	-0.525588	-0.109104	5	NA	-0.104406	-0.0546706	NA	-0.177467	3	Metal transporter CNNM2 OS=Mus musculus GN=Cnnm2 PE=1 SV=3
Cnnm2	Q3TWN3-2	Q3TWN3	94219	-	Y	-	-	-	Y	-	Y	Y	-	-	-8.46766	-0.184955	-0.0987281	-0.162322	-0.525588	-0.109104	5	NA	-0.104406	-0.0546706	NA	-0.177467	3	Isoform 2 of Metal transporter CNNM2 OS=Mus musculus GN=Cnnm2
Epha4	Q03137	Q03137	13838	-	-	-	-	-	-	-	-	-	-	-	-8.48954	-0.231976	-0.294124	0.0618703	-0.408934	-0.434757	5	-0.341459	-0.192348	-0.0272679	-0.122671	-0.103042	5	Ephrin type-A receptor 4 OS=Mus musculus GN=Epha4 PE=1 SV=2
Epha4	Q03137-2	Q03137	13838	-	-	-	-	-	-	-	-	-	-	-	-8.48954	-0.231976	-0.294124	0.0618703	-0.408934	-0.434757	5	-0.341459	-0.192348	-0.0272679	-0.122671	-0.103042	5	Isoform Short of Ephrin type-A receptor 4 OS=Mus musculus GN=Epha4
Osbpl8	tr|B9EJ86|B9EJ86_MOUSE	B9EJ86	237542	-	-	-	-	-	Y	-	-	-	-	-	-8.5761	-0.0724188	-0.0964726	-0.089509	-0.201576	-0.149614	5	-0.144699	0.0261531	-0.027285	-0.077473	0.140161	5	Oxysterol-binding protein OS=Mus musculus GN=Osbpl8 PE=2 SV=1
Osbpl8	tr|G3X9N6|G3X9N6_MOUSE	G3X9N6	237542	-	-	-	-	-	Y	-	-	-	-	-	-8.5761	-0.0724188	-0.0964726	-0.089509	-0.201576	-0.149614	5	-0.144699	0.0261531	-0.027285	-0.077473	0.140161	5	Oxysterol-binding protein OS=Mus musculus GN=Osbpl8 PE=3 SV=1
Lrpap1	P55302	P55302	16976	-	-	-	-	-	Y	-	-	-	-	-	-8.60469	NA	NA	-0.168398	0.0366404	-0.338756	3	NA	-0.0869407	-0.0188645	-0.0542347	-0.0447505	4	Alpha-2-macroglobulin receptor-associated protein OS=Mus musculus GN=Lrpap1 PE=1 SV=1
[truncated: 1,120 more rows]

## Sheet: Supplementary Data 2
Upregulated
Synaptic signaling
[truncated: 110 more rows]

## Sheet: Supplementary Data 3
GO term name	Gene Count	p-value	q-value (FDR-corrected)	-Log(q-value)	Enrichment
[truncated: 63 more rows]

[truncated: 4 more sheets: Supplementary Data 4, Supplementary Data 5, Supplementary Data 6, Supplementary Data 7]
