# Supplementary material for: Rescue of neuropsychiatric phenotypes in a mouse model of 16p11.2 duplication syndrome by genetic correction of an epilepsy network hub
Source: Nat Commun. 2023 Feb 17;14:825. doi: 10.1038/s41467-023-36087-x (PMC9938216; doi:10.1038/s41467-023-36087-x)
Supplement: Supplementary file 8 — Source Data [file 41467_2023_36087_MOESM8_ESM.xlsx]

## Sheet: Figure 1
Figure 1b	see Table S1 and data availability section
Figure 1c	see Table S2
Figure 1d			Upregulated		Downregulated
			enrichment	p-value	enrichment	p-value
	de novos	control	6.24673	0.295383	8.10734	0.168687
		EE	68.7026	0.00106927	14.9558	0.192158
		ID	37.3721	0.00587345	27.1812	0.00726541
		SZ	14.0984	0.0659638	13.9891	0.0235371
		ASD	11.0095	0.00935988	9.84963	0.00276308
	OMIM	Epi	103.169	0.000111296	12.0716	0.296526
		ID	49.9578	0.0373724	-13.1445	0.29217
	results from two-sided hypergeometric test
Figure 1g	see Table S4

## Sheet: Figure 2
Figure 2e-f (baseline)		e	f		Figure 2g-h (bicuculline)		g	h
	Genotype	co-activation during network events (% of WT)	Network burst frequency (% of WT)			Genotype	co-activation during network events (% of WT)	Network burst frequency (% of WT)
	WT	96.5284	47.6191			WT	109.017	129.568
	WT	166.526	85.7143			WT	117.243	104.651
	WT	71.0307	95.2381			WT	107.306	54.8173
	WT	49.3419	119.048			WT	88.6233	69.7674
	WT	79.1668	114.286			WT	105.819	104.651
	WT	172.22	123.809			WT	108.607	69.7674
	WT	65.1867	114.286			WT	101.354	84.7176
	WT	82.8953	111.111			WT	115.993	94.6844
	WT	71.3802	111.111			WT	122.316	139.535
	WT	90.3658	88.8889			WT	113.494	114.618
	WT	101.617	37.037			WT	72.5278	144.518
	WT	128.309	177.778			WT	76.2965	69.7674
	WT	79.6507	37.037			WT	104.169	114.618
	WT	127.663	103.704			WT	86.6684	84.7176
	WT	118.119	133.333			WT	70.5673	119.601
	WT	116.593	48.5564			Dup	107.955	69.7674
	WT	122.028	129.484			Dup	132.207	39.8671
	WT	102.945	113.298			Dup	128.783	64.7841
	WT	55.3846	80.9273			Dup	116.082	24.9169
	WT	108.558	101.138			Dup	122.667	89.701
	WT	123.785	137.576			Dup	99.5574	49.8339
	WT	70.7062	89.02			Dup	105.585	49.8339
	Dup	112.489	57.1429			Dup	137.443	189.369
	Dup	85.6822	114.286			Dup	120.137	204.319
	Dup	79.0771	95.2381			Dup	89.7094	109.635
	Dup	149.279	104.762			Dup	129.03	109.635
	Dup	195.762	123.809			Dup	107.946	179.402
	Dup	84.0583	29.6296			Dup	107.903	144.518
	Dup	84.6187	37.037			Dup	105.292	99.6678
	Dup	114.187	37.037			Dup	109.476	144.518
	Dup	112.742	59.2593
	Dup	125.774	59.2593			Unpaired t-test =	0.0135877	0.778065
	Dup	94.098	29.6296
	Dup	115.863	74.0741
	Dup	118.171	113.298
	Dup	148.647	178.04
	Dup	119.237	126.257
	Dup	136.709	113.298
	Dup	159.84	210.411
	Dup	139.246	137.576
	Dup	153.144	72.8346
	Dup	126.558	105.206
	Unpaired t-test =	0.0239315	0.641186

## Sheet: Figure 3
Figure 3d-h		d	e	f	h
	Genotype	co-active neurons (%)	Delay (s)	Event frequency (per min)	Correlation (R)
	WT	37.8168	0.142	4.7143	0.5417
	WT	20.21	0.101425	3.45013	0.563
	WT	50.7	0.092838	2.97143	0.83
	WT	36.06	0.233707	4.74286	0.6219
	WT	34.916	0.190783	4.04762	0.7378
	WT	36.3097	0.165	2.8896	0.538855
	WT	50.1689	0.080993	3.2345	0.7751
	Dup	47.6572	0.062618	1.34771	0.9166
	Dup	36.72	0.056179	2.17143	0.8588
	Dup	46.64	0.074726	3.80952	0.76
	Dup	46.6	0.128064	2	0.8683
	Dup	53.29	0.028938	2.22857	0.92273
	Dup	60.31	0.03417	2.39067	0.864581
	Dup	39.7661	0.1182	2.91105	0.827703
	Dup	60.3455	0.057885	2.3289	0.91064
	Unpaired t-test (p=)	0.0447	0.0091	0.0046	0.0007
Figure 3j (seizure onset)	Time (s)	WT	Dup
	1953	1
	1009	1
	7200	0
	7200	0
	505	1
	7200	0
	2355	1
	7200	0
	7200	0
	7200	0
	7200	0
	872	1
	2888	1
	3711	1
	7200	0
	7200	0
	808		1
	677		1
	1213		1
	688		1
	541		1
	7200		0
	1006		1
	787		0
	1199		1
	704		1
	5541		1
	7200		0
	720		1
	731		1
	1024		1
	879		1
	2192		1
	Log-rank (Mantel-Cox) test:	p=0.0031
Figure 3k (seizure score)	WT	Dup
	7	7
	5	7
	7	7
	5	7
	3	7
	3	7
	7	7
	4	5
	7	7
	5	5
	5	7
	5	3
	7	7
	4	7
	4	7
	4	7
		7
	Mann Whitney test	p=0.0039
Figure 3l (survival curve)	Time (s)	WT	Dup
	2299	1
	7200	0
	1475	1
	7200	0
	710	1
	7200	0
	3993	1
	7200	0
	7200	0
	7200	0
	7200	0
	1088	1
	3432	1
	3761	1
	7200	0
	7200	0
	1028		1
	910		1
	1616		1
	897		1
	783		1
	7200		0
	1411		1
	855		1
	1420		1
	1162		1
	5562		1
	7200		0
	995		1
	1056		1
	1305		1
	1033		1
	2432		1
	Log-rank (Mantel-Cox) test:	p=0.0013

## Sheet: Figure 4
Figure 4b	Gene Name	Enrichment	pLi	Disease association
	SEZ6L2	2.59902	0.117	ASD de novo
	PRRT2	2.5151	0.579	OMIM Epilepsy
	DOC2A	2.34053	0.007	SZ / DD de novo
	CORO1A	2.00938	0.97
	ALDOA	1.90908	0.001
	ASPHD1	1.72098	0.002
	KCTD13	1.72098	0.001
	YPEL3	1.69911	0.042
	TAOK2	1.60036	1	ASD de novo
	MAPK3	1.58144	0.04	ASD/ID de novo
	CDIPT	1.22266	0.13
	FAM57B	1.16509	0.665
	MVP	0.95254	0
	C16orf92	0.765879	0.032
	QPRT	0.606354	0.005	ASD de novo
	HIRIP3	0.581257	0
	GDPD3	0.531938	0
	MAZ	0.452421	0.944	ASD de novo
	KIF22	0.431831	0
	PPP4C	0.319744	0.455
	TMEM219	0	0.01	SZ de novo
	INO80E	0	0.367
	TBX6	0	0.621
	SPN	0	0.743
	C16ORF54	0	0	ASD de novo
	ZG16	0	0.009
	PAGR1	0	0.007
Figure 4d	see Table S5
Figure 4e	see Table S7
Figure 4f		Enrichment (%)	p-value
	Epi	352	3.14157e-05
	ID	257	0.00500924
Figure 4h		Overlap	Enrichment	p-value
	All	139	1.90982	8.5574e-26
	Upreg	76	2.65728	1.92376e-19
	Downreg	63	1.41759	0.000190679

## Sheet: Figure 5
Figure 5c		Frequency
		WT	Dup	Corr
		3.29	2.33	2.04
		2.13	4	3.46
		3.83	2.42	2.83
		2.5	3.79	2.33
		2.42	2.38	1.79
		1.58	2.21	2.67
		3.46	4.92	2.29
		2.33	1.54	3.29
		2.79	2.08	2.25
		1.63	2.13	2.04
		4.13	1.83	2.21
		3.04	3.83	1.5
		3	2.33	3.08
		1.75	1.75	1.25
		1.79	2.29	2.67
		1.33	2.17	1.92
		0.96	1.38	4.17
		1.75	2.17	3.63
		2.21	5.29	2.21
		1.38	3.5	1
		0.79	3.46	2.63
			1.38	2.5
			4.17	3.96
			3.42	2.92
			3.21	1.63
			3.04	1.83
			2.08
			1.58
			3.29
			4.67
			3.63
			1.21
			3
			2.42
			1.63
			0.92
			5.88
			5.71
			5.63
			5.33
			4.08
			0.88
		One-way ANOVA with Holm-Šídák's multiple comparisons test:
		Comparison	Adjusted P Value
		WT vs. Dup	0.07
		WT vs. Corr	0.5937
		Dup vs. Corr	0.136
Figure 5d		Amplitude
		WT	Dup	Corr
		0.061	0.312	0.053
		0.117	0.165	0.15
		0.06	0.213	0.058
		0.065	0.124	0.075
		0.071	0.17	0.131
		0.1	0.178	0.129
		0.074	0.113	0.072
		0.077	0.216	0.096
		0.077	0.189	0.079
		0.138	0.17	0.088
		0.077	0.254	0.125
		0.086	0.12	0.206
		0.046	0.108	0.123
		0.101	0.187	0.064
		0.086	0.118	0.11
		0.099	0.205	0.174
		0.268	0.183	0.176
		0.096	0.16	0.072
		0.152	0.091	0.108
		0.373	0.089	0.188
		0.421	0.08	0.13
			0.287	0.196
			0.085	0.19
			0.074	0.096
			0.087	0.102
			0.101	0.123
			0.125	0.163
			0.186
			0.062
			0.078
			0.089
			0.178
			0.071
			0.087
			0.109
			0.2
			0.075
			0.054
			0.043
			0.075
			0.058
			0.085
		Kruskal-Wallis test with Dunn's multiple comparisons test:
		Comparison	Adjusted P Value
		WT vs. Dup	0.3127
		WT vs. Corr	0.712
		Dup vs. Corr	>0.9999
Figure 5e		Half-width
		WT	Dup	Corr
		0.487	0.431	0.173
		0.625	0.4	0.177
		0.266	0.413	0.193
		0.217	0.293	0.189
		0.153	0.196	0.186
		0.116	0.203	0.144
		0.188	0.167	0.248
		0.116	0.255	0.185
		0.193	0.202	0.159
		0.098	0.166	0.158
		0.224	0.127	0.291
		0.246	0.212	0.193
		0.251	0.159	0.205
		0.141	0.216	0.281
		0.141	0.192	0.339
		0.352	0.177	0.347
		0.458	0.235	0.413
		0.354	0.269	0.335
		0.317	0.272	0.247
		0.25	0.274	0.33
		0.267	0.213	0.425
			0.219	0.287
			0.158	0.269
			0.234	0.235
			0.236	0.224
			0.337	0.253
			0.344	0.189
			0.316
			0.424
			0.33
			0.405
			0.299
			0.291
			0.249
			0.246
			0.271
			0.247
			0.301
			0.177
			0.257
			0.274
			0.262
		Kruskal-Wallis test with Dunn's multiple comparisons test:
		Comparison	Adjusted P Value
		WT vs. Dup	>0.9999
		WT vs. Corr	>0.9999
		Dup vs. Corr	>0.9999
Figure 5f		High synchrony events
		WT	Dup	Corr
		0.218	0.22	0.343
		0.335	0.212	0.367
		0.221	0.245	0.248
		0.239	0.248	0.236
		0.458	0.495	0.242
		0.204	0.743	0.26
		0.216	0.627	0.264
		0.459	0.206	0.331
		0.319	0.298	0.217
		0.201	0.346	0.23
		0.226	0.219	0.245
		0.214	0.386	0.343
		0.572	0.266	0.307
		0.206	0.262	0.321
		0.275	0.288	0.31
		0.355	0.295	0.315
		0.38	0.479	0.344
		0.424	0.268	0.295
		0.327	0.349	0.349
		0.256	0.32	0.338
			0.367	0.238
			0.355	0.314
			0.278	0.279
			0.421	0.326
			0.401	0.337
			0.562	0.271
			0.772	0.267
			0.362
			0.341
			0.373
			0.44
			0.269
			0.379
			0.345
			0.407
			0.34
			0.494
			0.384
			0.286
			0.297
			0.364
			0.388
		Kruskal-Wallis test with Dunn's multiple comparisons test:
		Comparison	Adjusted P Value
		WT vs. Dup	0.0378
		WT vs. Corr	>0.9999
		Dup vs. Corr	0.0382
Figure 5g		Low synchrony events
		WT	Dup	Corr
		0.06	0.087	0.042
		0.104	0.063	0.095
		0.054	0.109	0.054
		0.061	0.139	0.064
		0.05	0.064	0.112
		0.082	0.074	0.112
		0.07	0.104	0.054
		0.073	0.068	0.067
		0.053	0.064	0.069
		0.107	0.049	0.069
		0.077	0.103	0.099
		0.081	0.073	0.097
		0.043	0.06	0.07
		0.091	0.126	0.052
		0.079	0.138	0.074
		0.079	0.063	0.068
		0.053	0.057	0.067
		0.087	0.058	0.056
		0.131	0.059	0.071
			0.061	0.057
			0.06	0.117
			0.063	0.131
			0.043	0.134
			0.053	0.061
			0.054	0.052
			0.018	0.105
			0.022	0.128
			0.06
			0.075
			0.085
			0.061
			0.068
			0.053
			0.042
			0.057
			0.055
			0.061
			0.087
			0.056
			0.069
			0.088
			0.116
		Kruskal-Wallis test with Dunn's multiple comparisons test:
		Comparison	Adjusted P Value
		WT vs. Dup	>0.9999
		WT vs. Corr	>0.9999
		Dup vs. Corr	0.4314
Figure 5j		Peak Amplitude (% of WT)
		WT	Dup	Corr
		100	108.701	85.6581
		90.2323	107.918	87.1193
		109.768	87.5705	116.49
		94.3249	103.497	94.1944
		105.675	102.188	103.849
		93.6133	113.287	88.7638
		106.387	112.59	117.298
		109.892	112.938	108.354
		112.035	101.022	106.21
		78.0613	117.112	100.479
		100.012	100.37	78.1926
		97.1855	109.071	93.7775
		102.814	111.583	97.3628
		101.973	113.141	104.942
		98.027	126.954	108.654
		106.376	112.222	108.693
		93.6239	113.76	90.5259
			118.001	100.36
			112.288	85.3026
			104.356
			109.709
			106.896
			93.1196
			109.366
			93.4078
			108.754
		One-way ANOVA with Holm-Šídák's multiple comparisons test:
		Comparison	Adjusted P-value
		WT vs. Dup	0.0185
		Dup vs. Corr	0.6989
		WT vs. Corr	0.0063
Figure 5k		Peak Area (% of WT)
		WT	Dup	Corr
		100	90.3808	83.5493
		95.8016	65.8974	27.5571
		104.198	32.7916	104.395
		82.1395	89.5654	98.4048
		117.86	52.7866	66.8752
		62.8509	107.243	68.9016
		137.149	143.197	58.163
		106.044	95.6522	179.13
		153.119	80.9509	179.533
		70.1907	129.121	56.8355
		70.6466	108.602	43.849
		83.1997	147.125	75.7285
		116.8	172.745	124.331
		96.5174	86.6176	133.002
		103.483	193.404	99.9289
		109.05	166.259	125.041
		90.9499	144.806	35.6323
			245.098	83.1869
			125.847	31.3054
			51.1727
			128.69
			119.403
			67.4974
			33.1154
			83.9224
			116.977
		One-way ANOVA with Holm-Šídák's multiple comparisons test:
		Comparison	Adjusted P-value
		WT vs. Dup	0.6343
		Dup vs. Corr	0.2102
		WT vs. Corr	0.6343
Figure 5l		Peak half-width (% of WT)
		WT	Dup	Corr
		100	83.0093	43.5255
		129.954	7.72954	23.322
		70.0458	8.52121	45.9371
		90.335	32.2944	89.6528
		109.665	12.7763	29.616
		49.589	65.6045	138.959
		150.411	71.0575	23.8932
		75.0053	52.0073	94.0929
		101.787	30.8755	213.328
		164.389	174.495	34.5589
		58.8186	91.8744	43.2592
		78.281	189.288	69.6544
		121.719	164.767	135.45
		146.58	36.9589	112.013
		53.42	198.548	113.729
		165.509	195.459	118.313
		34.4912	69.2453	14.902
			241.917	70.8377
			196.2	29.3422
			28.2422
			101.569
			113.214
			93.7435
			22.1297
			109.513
			163.142
		One-way ANOVA with Holm-Šídák's multiple comparisons test:
		Comparison	Adjusted P-value
		WT vs. Dup	0.9209
		WT vs. Corr	0.4854
		Dup vs. Corr	0.4854

## Sheet: Figure 6
Figure 6b		Open field - Distance travelled (cm)
		WT	Dup	Corr	Het
		10166.2	7427.6	8278.86	11433.5
		8054.42	7224.64	7650.74	17289.2
		8192.08	6094.77	10641.3	10843.7
		11902.1	9781.57	9193.25	13516.8
		12277.7	9836.65	11037.9	14250.3
		13690.8	12526.8	9225.31	11330
		10630.2	10189.3	11415.4	15165.9
		11762.7	10109.8	12688.6	12350.9
		11820.1	10545.1	8749.92	16874.3
		12051.6	10370.4	12345.6	9532.62
		14423	14057.4	7773.58	9516.14
		14490.4	10795.1	7788.49	13206.8
		14168.9	9308.47	7379.96	12172.3
		14611.1	9942.32	8588.05
		9118.83		10599.5
		12618.6		8662.1
		17575.4		11133.1
		11812.3
		11318.1
		9493.86
		Two-way ANOVA with Tukey's multiple comparisons test:
		Comparison	Adjusted p-value
		WT vs. Dup	0.0323
		WT vs. Het	0.674
		WT vs. Corr	0.0073
		Dup vs. Het	0.0036
		Dup vs. Corr	0.9851
		Het vs. Corr	0.0007
Figure 6c		Open field - Time in center (%)
		WT	Dup	Corr	Het
		5.58033	11.0441	9.95794	20.5242
		28.2183	5.49488	7.02194	10.3926
		8.2695	5.53404	12.1567	10.9033
		9.65128	7.50617	10.5358	16.2824
		24.2979	12.3819	6.50344	14.8675
		7.76394	9.80933	23.3117	24.4743
		29.7868	11.7542	14.3693	18.6134
		14.1811	16.4548	22.1555	19.2128
		12.1375	14.3123	26.8449	15.0915
		5.4107	32.86	22.1095	11.9287
		19.6503	22.454	9.26594	5.61068
		13.2731	23.5707	12.0472	16.5137
		26.2282	18.0467	27.4646	8.447
		13.0412	7.19946	11.6362
		23.7726		12.7694
		16.8172		8.20679
		17.9431		11.6102
		11.0769
		7.44389
		5.98471
		7.78948
		Two-way ANOVA with Tukey's multiple comparisons test:
		Comparison	Adjusted p-value
		WT vs. Dup	0.9969
		WT vs. Het	>0.9999
		WT vs. Corr	>0.9999
		Dup vs. Het	0.9951
		Dup vs. Corr	0.9985
		Het vs. Corr	0.9997
Figure 6d		Onset of seizure
		Time (s)	WT	Dup	Corr	Het
		7200	0
		1085	1
		7200	0
		6739	1
		7200	0
		1655	1
		811		1
		688		1
		544		1
		1687		1
		3824		1
		2624		1
		1269			1
		740			1
		2714			1
		5723			1
		4128			1
		7200			0
		645				1
		427				1
		656				1
		587				1
		1098				1
		734				1
		2333				1
		2963				1
		4133	1
		7200	0
		7200	0
		5494	1
		2661		1
		7200		0
		1638		1
		2477		1
		3262			1
		3408			1
		2977			1
		1160			1
		7200			0
		7200			0
		4561			1
		1903				1
		7200				0
		1917				1
		487				1
		4321				1
		3099	1
		7200	0
		7200	0
		7200	0
		2485		1
		3243		1
		2094		1
		2337			1
		3905			1
		7200			0
		2180				1
		2190				1
		7200				0
		Log-rank (Mantel-Cox) test:
		Comparison	p-value
		WT vs. Dup	0.0006
		WT vs. Het	0.0012
		WT vs. Corr	0.0563
		Dup vs. Corr	0.0223
Figure 6e		WT	Dup	Corr	Het
		4	7	7	7
		7	7	7	7
		3	7	2	7
		1	7	3	7
		1	3	1	7
		2	4	1	7
		3	7	3	4
		2	1	4	5
		3	6	2	1
		2	3	2	4
		3	6	3	7
		3	6	7	2
		1	4	2	3
		1		4	1
				1	6
				1	3
		Two-way ANOVA with Tukey's multiple comparisons test:
		Comparison	Adjusted p-value
		WT vs. Dup	0.0074
		WT vs. Het	0.017
		WT vs. Corr	0.8814
		Dup vs. Het	0.9664
		Dup vs. Corr	0.039
		Het vs. Corr	0.0863
Figure 6f		Survival
		Time (s)	WT	Dup	Corr	Het
		1449	1
		7200	0
		7200	0
		7200	0
		7200	0
		7200	0
		1005		1
		817		1
		874		1
		2651		1
		7200		0
		7200		0
		1465			1
		1044			1
		7200			0
		7200			0
		7200			0
		7200			0
		649				1
		757				1
		848				1
		739				1
		901				1
		1679				1
		7200				0
		7200				0
		7200	0
		7200	0
		7200	0
		7200	0
		2734		1
		7200		0
		7200		0
		7200		0
		7200			0
		7200			0
		7200			0
		1910			1
		7200			0
		7200			0
		7200			0
		7200				0
		7200				0
		7200				0
		536				1
		7200				0
		7200	0
		7200	0
		7200	0
		7200	0
		7200		0
		7200		0
		7200		0
		7200			0
		7200			0
		7200			0
		7200				0
		7200				0
		7200				0
		7200	0
		7200			0
		1697		1
		1909			1
		Log-rank (Mantel-Cox) test:
		Comparison	p-value
		WT vs. Dup	0.025
		WT vs. Het	0.017
		WT vs. Corr	0.2349
		Dup vs. Corr	0.2036
Figure 6i		Sociability (investigation time)
		WT		Dup		Corr		Het
		Empty	Mouse	Empty	Mouse	Empty	Mouse	Empty	Mouse
		3	54	19	49	17	35	8	79
		12	89	30	86	10	45	5	89
		14	75	31	39	6	40	35	65
		24	107	20	34	8	74	14	58
		19	85	24	47	9	77	26	81
		10	49	20	66	11	65	11	54
		20	61	31	54	17	63	15	62
		18	96			7	52	23	74
		27	75			11	45	12	42
		41	91			7	54	7	76
		22	65			14	106	74	160
		32	63			4	66	36	149
		11	38			17	41
		24	78			26	51
		12	42			27	64
		8	58			24	46
		15	83
		Two-way ANOVA with Šídák's multiple comparisons test:
		Comparison	Adjusted p-value
		WT	<0.0001
		Dup	0.0212
		Corr	<0.0001
		Het	<0.0001
Figure 6j		Sociability (% DI)
		WT	Dup	Corr	Het
		89.4737	44.1176	34.6154	81.6092
		76.2376	48.2759	63.6364	89.3617
		68.5393	11.4286	73.913	30
		63.3588	25.9259	80.4878	61.1111
		63.4615	32.3944	79.0698	51.4019
		66.1017	53.4884	71.0526	66.1538
		50.6173	27.0588	57.5	61.039
		68.4211		76.2712	52.5773
		47.0588		60.7143	55.5556
		37.8788		77.0492	83.1325
		49.4253		76.6667	36.7521
		32.6316		88.5714	61.0811
		55.102		41.3793
		52.9412		32.4675
		55.5556		40.6593
		75.7576		31.4286
		69.3878
		Two-way ANOVA with Tukey's multiple comparisons test:
		Comparison	Adjusted p-value
		WT vs. Dup	0.0086
		WT vs. Het	0.9995
		WT vs. Corr	0.9944
		Dup vs. Het	0.0114
		Dup vs. Corr	0.0054
		Het vs. Corr	0.9994

## Sheet: Figure S1
Figure S1b							TAOK2 (% of WT)			MAPK3 (% of WT)
							+/+	dup/+		+/+	dup/+
							110.937	131.488		101.419	110.367
							88.3156	175.936		80.0842	126.959
							100.531	133.032		96.15	125.541
							92.3064	133.173		108.916	165.736
							107.91	153.149		113.43	145.517
						unpaired t-test p=	0.00155203			0.0141996
							PRRT2 (% of WT)			SEZ6L2 (% of WT)
							+/+	dup/+		+/+	dup/+
							119.248	160.504		121.18	144.59
							99.5836	141.43		96.86	141.82
							92.8146	132.269		96.33	137.54
							90.1428	136.832		87.97	133.2
							98.2115	135.374		97.66	150.83
						unpaired t-test p=	0.00042516			0.000176022
Figure S1c	GO Term	-Log(Adjusted P-value)
	membrane-bounded vesicle	215.188
	dendrite	79.1998
	axon	79.0982
	presynapse	63.5606
	postsynaptic density	58.6433
	plasma membrane region	53.2818
	synaptic membrane	49.7404
	plasma membrane part	21.8383
	axon initial segment	4.68737
Figure S1d	Cell type	Enrichment	P-value
	Neurons	27.1869	1.46424e-10
	Oligodendrocytes	3.2979	0.265219
	Astrocytes	7.3763	0.0492585
	Excitatory	14.136	0.000962824
	Inhibitory	-14.4847	0.0173021
Figure S1e	SynGO Term	Rank	-Log(Adjusted P-value)	Enrichment		Gene Count
	process in the synapse	1	10.1221	1.83876		159
	process in the presynapse	2	5.6038	2.24024		63
	synaptic vesicle cycle	3	4.01368	2.24913		46
	synaptic vesicle exocytosis	4	2.70553	2.9092		21
	synaptic signaling	5	2.70115	2.05435		38
	trans-synaptic signaling	6	2.56067	2.01668		37
	synapse organization	7	2.0278	1.6392		53
	chemical synaptic transmission	8	2.0278	1.96321		31
	structural constituent of synapse	9	1.73049	2.88149		13
	calcium-dependent activation of synaptic vesicle fusion	10	1.50585	4.23156		7
	also see Table S3
Figure S1f	SynGO Term	Rank	-Log(Adjusted P-value)	Enrichment		Gene count
	process in the synapse	1	3.19382	1.40339		193
	process in the presynapse	2	2.03245	1.63219		73
	synaptic vesicle cycle	3	1.74473	1.69088		55
	synaptic vesicle endocytosis	4	0.850781	2.03955		20
	modification of postsynaptic actin cytoskeleton	5	0.823041	2.70541		11
	modification of postsynaptic structure	6	0.525201	2.09054		13
	process in the postsynapse	8	0.499489	1.38345		45
	synapse organization	9	0.499489	1.2835		66
	regulation of modification of postsynaptic actin cytoskeleton	10	0.499489	2.78739		6
	regulation of postsynaptic membrane neurotransmitter receptor levels	11	0.499489	1.44175		30
	also see Table S3

## Sheet: Figure S2
				Figure S2f				Figure S2g				Figure S2j				Figure S2k
Figure S2d	Enrichment	P-value		Gene Symbol	Z-ratio	RNA-seq FC		Gene Symbol	Z-ratio	RNA-seq FC		Gene Symbol	Z-ratio	RNA-seq FC		Gene Symbol	Z-ratio	RNA-seq FC
	1.10941	0.226557		Acot2	43.2577	1.20938		Acot2	43.2577	1.20938		Ank3	2.99804	-1.7239		Ank3	2.99804	-1.7239
	1.44602	0.159284		Astn1	10.1983	-1.076		Astn1	10.1983	-1.076		Atp1a3	15.4644	-1.9533		Atp1a3	15.4644	-1.9533
	1.24079	0.200177		Basp1	23.006	1.18706		Basp1	23.006	1.18706		Atp2b4	13.7546	-1.523		Atp2b4	13.7546	-1.523
				Cnksr2	50.9031	-1.12382		Cnksr2	50.9031	-1.12382		Bsn	7.12041	-2.2903		Bsn	7.12041	-2.2903
Figure S2e	Enrichment	P-value		Ctnna2	8.68966	-1.08244		Ctnna2	8.68966	-1.08244		Cacna1e	19.5162	-1.6565		Cacna1e	19.5162	-1.6565
	1.09017	0.284968		Fus	53.4527	1.07042		Fus	53.4527	1.07042		Celsr2	14.4978	-2.1977		Celsr2	14.4978	-2.1977
	1.19084	0.390895		Gnb1	36.8419	1.09501		Gnb1	36.8419	1.09501		Cntn2	3.61422	-1.5416		Cntn2	3.61422	-1.5416
	1.24079	0.200177		Golga5	14.2748	-1.09558		Golga5	14.2748	-1.09558		Dlgap2	50.217	-1.5154		Dlgap2	50.217	-1.5154
				Lgi1	39.7326	-1.14067		Lgi1	39.7326	-1.14067		Dpysl5	70.4395	-2.0887		Dpysl5	70.4395	-2.0887
Figure S2h	Enrichment	P-value		Lrrc7	12.4862	-1.15137		Lrrc7	12.4862	-1.15137		Fus	53.4527	-1.9407		Fus	53.4527	-1.9407
	1.35138	0.00365273		Mapk3	14.5054	1.32434		Marcks	25.1296	1.22173		Grik3	16.1821	-1.6657		Grik3	16.1821	-1.6657
	1.22693	0.50108		Marcks	25.1296	1.22173		Nol3	17.3782	-1.09944		Grm4	19.3891	-1.5692		Grm4	19.3891	-1.5692
	1.07402	0.385982		Nol3	17.3782	-1.09944		Nucb2	22.7585	-1.19357		Iqsec2	19.1301	-1.5115		Iqsec2	19.1301	-1.5115
				Nucb2	22.7585	-1.19357		Omp	12.7467	-3.33341		Mapk3	14.5054	1.51091		Mapk3	14.5054	1.51091
Figure S2i	Enrichment	P-value		Omp	12.7467	-3.33341		Pde4d	11.6935	-1.14498		Nav1	14.3127	-1.8934		Nav1	14.3127	-1.8934
	1.38	0.00244915		Pde4d	11.6935	-1.14498		Sfxn1	5.84071	-1.07229		Nfasc	8.22191	-1.6266		Nfasc	8.22191	-1.6266
	1.34962	0.551725		Prrt2	115.633	1.55998		Tbc1d10b	70.8761	1.52972		Nlgn2	49.8699	-1.7938		Nlgn2	49.8699	-1.7938
	1.07402	0.385982		Sez6l2	23.2863	1.58861		Acaa1a	-16.6177	1.12004		Nos1	23.5369	-1.5734		Nos1	23.5369	-1.5734
				Sfxn1	5.84071	-1.07229		Acsl1	-9.43064	-1.09933		Pclo	5.53154	-2.0835		Pclo	5.53154	-2.0835
				Tbc1d10b	70.8761	1.52972		Arhgap5	-30.2552	-1.13287		Pvrl1	10.6847	-1.5202		Pvrl1	10.6847	-1.5202
				Acaa1a	-16.6177	1.12004		Calb2	-20.7565	-1.44466		Sdk2	12.5826	-2.0396		Sdk2	12.5826	-2.0396
				Acsl1	-9.43064	-1.09933		Camk2n1	-3.96992	1.22776		Shisa6	7.99179	-1.8924		Shisa6	7.99179	-1.8924
				Arhgap5	-30.2552	-1.13287		Eif3a	-19.0191	-1.08418		Slc4a8	5.47693	-1.5975		Slc4a8	5.47693	-1.5975
				Calb2	-20.7565	-1.44466		Eps8	-1579.77	-1.14388		Syn1	3.83001	-2.0201		Syn1	3.83001	-2.0201
				Camk2n1	-3.96992	1.22776		Gcsh	-11.6825	-1.16209		Syngap1	25.6952	-1.5895		Syngap1	25.6952	-1.5895
				Coro1a	-10.6921	1.37795		Hcn2	-14.8474	1.30109		Tbc1d10b	70.8761	1.55085		Tbc1d10b	70.8761	1.55085
				Eif3a	-19.0191	-1.08418		Kcnd3	-3.46336	-1.12682		Tenm4	21.1974	-1.5942		Tenm4	21.1974	-1.5942
				Eps8	-1579.77	-1.14388		Kif21a	-12.7115	-1.09493		Vamp2	13.6699	-1.6296		Vamp2	13.6699	-1.6296
				Gcsh	-11.6825	-1.16209		Mpdz	-2.09172	-1.2415		Wasf1	4.96802	-1.9159		Wasf1	4.96802	-1.9159
				Hcn2	-14.8474	1.30109		Nedd4	-32.6859	-1.08362		Cacna1a	-39.2227	-1.6083		Cacna1a	-39.2227	-1.6083
				Kcnd3	-3.46336	-1.12682		Pcp4	-12.981	-1.16196		Cd47	-2.03646	-1.605		Cd47	-2.03646	-1.605
				Kif21a	-12.7115	-1.09493		Ptms	-15.1722	1.13727		Coro1a	-10.6921	1.86533		Coro1a	-10.6921	1.86533
				Mpdz	-2.09172	-1.2415		Rnf214	-10.3852	-1.07745		Coro2b	-32.9133	-1.5857		Coro2b	-32.9133	-1.5857
				Nedd4	-32.6859	-1.08362		Ubxn2b	-17.3368	-1.10366		Dcx	-30.998	-1.5333		Dcx	-30.998	-1.5333
				Pcp4	-12.981	-1.16196		Uso1	-18.4841	-1.10416		Grin2b	-5.13833	-1.6547		Grin2b	-5.13833	-1.6547
				Ptms	-15.1722	1.13727		Vldlr	-27.0599	-1.14186		Inf2	-3.89543	-1.9266		Inf2	-3.89543	-1.9266
				Rnf214	-10.3852	-1.07745		Wdr11	-5.59273	-1.12704		Lrp1	-6.60862	-1.704		Lrp1	-6.60862	-1.704
				Ubxn2b	-17.3368	-1.10366						Lrrc8c	-9.74052	-1.5572		Lrrc8c	-9.74052	-1.5572
				Uso1	-18.4841	-1.10416						Map1a	-7.18978	-1.8156		Map1a	-7.18978	-1.8156
				Vldlr	-27.0599	-1.14186						Map1b	-4.34706	-1.5202		Map1b	-4.34706	-1.5202
				Wdr11	-5.59273	-1.12704						Pcbp2	-6.37899	-1.625		Pcbp2	-6.37899	-1.625
												Pcdh1	-15.6857	-1.6735		Pcdh1	-15.6857	-1.6735
												Plec	-5.41739	-1.5182		Plec	-5.41739	-1.5182
												Prrc2c	-27.9817	-1.6225		Prrc2c	-27.9817	-1.6225
												Ptpn23	-16.7307	-1.7744		Ptpn23	-16.7307	-1.7744
												Sec24b	-16.5139	-1.5185		Sec24b	-16.5139	-1.5185
												Shank1	-2.51917	-1.6275		Shank1	-2.51917	-1.6275
												Srgap1	-51.5667	-1.6512		Srgap1	-51.5667	-1.6512
												Syn3	-12.3421	-1.6331		Syn3	-12.3421	-1.6331
												Tanc2	-12.4934	-1.5393		Tanc2	-12.4934	-1.5393
												Tenm2	-7.86885	-1.7145		Tenm2	-7.86885	-1.7145
												Tubb4a	-4.63048	-1.5058		Tubb4a	-4.63048	-1.5058
												Ubr4	-6.71134	-1.688		Ubr4	-6.71134	-1.688

## Sheet: Figure S3
Figure S3a			enrichment	p-value
	de novos	control	7.19877	0.10894
		EE	34.5378	0.00114111
		ID	29.7468	5.05764e-05
		SZ	13.5858	0.00272082
		ASD	10.2294	1.83302e-05
	OMIM	Epi	48.2704	0.000239918
		ID	20.8024	0.0758069
Figure S3d	Enrichment
		Fmr1-/-	Mecp2-/-	Shank3-/-	Cul3-/-	22q11.2+/-	ASD	SZ	SZ synaptosomes
	All	1.93435	0.99441	2.12141	1.28777	1.86063	1.85623	2.13614	1.98882
	Up	2.04201	0.843513	1.49958	1.30113	1.86412	1.97252	2.93667	2.78359
	Down	1.86243	1.08569	2.50916	1.28203	1.84748	1.77052	1.64865	1.57426
	Epi Network	2.31707	0.617639	2.96467	1.49121	2.45691	3.07869	2.0588	3.33525
	P-values
		Fmr1-/-	Mecp2-/-	Shank3-/-	Cul3-/-	22q11.2+/-	ASD	SZ	SZ synaptosomes
	All	9.14754e-65	0.516362	6.9703e-09	6.33523e-31	1.61105e-19	3.64576e-14	3.4589e-20	8.56543e-12
	Up	3.47543e-21	0.253826	0.118917	9.12466e-11	3.9662e-06	1.45767e-05	3.25067e-13	6.47137e-09
	Down	6.15463e-26	0.314148	4.78418e-07	1.83405e-15	2.06398e-09	3.53288e-06	0.000293939	0.00482651
	Epi Network	2.47033e-05	0.364943	0.0794458	0.000115629	0.00699659	0.0023702	0.0946988	0.00873223

## Sheet: Figure S4
Somatosensory cortex
	Amplitude				Half-width				Frequency
Figure S4c	+/+	dup/+		Figure S4d	+/+	dup/+		Figure S4e	+/+	dup/+
	0.35	1.22			4.8	1.18			0.714	1.23
	0.79	1.14			7.01	1.25			1.63	1.47
	1.04	0.7285			1.86	1.28			2.73	2.67
	0.66	1.36			3.28	1.49			2.89	1.58
	0.3486	1.2678			1.714	0.8641			2.32	2.07
	0.43535	0.6486			4.5	1.1702			1.3913	2.0242
	0.4252	0.6232			2.066	1.74			1.3432	2.4524
		1.1904				1.25675				1.84705
	Unpaired t-test p=0.01				Unpaired t-test p=0.0052				Unpaired t-test p=0.8662
Visual cortex
	Amplitude				Half-width				Frequency
Figure S4f	+/+	dup/+		Figure S4g	+/+	dup/+		Figure S4h	+/+	dup/+
	0.3969	0.8368			2.09	1.98			1.66	0.5393
	0.5495	0.81			1.82	2.06			2.2	2.574
	0.415	0.7608			1.8291	1.18			2.1564	1.1889
	0.422	0.9485			2.75	2.7			1.21123	1.4423
	0.2647	0.5924			4.48	2.08			1.7246	1.39
	0.3729	0.8731			4.3034	1.51			0.9504	1.2338
	0.4084	1.3014				0.6221			2.0478	1.3161
		0.76				0.6687				3.2275
		0.684				1.5431				1.6956
		0.4461				0.99				3.585
	Unpaired t-test p=0.0005				Unpaired t-test p=0.0125				Unpaired t-test p=0.7847
	Correlation				Co-activation				Network Burst frequency
Figure S4i	+/+	dup/+		Figure S4j	+/+	dup/+		Figure S4k	+/+	dup/+
	0.406641	0.620372			16.5711	37.3876			4.51429	4.28571
	0.6628	0.741934			38.7993	35.9878			3.6761	2.1978
	0.576908	0.760454			23.4298	33.2479			3.05	2
	0.5528	0.6334			27.0902	25.8795			3.80952	3.42
	0.5791	0.54426			9.70119	52.9477			3.52357	3.5714
	0.61	0.789818			33.5317	21.2174			1.90582	2.07887
	0.6421	0.837476			30.9363	54.902			3.64377	1.83805
		0.761354				63.5764				3.54357
		0.689982				25				2.79
		0.6614				27.8986				4.3
	Unpaired t-test p=0.0095				Unpaired t-test p=0.0768				Unpaired t-test p=0.3288

[truncated: 4 more sheets: Figure S5, Figure S6, Figure S7, Figure S8]
